# Supplementary material for: MinION Sequencing of colorectal cancer tumour microbiomes—A comparison with amplicon-based and RNA-Sequencing
Source: PLoS One. 2020 May 20;15(5):e0233170. doi: 10.1371/journal.pone.0233170 (PMC7239435; doi:10.1371/journal.pone.0233170)
Supplement: S1 Table — (XLSX) [file pone.0233170.s002.xlsx]

## Sheet: Sheet1
Sample#	RNA-Seq Sample*	16S rRNA Sample*	MinION Barcode#
1	1	1	1
2	7	7	2
3	8	8	3
4	9	9	4
5	10	10	5
6	11	11	6
7	12	12	7
8	15	15	8
9	16	16	9
10	25	25	10
11	27	27	11
*Purcell, R.V.V., M.; Biggs, P. J.; Schmeier, S.; Frizelle, F. A., NCBI Sequence Read Archive SRP117763. 2017.
