# Supplementary material for: MinION Sequencing of colorectal cancer tumour microbiomes—A comparison with amplicon-based and RNA-Sequencing
Source: PLoS One. 2020 May 20;15(5):e0233170. doi: 10.1371/journal.pone.0233170 (PMC7239435; doi:10.1371/journal.pone.0233170)
Supplement: S2 Table — (XLSX) [file pone.0233170.s003.xlsx]

## Sheet: Sheet
Supplementary Table S2
1298593	Thalassolituus oleivorans MIL-1	Complete Genome	latest	GCF_000355675.1_ASM35567v1_genomic.tax.fna
1395589	Leptospira interrogans serovar Linhai str. 56609	Complete Genome	latest	GCF_000941035.1_ASM94103v1_genomic.tax.fna
1211776	Campylobacter jejuni subsp. jejuni NCTC 11168-BN148	Complete Genome	latest	GCF_000304375.1_AINO_genomic.tax.fna
65093	Halothece sp. PCC 7418	Complete Genome	latest	GCF_000317635.1_ASM31763v1_genomic.tax.fna
526224	Brachyspira murdochii DSM 12563	Complete Genome	latest	GCF_000092845.1_ASM9284v1_genomic.tax.fna
460265	Methylobacterium nodulans ORS 2060	Complete Genome	latest	GCF_000022085.1_ASM2208v1_genomic.tax.fna
492670	Bacillus velezensis	Complete Genome	latest	GCF_000769555.1_ASM76955v1_genomic.tax.fna
492670	Bacillus velezensis	Complete Genome	latest	GCF_001536925.1_BMC_PRJEB12378v1_genomic.tax.fna
492670	Bacillus velezensis	Complete Genome	latest	GCF_001723585.1_ASM172358v1_genomic.tax.fna
492670	Bacillus velezensis	Complete Genome	latest	GCF_001687745.1_ASM168774v1_genomic.tax.fna
492670	Bacillus velezensis	Complete Genome	latest	GCF_000987825.1_ASM98782v1_genomic.tax.fna
492670	Bacillus velezensis	Complete Genome	latest	GCF_001857985.1_ASM185798v1_genomic.tax.fna
492670	Bacillus velezensis	Complete Genome	latest	GCF_001593395.2_ASM159339v2_genomic.tax.fna
492670	Bacillus velezensis	Complete Genome	latest	GCF_001023595.1_ASM102359v1_genomic.tax.fna
492670	Bacillus velezensis	Complete Genome	latest	GCF_000988345.1_ASM98834v1_genomic.tax.fna
492670	Bacillus velezensis	Complete Genome	latest	GCF_001685645.1_ASM168564v1_genomic.tax.fna
492670	Bacillus velezensis	Complete Genome	latest	GCF_001854345.1_ASM185434v1_genomic.tax.fna
492670	Bacillus velezensis	Complete Genome	latest	GCF_001752685.1_ASM175268v1_genomic.tax.fna
656519	Halanaerobium hydrogeniformans	Complete Genome	latest	GCF_000166415.1_ASM16641v1_genomic.tax.fna
1349819	Aureimonas sp. AU20	Complete Genome	latest	GCF_001442755.1_ASM144275v1_genomic.tax.fna
1033991	Rhizobium leguminosarum bv. trifolii CB782	Complete Genome	latest	GCF_000520875.1_ASM52087v1_genomic.tax.fna
526226	Gordonia bronchialis DSM 43247	Complete Genome	latest	GCF_000024785.1_ASM2478v1_genomic.tax.fna
1783515	Streptomyces sp. S10(2016)	Complete Genome	latest	GCF_001611795.1_ASM161179v1_genomic.tax.fna
374930	Haemophilus influenzae PittEE	Complete Genome	latest	GCF_000016465.1_ASM1646v1_genomic.tax.fna
507522	Klebsiella pneumoniae 342	Complete Genome	latest	GCF_000019565.1_ASM1956v1_genomic.tax.fna
1248727	endosymbiont of unidentified scaly snail isolate Monju	Complete Genome	latest	GCF_000801295.1_ASM80129v1_genomic.tax.fna
929556	Solitalea canadensis DSM 3403	Complete Genome	latest	GCF_000242635.2_ASM24263v3_genomic.tax.fna
648999	Micromonospora sp. L5	Complete Genome	latest	GCF_000177655.2_ASM17765v2_genomic.tax.fna
313598	Polaribacter sp. MED152	Complete Genome	latest	GCF_000152945.2_ASM15294v2_genomic.tax.fna
351348	Marinobacter hydrocarbonoclasticus VT8	Complete Genome	latest	GCF_000015365.1_ASM1536v1_genomic.tax.fna
1630135	Dermabacter vaginalis	Complete Genome	latest	GCF_001678905.1_ASM167890v1_genomic.tax.fna
443149	Mycobacterium tuberculosis CCDC5079	Complete Genome	latest	GCF_000400615.1_ASM40061v1_genomic.tax.fna
340	Xanthomonas campestris pv. campestris	Complete Genome	latest	GCF_001186415.1_ASM118641v1_genomic.tax.fna
340	Xanthomonas campestris pv. campestris	Complete Genome	latest	GCF_000070605.1_ASM7060v1_genomic.tax.fna
340	Xanthomonas campestris pv. campestris	Complete Genome	latest	GCF_001186465.1_ASM118646v1_genomic.tax.fna
407976	Shewanella baltica OS223	Complete Genome	latest	GCF_000021665.1_ASM2166v1_genomic.tax.fna
76759	Pseudomonas monteilii	Complete Genome	latest	GCF_001534745.1_ASM153474v1_genomic.tax.fna
443144	Geobacter sp. M21	Complete Genome	latest	GCF_000023645.1_ASM2364v1_genomic.tax.fna
1274814	Escherichia coli APEC O78	Complete Genome	latest	GCF_000332755.1_ASM33275v1_genomic.tax.fna
1703960	Rhizobium sp. N113	Complete Genome	latest	GCF_001664345.1_ASM166434v1_genomic.tax.fna
1796616	Blautia sp. YL58	Complete Genome	latest	GCF_001689125.1_ASM168912v1_genomic.tax.fna
1703962	Rhizobium sp. N1341	Complete Genome	latest	GCF_001664085.1_ASM166408v1_genomic.tax.fna
1703965	Rhizobium sp. N6212	Complete Genome	latest	GCF_001664465.1_ASM166446v1_genomic.tax.fna
1703964	Rhizobium sp. N621	Complete Genome	latest	GCF_001664325.1_ASM166432v1_genomic.tax.fna
1703967	Rhizobium sp. N741	Complete Genome	latest	GCF_001664545.1_ASM166454v1_genomic.tax.fna
1703966	Rhizobium sp. N731	Complete Genome	latest	GCF_001664145.1_ASM166414v1_genomic.tax.fna
1093099	Campylobacter fetus subsp. venerealis 97/608	Complete Genome	latest	GCF_000759515.1_ASM75951v1_genomic.tax.fna
1703968	Rhizobium sp. N871	Complete Genome	latest	GCF_001664525.1_ASM166452v1_genomic.tax.fna
1245469	Bradyrhizobium oligotrophicum S58	Complete Genome	latest	GCF_000344805.1_ASM34480v1_genomic.tax.fna
337191	Gordonia sp. KTR9	Complete Genome	latest	GCF_000143885.2_ASM14388v2_genomic.tax.fna
1740162	Burkholderia sp. Bp5365	Complete Genome	latest	GCF_001513745.1_ASM151374v1_genomic.tax.fna
1288394	Aeromonas hydrophila ML09-119	Complete Genome	latest	GCF_000401555.1_ASM40155v1_genomic.tax.fna
765698	Mesorhizobium ciceri biovar biserrulae WSM1271	Complete Genome	latest	GCF_000185905.1_ASM18590v1_genomic.tax.fna
214092	Yersinia pestis CO92	Complete Genome	latest	GCF_001293415.1_ASM129341v1_genomic.tax.fna
214092	Yersinia pestis CO92	Complete Genome	latest	GCF_000009065.1_ASM906v1_genomic.tax.fna
652620	Rickettsia japonica YH	Complete Genome	latest	GCF_000283595.1_ASM28359v1_genomic.tax.fna
759364	Chlamydia trachomatis D-LC	Complete Genome	latest	GCF_000093005.1_ASM9300v1_genomic.tax.fna
1313172	Ilumatobacter coccineus YM16-304	Complete Genome	latest	GCF_000348785.1_ASM34878v1_genomic.tax.fna
1649184	Streptomyces sp. CFMR 7	Complete Genome	latest	GCF_001278095.1_ASM127809v1_genomic.tax.fna
1036743	Rhodospirillum rubrum F11	Complete Genome	latest	GCF_000225955.1_ASM22595v1_genomic.tax.fna
869209	Treponema succinifaciens DSM 2489	Complete Genome	latest	GCF_000195275.1_ASM19527v1_genomic.tax.fna
712122	Actinomyces sp. oral taxon 414	Complete Genome	latest	GCF_001278845.1_ASM127884v1_genomic.tax.fna
759362	Ketogulonicigenium vulgare WSH-001	Complete Genome	latest	GCF_000223375.1_ASM22337v1_genomic.tax.fna
759363	Chlamydia trachomatis D-EC	Complete Genome	latest	GCF_000092485.1_ASM9248v1_genomic.tax.fna
1507806	Campylobacter fetus subsp. testudinum	Complete Genome	latest	GCF_000814265.1_ASM81426v1_genomic.tax.fna
1143323	Chlamydia gallinacea 08-1274/3	Complete Genome	latest	GCF_000471025.2_ASM47102v2_genomic.tax.fna
82996	Serratia plymuthica	Complete Genome	latest	GCF_001663115.1_ASM166311v1_genomic.tax.fna
82996	Serratia plymuthica	Complete Genome	latest	GCF_001663135.1_ASM166313v1_genomic.tax.fna
226185	Enterococcus faecalis V583	Complete Genome	latest	GCF_000007785.1_ASM778v1_genomic.tax.fna
693746	Oscillibacter valericigenes Sjm18-20	Complete Genome	latest	GCF_000283575.1_ASM28357v1_genomic.tax.fna
981222	Chloracidobacterium thermophilum B	Complete Genome	latest	GCF_000226295.1_ASM22629v1_genomic.tax.fna
441772	Clostridium botulinum F str. Langeland	Complete Genome	latest	GCF_000017065.1_ASM1706v1_genomic.tax.fna
441771	Clostridium botulinum A str. Hall	Complete Genome	latest	GCF_000017045.1_ASM1704v1_genomic.tax.fna
441770	Clostridium botulinum A str. ATCC 19397	Complete Genome	latest	GCF_000017025.1_ASM1702v1_genomic.tax.fna
315405	Streptococcus gallolyticus	Complete Genome	latest	GCF_001477575.1_ASM147757v1_genomic.tax.fna
1227812	Piscirickettsia salmonis LF-89 = ATCC VR-1361	Complete Genome	latest	GCF_000300295.3_ASM30029v3_genomic.tax.fna
296	Pseudomonas fragi	Complete Genome	latest	GCF_001543265.1_ASM154326v1_genomic.tax.fna
294	Pseudomonas fluorescens	Complete Genome	latest	GCF_001307155.1_ASM130715v1_genomic.tax.fna
294	Pseudomonas fluorescens	Complete Genome	latest	GCF_001612705.1_ASM161270v1_genomic.tax.fna
294	Pseudomonas fluorescens	Complete Genome	latest	GCF_000968415.1_ASM96841v1_genomic.tax.fna
294	Pseudomonas fluorescens	Complete Genome	latest	GCF_000934565.1_ASM93456v1_genomic.tax.fna
294	Pseudomonas fluorescens	Complete Genome	latest	GCF_001708445.1_ASM170844v1_genomic.tax.fna
294	Pseudomonas fluorescens	Complete Genome	latest	GCF_001307275.1_ASM130727v1_genomic.tax.fna
294	Pseudomonas fluorescens	Complete Genome	latest	GCF_001708465.1_ASM170846v1_genomic.tax.fna
294	Pseudomonas fluorescens	Complete Genome	latest	GCF_001747385.1_ASM174738v1_genomic.tax.fna
294	Pseudomonas fluorescens	Complete Genome	latest	GCF_000730425.1_ASM73042v1_genomic.tax.fna
294	Pseudomonas fluorescens	Complete Genome	latest	GCF_001708485.1_ASM170848v1_genomic.tax.fna
1211579	Pseudomonas putida NBRC 14164	Complete Genome	latest	GCF_000412675.1_ASM41267v1_genomic.tax.fna
292	Burkholderia cepacia	Complete Genome	latest	GCF_000974835.2_ASM97483v2_genomic.tax.fna
292	Burkholderia cepacia	Complete Genome	latest	GCF_001718835.1_ASM171883v1_genomic.tax.fna
292	Burkholderia cepacia	Complete Genome	latest	GCF_000755805.1_ASM75580v1_genomic.tax.fna
292	Burkholderia cepacia	Complete Genome	latest	GCF_001718395.1_ASM171839v1_genomic.tax.fna
1005048	Collimonas fungivorans Ter331	Complete Genome	latest	GCF_000221045.1_ASM22104v1_genomic.tax.fna
1437605	Bifidobacterium actinocoloniiforme DSM 22766	Complete Genome	latest	GCF_001263395.1_ASM126339v1_genomic.tax.fna
663917	Geobacter sulfurreducens KN400	Complete Genome	latest	GCF_000210155.1_ASM21015v1_genomic.tax.fna
760192	Haliscomenobacter hydrossis DSM 1100	Complete Genome	latest	GCF_000212735.1_ASM21273v1_genomic.tax.fna
1005041	Streptococcus suis SS12	Complete Genome	latest	GCF_000231865.1_ASM23186v1_genomic.tax.fna
1005042	Streptococcus suis D9	Complete Genome	latest	GCF_000231885.1_ASM23188v1_genomic.tax.fna
63737	Nostoc punctiforme PCC 73102	Complete Genome	latest	GCF_000020025.1_ASM2002v1_genomic.tax.fna
448385	Sorangium cellulosum So ce56	Complete Genome	latest	GCF_000067165.1_ASM6716v1_genomic.tax.fna
1050174	Corynebacterium epidermidicanis	Complete Genome	latest	GCF_001021025.1_ASM102102v1_genomic.tax.fna
663918	Mycoplasma genitalium M2321	Complete Genome	latest	GCF_000292405.1_ASM29240v1_genomic.tax.fna
1435356	Rhodococcus pyridinivorans SB3094	Complete Genome	latest	GCF_000511305.1_ASM51130v1_genomic.tax.fna
998088	Aeromonas veronii B565	Complete Genome	latest	GCF_000204115.1_ASM20411v1_genomic.tax.fna
766760	Bacillus paralicheniformis ATCC 9945a	Complete Genome	latest	GCF_000408885.1_ASM40888v1_genomic.tax.fna
1201292	Enterococcus faecalis ATCC 29212	Complete Genome	latest	GCF_000742975.1_ASM74297v1_genomic.tax.fna
1132507	Salmonella enterica subsp. enterica serovar Typhi str. P-stx-12	Complete Genome	latest	GCF_000245535.1_ASM24553v1_genomic.tax.fna
1096868	Pseudonocardia sp. EC080625-04	Complete Genome	latest	GCF_001294425.1_ASM129442v1_genomic.tax.fna
315277	Chlamydia trachomatis A/HAR-13	Complete Genome	latest	GCF_000012125.1_ASM1212v1_genomic.tax.fna
471854	Dyadobacter fermentans DSM 18053	Complete Genome	latest	GCF_000023125.1_ASM2312v1_genomic.tax.fna
349519	Leuconostoc citreum KM20	Complete Genome	latest	GCF_000026405.1_ASM2640v1_genomic.tax.fna
1132508	Mycobacterium abscessus UC22	Complete Genome	latest	GCF_001050395.1_ASM105039v1_genomic.tax.fna
552526	Streptococcus equi subsp. zooepidemicus MGCS10565	Complete Genome	latest	GCF_000020765.1_ASM2076v1_genomic.tax.fna
1813821	Shigella sp. PAMC 28760	Complete Genome	latest	GCF_001596115.1_ASM159611v1_genomic.tax.fna
40215	Acinetobacter junii	Complete Genome	latest	GCF_001941805.1_ASM194180v1_genomic.tax.fna
357804	Psychromonas ingrahamii 37	Complete Genome	latest	GCF_000015285.1_ASM1528v1_genomic.tax.fna
485917	Pedobacter heparinus DSM 2366	Complete Genome	latest	GCF_000023825.1_ASM2382v1_genomic.tax.fna
485916	Desulfotomaculum acetoxidans DSM 771	Complete Genome	latest	GCF_000024205.1_ASM2420v1_genomic.tax.fna
485915	Desulfohalobium retbaense DSM 5692	Complete Genome	latest	GCF_000024325.1_ASM2432v1_genomic.tax.fna
1001585	Pseudomonas mendocina NK-01	Complete Genome	latest	GCF_000204295.1_ASM20429v1_genomic.tax.fna
485918	Chitinophaga pinensis DSM 2588	Complete Genome	latest	GCF_000024005.1_ASM2400v1_genomic.tax.fna
222136	Helicobacter sp. MIT 01-6242	Complete Genome	latest	GCF_001693335.1_ASM169333v1_genomic.tax.fna
1001582	Bacillus amyloliquefaciens LL3	Complete Genome	latest	GCF_000204275.1_ASM20427v1_genomic.tax.fna
1001583	Lactobacillus brevis KB290	Complete Genome	latest	GCF_000359625.1_ASM35962v1_genomic.tax.fna
1454630	Salmonella enterica subsp. enterica serovar Typhimurium str. USDA-ARS-USMARC-1808	Complete Genome	latest	GCF_001623725.1_ASM162372v1_genomic.tax.fna
1234367	Chlamydia pecorum PV3056/3	Complete Genome	latest	GCF_000470765.1_ASM47076v1_genomic.tax.fna
632348	Caldicellulosiruptor kronotskyensis 2002	Complete Genome	latest	GCF_000166775.1_ASM16677v1_genomic.tax.fna
1049565	Klebsiella pneumoniae KCTC 2242	Complete Genome	latest	GCF_000220485.1_ASM22048v1_genomic.tax.fna
1454634	Salmonella enterica subsp. enterica serovar Typhimurium str. USDA-ARS-USMARC-1880	Complete Genome	latest	GCF_001623705.1_ASM162370v1_genomic.tax.fna
391008	Stenotrophomonas maltophilia R551-3	Complete Genome	latest	GCF_000020665.1_ASM2066v1_genomic.tax.fna
1454636	Salmonella enterica subsp. enterica serovar Typhimurium str. USDA-ARS-USMARC-1896	Complete Genome	latest	GCF_001623845.1_ASM162384v1_genomic.tax.fna
392021	Rickettsia rickettsii str. 'Sheila Smith'	Complete Genome	latest	GCF_000018225.1_ASM1822v1_genomic.tax.fna
1454638	Salmonella enterica subsp. enterica serovar Typhimurium str. USDA-ARS-USMARC-1898	Complete Genome	latest	GCF_001623765.1_ASM162376v1_genomic.tax.fna
1454639	Salmonella enterica subsp. enterica serovar Typhimurium str. USDA-ARS-USMARC-1899	Complete Genome	latest	GCF_000941015.1_ASM94101v1_genomic.tax.fna
1150475	Bacillus velezensis UCMB5036	Complete Genome	latest	GCF_000341875.1_ASM34187v1_genomic.tax.fna
281309	[Bacillus thuringiensis] serovar konkukian str. 97-27	Complete Genome	latest	GCF_000008505.1_ASM850v1_genomic.tax.fna
378806	Stigmatella aurantiaca DW4/3-1	Complete Genome	latest	GCF_000165485.1_ASM16548v1_genomic.tax.fna
1234369	Chlamydia pecorum P787	Complete Genome	latest	GCF_000470825.1_ASM47082v1_genomic.tax.fna
1184252	Streptococcus suis S735	Complete Genome	latest	GCF_000294495.1_ASM29449v1_genomic.tax.fna
1408272	Pseudomonas aeruginosa LES431	Complete Genome	latest	GCF_000508765.1_ASM50876v1_genomic.tax.fna
1266844	Acetobacter pasteurianus 386B	Complete Genome	latest	GCF_000723785.2_AP1_genomic.tax.fna
1266845	Carnobacterium inhibens subsp. gilichinskyi	Complete Genome	latest	GCF_000493735.1_ASM49373v1_genomic.tax.fna
2041	Aeromicrobium erythreum	Complete Genome	latest	GCF_001509405.1_ASM150940v1_genomic.tax.fna
1167006	Desulfocapsa sulfexigens DSM 10523	Complete Genome	latest	GCF_000341395.1_ASM34139v1_genomic.tax.fna
702982	Salmonella enterica subsp. enterica serovar Saintpaul str. SARA26	Complete Genome	latest	GCF_000486165.2_ASM48616v2_genomic.tax.fna
633699	Lactobacillus johnsonii FI9785	Complete Genome	latest	GCF_000091405.1_ASM9140v1_genomic.tax.fna
661367	Legionella longbeachae NSW150	Complete Genome	latest	GCF_000091785.1_ASM9178v1_genomic.tax.fna
521098	Alicyclobacillus acidocaldarius subsp. acidocaldarius DSM 446	Complete Genome	latest	GCF_000024285.1_ASM2428v1_genomic.tax.fna
879274	Shinella sp. HZN7	Complete Genome	latest	GCF_001652565.1_ASM165256v1_genomic.tax.fna
1415784	Bacillus toyonensis BCT-7112	Complete Genome	latest	GCF_000496285.1_ASM49628v1_genomic.tax.fna
765910	Marichromatium purpuratum 984	Complete Genome	latest	GCF_000224005.2_ASM22400v3_genomic.tax.fna
1185650	Mycobacterium abscessus subsp. abscessus	Complete Genome	latest	GCF_000770215.1_ASM77021v1_genomic.tax.fna
1185650	Mycobacterium abscessus subsp. abscessus	Complete Genome	latest	GCF_000770175.1_ASM77017v1_genomic.tax.fna
44574	Nitrosomonas communis	Complete Genome	latest	GCF_001007935.1_ASM100793v1_genomic.tax.fna
1142394	Phycisphaera mikurensis NBRC 102666	Complete Genome	latest	GCF_000284115.1_ASM28411v1_genomic.tax.fna
1484116	Hymenobacter sp. PAMC 26554	Complete Genome	latest	GCF_001596155.1_ASM159615v1_genomic.tax.fna
511062	Oceanimonas sp. GK1	Complete Genome	latest	GCF_000243075.1_ASM24307v1_genomic.tax.fna
1838286	Opitutaceae bacterium IG16b	Complete Genome	latest	GCF_001746835.1_ASM174683v1_genomic.tax.fna
1793721	Stenotrophomonas sp. KCTC 12332	Complete Genome	latest	GCF_001562215.1_ASM156221v1_genomic.tax.fna
137591	Weissella cibaria	Complete Genome	latest	GCF_001951075.1_ASM195107v1_genomic.tax.fna
137591	Weissella cibaria	Complete Genome	latest	GCF_001932695.1_ASM193269v1_genomic.tax.fna
137591	Weissella cibaria	Complete Genome	latest	GCF_001308145.2_ASM130814v2_genomic.tax.fna
1805478	Olsenella sp. Marseille-P2300	Complete Genome	latest	GCF_900119915.1_PRJEB16351_genomic.tax.fna
1191459	Flammeovirga sp. MY04	Complete Genome	latest	GCF_001682195.1_ASM168219v1_genomic.tax.fna
643867	Marivirga tractuosa DSM 4126	Complete Genome	latest	GCF_000183425.1_ASM18342v1_genomic.tax.fna
190485	Xanthomonas campestris pv. campestris str. ATCC 33913	Complete Genome	latest	GCF_000007145.1_ASM714v1_genomic.tax.fna
190486	Xanthomonas axonopodis pv. citri str. 306	Complete Genome	latest	GCF_000007165.1_ASM716v1_genomic.tax.fna
1263762	Mycoplasma pneumoniae 85084	Complete Genome	latest	GCF_001272795.1_ASM127279v1_genomic.tax.fna
1263763	Mycoplasma pneumoniae M1139	Complete Genome	latest	GCF_001272855.1_ASM127285v1_genomic.tax.fna
1263760	Mycoplasma pneumoniae 85138	Complete Genome	latest	GCF_001272815.1_ASM127281v1_genomic.tax.fna
1263761	Mycoplasma pneumoniae 39443	Complete Genome	latest	GCF_001272715.1_ASM127271v1_genomic.tax.fna
490759	Marinobacter sp. BSs20148	Complete Genome	latest	GCF_000283275.1_ASM28327v1_genomic.tax.fna
1032480	Microlunatus phosphovorus NM-1	Complete Genome	latest	GCF_000270245.1_ASM27024v1_genomic.tax.fna
712938	Lactobacillus fermentum CECT 5716	Complete Genome	latest	GCF_000210515.1_ASM21051v1_genomic.tax.fna
398579	Shewanella pealeana ATCC 700345	Complete Genome	latest	GCF_000018285.1_ASM1828v1_genomic.tax.fna
714313	Lactobacillus sanfranciscensis TMW 1.1304	Complete Genome	latest	GCF_000225325.1_ASM22532v1_genomic.tax.fna
38504	Ureaplasma parvum serovar 3	Complete Genome	latest	GCF_000828735.1_ASM82873v1_genomic.tax.fna
521096	Tsukamurella paurometabola DSM 20162	Complete Genome	latest	GCF_000092225.1_ASM9222v1_genomic.tax.fna
885276	Escherichia coli str. 'clone D i2'	Complete Genome	latest	GCF_000233875.1_ASM23387v1_genomic.tax.fna
192421	Planococcus maritimus	Complete Genome	latest	GCF_001687625.2_ASM168762v2_genomic.tax.fna
885275	Escherichia coli str. 'clone D i14'	Complete Genome	latest	GCF_000233895.1_ASM23389v1_genomic.tax.fna
1494608	Arthrobacter sp. PAMC 25486	Complete Genome	latest	GCF_000785535.1_ASM78553v1_genomic.tax.fna
1133671	Francisella tularensis subsp. tularensis WY-00W4114	Complete Genome	latest	GCF_001011135.1_ASM101113v1_genomic.tax.fna
566546	Escherichia coli W	Complete Genome	latest	GCF_000184185.1_ASM18418v1_genomic.tax.fna
566546	Escherichia coli W	Complete Genome	latest	GCF_000258145.1_ASM25814v1_genomic.tax.fna
1905730	Pectobacterium parmentieri	Complete Genome	latest	GCF_001742145.1_ASM174214v1_genomic.tax.fna
272621	Lactobacillus acidophilus NCFM	Complete Genome	latest	GCF_000011985.1_ASM1198v1_genomic.tax.fna
272620	Klebsiella pneumoniae subsp. pneumoniae MGH 78578	Complete Genome	latest	GCF_000016305.1_ASM1630v1_genomic.tax.fna
272623	Lactococcus lactis subsp. lactis Il1403	Complete Genome	latest	GCF_000006865.1_ASM686v1_genomic.tax.fna
272622	Lactococcus lactis subsp. cremoris SK11	Complete Genome	latest	GCF_000014545.1_ASM1454v1_genomic.tax.fna
272624	Legionella pneumophila subsp. pneumophila str. Philadelphia 1	Complete Genome	latest	GCF_000008485.1_ASM848v1_genomic.tax.fna
272626	Listeria innocua Clip11262	Complete Genome	latest	GCF_000195795.1_ASM19579v1_genomic.tax.fna
659019	Mycobacterium tuberculosis W-148	Complete Genome	latest	GCF_000193185.2_ASM19318v2_genomic.tax.fna
160488	Pseudomonas putida KT2440	Complete Genome	latest	GCF_000007565.2_ASM756v2_genomic.tax.fna
936156	Bacillus subtilis BSn5	Complete Genome	latest	GCF_000186745.1_ASM18674v1_genomic.tax.fna
1386967	Salmonella enterica subsp. arizonae serovar 62:z36:- str. RKS2983	Complete Genome	latest	GCF_000756465.1_ASM75646v1_genomic.tax.fna
758831	Escherichia coli ECC-1470	Complete Genome	latest	GCF_000831565.1_ASM83156v1_genomic.tax.fna
936155	Helicobacter felis ATCC 49179	Complete Genome	latest	GCF_000200595.1_ASM20059v1_genomic.tax.fna
186103	Streptococcus pyogenes MGAS8232	Complete Genome	latest	GCF_000007285.1_ASM728v1_genomic.tax.fna
932920	Listeria monocytogenes SLCC2372	Complete Genome	latest	GCF_000210815.2_ASM21081v2_genomic.tax.fna
208435	Streptococcus agalactiae 2603V/R	Complete Genome	latest	GCF_000007265.1_ASM726v1_genomic.tax.fna
443143	Geobacter sp. M18	Complete Genome	latest	GCF_000175115.2_ASM17511v2_genomic.tax.fna
208439	Amycolatopsis japonica	Complete Genome	latest	GCF_000732925.1_ASM73292v1_genomic.tax.fna
312153	Polynucleobacter asymbioticus QLW-P1DMWA-1	Complete Genome	latest	GCF_000016345.1_ASM1634v1_genomic.tax.fna
1813182	Geobacillus sp. JS12	Complete Genome	latest	GCF_001592395.1_ASM159239v1_genomic.tax.fna
290399	Arthrobacter sp. FB24	Complete Genome	latest	GCF_000196235.1_ASM19623v1_genomic.tax.fna
290398	Chromohalobacter salexigens DSM 3043	Complete Genome	latest	GCF_000055785.1_ASM5578v1_genomic.tax.fna
243160	Burkholderia mallei ATCC 23344	Complete Genome	latest	GCF_000011705.1_ASM1170v1_genomic.tax.fna
1087440	Klebsiella pneumoniae subsp. pneumoniae KPNIH1	Complete Genome	latest	GCF_000281535.2_ASM28153v2_genomic.tax.fna
510831	Francisella tularensis subsp. tularensis NE061598	Complete Genome	latest	GCF_000023305.1_ASM2330v1_genomic.tax.fna
264199	Streptococcus thermophilus LMG 18311	Complete Genome	latest	GCF_000011825.1_ASM1182v1_genomic.tax.fna
243164	Dehalococcoides mccartyi 195	Complete Genome	latest	GCF_000011905.1_ASM1190v1_genomic.tax.fna
1624	Lactobacillus salivarius	Complete Genome	latest	GCF_001723525.1_ASM172352v1_genomic.tax.fna
1624	Lactobacillus salivarius	Complete Genome	latest	GCF_000758365.1_ASM75836v1_genomic.tax.fna
1286404	Bacillus thuringiensis serovar thuringiensis str. IS5056	Complete Genome	latest	GCF_000341665.1_ASM34166v1_genomic.tax.fna
395019	Burkholderia multivorans ATCC 17616	Complete Genome	latest	GCF_000010545.1_ASM1054v1_genomic.tax.fna
395019	Burkholderia multivorans ATCC 17616	Complete Genome	latest	GCF_000018505.1_ASM1850v1_genomic.tax.fna
84588	Synechococcus sp. WH 8102	Complete Genome	latest	GCF_000195975.1_ASM19597v1_genomic.tax.fna
290397	Anaeromyxobacter dehalogenans 2CP-C	Complete Genome	latest	GCF_000013385.1_ASM1338v1_genomic.tax.fna
363253	Lawsonia intracellularis PHE/MN1-00	Complete Genome	latest	GCF_000055945.1_ASM5594v1_genomic.tax.fna
712898	Pantoea vagans C9-1	Complete Genome	latest	GCF_000148935.1_ASM14893v1_genomic.tax.fna
1052585	Bacillus subtilis subsp. spizizenii TU-B-10	Complete Genome	latest	GCF_000227465.1_ASM22746v1_genomic.tax.fna
446860	Kocuria flava	Complete Genome	latest	GCF_001482365.1_ASM148236v1_genomic.tax.fna
1052588	Bacillus subtilis subsp. subtilis str. RO-NN-1	Complete Genome	latest	GCF_000227485.1_ASM22748v1_genomic.tax.fna
1812934	Enterobacter cloacae complex 'Hoffmann cluster III'	Complete Genome	latest	GCF_001729745.1_ASM172974v1_genomic.tax.fna
1795053	Microbacterium sp. PAMC 28756	Complete Genome	latest	GCF_001558975.1_ASM155897v1_genomic.tax.fna
1006554	Acetobacter pasteurianus NBRC 101655	Complete Genome	latest	GCF_000241585.2_ASM24158v3_genomic.tax.fna
314722	Pseudoxanthomonas suwonensis	Complete Genome	latest	GCF_000972865.1_ASM97286v1_genomic.tax.fna
479433	Catenulispora acidiphila DSM 44928	Complete Genome	latest	GCF_000024025.1_ASM2402v1_genomic.tax.fna
479432	Streptosporangium roseum DSM 43021	Complete Genome	latest	GCF_000024865.1_ASM2486v1_genomic.tax.fna
935599	Neisseria meningitidis G2136	Complete Genome	latest	GCF_000191425.1_ASM19142v1_genomic.tax.fna
407035	Salinicoccus halodurans	Complete Genome	latest	GCF_001005905.1_ASM100590v1_genomic.tax.fna
1159201	Mycoplasma gallisepticum WI01_2001.043-13-2P	Complete Genome	latest	GCF_000286755.1_ASM28675v1_genomic.tax.fna
1159200	Mycoplasma gallisepticum NY01_2001.047-5-1P	Complete Genome	latest	GCF_000286735.1_ASM28673v1_genomic.tax.fna
1159203	Mycoplasma gallisepticum CA06_2006.052-5-2P	Complete Genome	latest	GCF_000286795.1_ASM28679v1_genomic.tax.fna
479434	Sphaerobacter thermophilus DSM 20745	Complete Genome	latest	GCF_000024985.1_ASM2498v1_genomic.tax.fna
935593	Neisseria meningitidis M04-240196	Complete Genome	latest	GCF_000191505.1_ASM19150v1_genomic.tax.fna
935591	Neisseria meningitidis M01-240149	Complete Genome	latest	GCF_000191465.1_ASM19146v1_genomic.tax.fna
935590	Neisseria meningitidis M0579	Complete Genome	latest	GCF_001029835.1_ASM102983v1_genomic.tax.fna
59920	Prochlorococcus marinus str. NATL2A	Complete Genome	latest	GCF_000012465.1_ASM1246v1_genomic.tax.fna
550	Enterobacter cloacae	Complete Genome	latest	GCF_000784905.1_ASM78490v1_genomic.tax.fna
550	Enterobacter cloacae	Complete Genome	latest	GCF_001022255.1_ASM102225v1_genomic.tax.fna
550	Enterobacter cloacae	Complete Genome	latest	GCF_000784865.1_ASM78486v1_genomic.tax.fna
550	Enterobacter cloacae	Complete Genome	latest	GCF_001022055.1_ASM102205v1_genomic.tax.fna
550	Enterobacter cloacae	Complete Genome	latest	GCF_000770155.1_ASM77015v1_genomic.tax.fna
550	Enterobacter cloacae	Complete Genome	latest	GCF_001922365.1_ASM192236v1_genomic.tax.fna
550	Enterobacter cloacae	Complete Genome	latest	GCF_001022075.1_ASM102207v1_genomic.tax.fna
550	Enterobacter cloacae	Complete Genome	latest	GCF_001022015.1_ASM102201v1_genomic.tax.fna
550	Enterobacter cloacae	Complete Genome	latest	GCF_001029645.1_ASM102964v1_genomic.tax.fna
553	Pantoea ananatis	Complete Genome	latest	GCF_001543055.1_ASM154305v1_genomic.tax.fna
1031746	Campylobacter hyointestinalis subsp. hyointestinalis LMG 9260	Complete Genome	latest	GCF_001643955.1_ASM164395v1_genomic.tax.fna
1379270	Gemmatimonas phototrophica	Complete Genome	latest	GCF_000695095.2_ASM69509v2_genomic.tax.fna
568813	Streptococcus suis SC84	Complete Genome	latest	GCF_000026725.1_ASM2672v1_genomic.tax.fna
568814	Streptococcus suis BM407	Complete Genome	latest	GCF_000026745.1_ASM2674v1_genomic.tax.fna
568815	Brucella microti CCM 4915	Complete Genome	latest	GCF_000022745.1_ASM2274v1_genomic.tax.fna
568816	Acidaminococcus intestini RyC-MR95	Complete Genome	latest	GCF_000230275.1_ASM23027v1_genomic.tax.fna
694427	Paludibacter propionicigenes WB4	Complete Genome	latest	GCF_000183135.1_ASM18313v1_genomic.tax.fna
568819	Listeria monocytogenes serotype 4b str. CLIP 80459	Complete Genome	latest	GCF_000026705.1_ASM2670v1_genomic.tax.fna
367477	Microbacterium sp. XT11	Complete Genome	latest	GCF_001513675.1_ASM151367v1_genomic.tax.fna
1130804	Streptococcus pneumoniae ST556	Complete Genome	latest	GCF_000251085.2_ASM25108v2_genomic.tax.fna
634503	Edwardsiella ictaluri 93-146	Complete Genome	latest	GCF_000022885.2_ASM2288v2_genomic.tax.fna
1631871	Weissella jogaejeotgali	Complete Genome	latest	GCF_001932615.1_ASM193261v1_genomic.tax.fna
452652	Kitasatospora setae KM-6054	Complete Genome	latest	GCF_000269985.1_ASM26998v1_genomic.tax.fna
336982	Mycobacterium tuberculosis F11	Complete Genome	latest	GCF_000016925.1_ASM1692v1_genomic.tax.fna
591001	Acidaminococcus fermentans DSM 20731	Complete Genome	latest	GCF_000025305.1_ASM2530v1_genomic.tax.fna
452659	Rickettsia rickettsii str. Iowa	Complete Genome	latest	GCF_000017445.4_ASM1744v3_genomic.tax.fna
29486	Yersinia ruckeri	Complete Genome	latest	GCF_000964565.1_ASM96456v1_genomic.tax.fna
29486	Yersinia ruckeri	Complete Genome	latest	GCF_000834255.1_ASM83425v1_genomic.tax.fna
339671	Actinobacillus succinogenes 130Z	Complete Genome	latest	GCF_000017245.1_ASM1724v1_genomic.tax.fna
1703969	Rhizobium sp. N324	Complete Genome	latest	GCF_001664485.1_ASM166448v1_genomic.tax.fna
1432049	Rhizobium etli bv. phaseoli str. IE4803	Complete Genome	latest	GCF_000816125.1_ASM81612v1_genomic.tax.fna
40324	Stenotrophomonas maltophilia	Complete Genome	latest	GCF_001274675.1_ASM127467v1_genomic.tax.fna
40324	Stenotrophomonas maltophilia	Complete Genome	latest	GCF_001274595.1_ASM127459v1_genomic.tax.fna
40324	Stenotrophomonas maltophilia	Complete Genome	latest	GCF_001274655.1_ASM127465v1_genomic.tax.fna
487214	Streptococcus pneumoniae Hungary19A-6	Complete Genome	latest	GCF_000019265.1_ASM1926v1_genomic.tax.fna
487215	Streptococcus pyogenes Alab49	Complete Genome	latest	GCF_000230295.1_ASM23029v1_genomic.tax.fna
487213	Streptococcus pneumoniae Taiwan19F-14	Complete Genome	latest	GCF_000019025.1_ASM1902v1_genomic.tax.fna
83617	Stenotrophomonas nitritireducens	Complete Genome	latest	GCF_001700965.1_ASM170096v1_genomic.tax.fna
946483	Candidatus Symbiobacter mobilis CR	Complete Genome	latest	GCF_000477435.1_ASM47743v1_genomic.tax.fna
1771959	Arthrobacter sp. ATCC 21022	Complete Genome	latest	GCF_001542565.1_ASM154256v1_genomic.tax.fna
29385	Staphylococcus saprophyticus	Complete Genome	latest	GCF_001558375.1_ASM155837v1_genomic.tax.fna
29385	Staphylococcus saprophyticus	Complete Genome	latest	GCF_001558275.1_ASM155827v1_genomic.tax.fna
479435	Kribbella flavida DSM 17836	Complete Genome	latest	GCF_000024345.1_ASM2434v1_genomic.tax.fna
382638	Helicobacter acinonychis str. Sheeba	Complete Genome	latest	GCF_000009305.1_ASM930v1_genomic.tax.fna
1010836	Mycobacterium tuberculosis BT1	Complete Genome	latest	GCF_000572175.1_ASM57217v1_genomic.tax.fna
358220	Acidovorax sp. KKS102	Complete Genome	latest	GCF_000302535.1_ASM30253v1_genomic.tax.fna
585425	Synechococcus sp. KORDI-52	Complete Genome	latest	GCF_000737595.1_ASM73759v1_genomic.tax.fna
1157948	Thermotoga sp. 2812B	Complete Genome	latest	GCF_000789335.1_ASM78933v1_genomic.tax.fna
1827469	Brevundimonas sp. GW460-12-10-14-LB2	Complete Genome	latest	GCF_001636925.1_ASM163692v1_genomic.tax.fna
765874	Corynebacterium pseudotuberculosis FRC41	Complete Genome	latest	GCF_000143705.1_ASM14370v1_genomic.tax.fna
580033	Campylobacter volucris LMG 24379	Complete Genome	latest	GCF_000816345.1_ASM81634v1_genomic.tax.fna
1284	Staphylococcus hyicus	Complete Genome	latest	GCF_000816085.1_ASM81608v1_genomic.tax.fna
573737	Pandoraea oxalativorans	Complete Genome	latest	GCF_000972785.3_ASM97278v3_genomic.tax.fna
1286	Staphylococcus simulans	Complete Genome	latest	GCF_001559115.1_ASM155911v1_genomic.tax.fna
1281	Staphylococcus carnosus	Complete Genome	latest	GCF_001701005.1_ASM170100v1_genomic.tax.fna
1280	Staphylococcus aureus	Complete Genome	latest	GCF_900004855.1_BB155_genomic.tax.fna
1280	Staphylococcus aureus	Complete Genome	latest	GCF_001640885.1_ASM164088v1_genomic.tax.fna
1280	Staphylococcus aureus	Complete Genome	latest	GCF_000746505.1_ASM74650v1_genomic.tax.fna
1280	Staphylococcus aureus	Complete Genome	latest	GCF_000815205.1_ASM81520v1_genomic.tax.fna
1280	Staphylococcus aureus	Complete Genome	latest	GCF_900096745.1_AUS0325_genomic.tax.fna
1280	Staphylococcus aureus	Complete Genome	latest	GCF_000597965.1_ASM59796v1_genomic.tax.fna
1280	Staphylococcus aureus	Complete Genome	latest	GCF_001027045.1_ASM102704v1_genomic.tax.fna
1280	Staphylococcus aureus	Complete Genome	latest	GCF_001046095.2_ASM104609v2_genomic.tax.fna
1280	Staphylococcus aureus	Complete Genome	latest	GCF_001611405.1_ASM161140v1_genomic.tax.fna
1280	Staphylococcus aureus	Complete Genome	latest	GCF_900092595.1_Sa_Newman_UoM_genomic.tax.fna
1280	Staphylococcus aureus	Complete Genome	latest	GCF_000969225.1_ASM96922v1_genomic.tax.fna
1280	Staphylococcus aureus	Complete Genome	latest	GCF_001880265.1_ASM188026v1_genomic.tax.fna
1280	Staphylococcus aureus	Complete Genome	latest	GCF_001021895.1_ASM102189v1_genomic.tax.fna
1280	Staphylococcus aureus	Complete Genome	latest	GCF_001640905.1_ASM164090v1_genomic.tax.fna
1280	Staphylococcus aureus	Complete Genome	latest	GCF_000695875.1_ASM69587v1_genomic.tax.fna
1280	Staphylococcus aureus	Complete Genome	latest	GCF_001656045.1_ASM165604v1_genomic.tax.fna
1280	Staphylococcus aureus	Complete Genome	latest	GCF_001611425.1_ASM161142v1_genomic.tax.fna
1280	Staphylococcus aureus	Complete Genome	latest	GCF_001045995.2_ASM104599v2_genomic.tax.fna
1280	Staphylococcus aureus	Complete Genome	latest	GCF_001281145.1_ASM128114v1_genomic.tax.fna
1280	Staphylococcus aureus	Complete Genome	latest	GCF_001045795.2_ASM104579v2_genomic.tax.fna
1280	Staphylococcus aureus	Complete Genome	latest	GCF_000815245.1_ASM81524v1_genomic.tax.fna
1280	Staphylococcus aureus	Complete Genome	latest	GCF_000815085.1_ASM81508v1_genomic.tax.fna
1280	Staphylococcus aureus	Complete Genome	latest	GCF_900017775.1_NZAK3_genomic.tax.fna
1280	Staphylococcus aureus	Complete Genome	latest	GCF_001641025.1_ASM164102v1_genomic.tax.fna
1280	Staphylococcus aureus	Complete Genome	latest	GCF_000953255.1_Staphylococcus_aureus_Sa_ILRI_217_genomic.tax.fna
1280	Staphylococcus aureus	Complete Genome	latest	GCF_001021875.1_ASM102187v1_genomic.tax.fna
1280	Staphylococcus aureus	Complete Genome	latest	GCF_001456215.1_ASM145621v1_genomic.tax.fna
1280	Staphylococcus aureus	Complete Genome	latest	GCF_001640925.1_ASM164092v1_genomic.tax.fna
1280	Staphylococcus aureus	Complete Genome	latest	GCF_001594205.1_ASM159420v1_genomic.tax.fna
1280	Staphylococcus aureus	Complete Genome	latest	GCF_001465675.1_ASM146567v1_genomic.tax.fna
1280	Staphylococcus aureus	Complete Genome	latest	GCF_001611365.1_ASM161136v1_genomic.tax.fna
1280	Staphylococcus aureus	Complete Genome	latest	GCF_001444345.1_ASM144434v1_genomic.tax.fna
1280	Staphylococcus aureus	Complete Genome	latest	GCF_001580515.1_ASM158051v1_genomic.tax.fna
1280	Staphylococcus aureus	Complete Genome	latest	GCF_001611385.1_ASM161138v1_genomic.tax.fna
1280	Staphylococcus aureus	Complete Genome	latest	GCF_001725965.1_ASM172596v1_genomic.tax.fna
1280	Staphylococcus aureus	Complete Genome	latest	GCF_000815045.1_ASM81504v1_genomic.tax.fna
1280	Staphylococcus aureus	Complete Genome	latest	GCF_001879545.1_ASM187954v1_genomic.tax.fna
1280	Staphylococcus aureus	Complete Genome	latest	GCF_000626615.1_ASM62661v1_genomic.tax.fna
1280	Staphylococcus aureus	Complete Genome	latest	GCF_001656075.1_ASM165607v1_genomic.tax.fna
1280	Staphylococcus aureus	Complete Genome	latest	GCF_001611325.1_ASM161132v1_genomic.tax.fna
1280	Staphylococcus aureus	Complete Genome	latest	GCF_000815125.1_ASM81512v1_genomic.tax.fna
1280	Staphylococcus aureus	Complete Genome	latest	GCF_001580495.1_ASM158049v1_genomic.tax.fna
1280	Staphylococcus aureus	Complete Genome	latest	GCF_001457495.1_NCTC13435_genomic.tax.fna
1280	Staphylococcus aureus	Complete Genome	latest	GCF_001558795.1_ASM155879v1_genomic.tax.fna
1280	Staphylococcus aureus	Complete Genome	latest	GCF_001465635.1_ASM146563v1_genomic.tax.fna
1280	Staphylococcus aureus	Complete Genome	latest	GCF_001548415.1_ASM154841v1_genomic.tax.fna
1280	Staphylococcus aureus	Complete Genome	latest	GCF_001611345.1_ASM161134v1_genomic.tax.fna
1280	Staphylococcus aureus	Complete Genome	latest	GCF_001548295.1_ASM154829v1_genomic.tax.fna
1280	Staphylococcus aureus	Complete Genome	latest	GCF_001465755.1_ASM146575v1_genomic.tax.fna
1280	Staphylococcus aureus	Complete Genome	latest	GCF_001618305.1_ASM161830v1_genomic.tax.fna
1280	Staphylococcus aureus	Complete Genome	latest	GCF_001278745.1_ASM127874v1_genomic.tax.fna
1280	Staphylococcus aureus	Complete Genome	latest	GCF_000815165.1_ASM81516v1_genomic.tax.fna
1283	Staphylococcus haemolyticus	Complete Genome	latest	GCF_001611955.1_ASM161195v1_genomic.tax.fna
1042876	Pseudomonas putida S16	Complete Genome	latest	GCF_000219705.1_ASM21970v1_genomic.tax.fna
342610	Pseudoalteromonas atlantica T6c	Complete Genome	latest	GCF_000014225.1_ASM1422v1_genomic.tax.fna
1042878	Cupriavidus necator N-1	Complete Genome	latest	GCF_000219215.1_ASM21921v1_genomic.tax.fna
316385	Escherichia coli str. K-12 substr. DH10B	Complete Genome	latest	GCF_000019425.1_ASM1942v1_genomic.tax.fna
1288	Staphylococcus xylosus	Complete Genome	latest	GCF_000953575.1_Staphylococcus_xylosus_C2a_genomic.tax.fna
1288	Staphylococcus xylosus	Complete Genome	latest	GCF_000709415.1_ASM70941v1_genomic.tax.fna
1288	Staphylococcus xylosus	Complete Genome	latest	GCF_000706685.1_ASM70668v1_genomic.tax.fna
342616	Streptococcus agalactiae COH1	Complete Genome	latest	GCF_000689235.1_GBCO_p1_genomic.tax.fna
1193576	Staphylococcus aureus subsp. aureus CN1	Complete Genome	latest	GCF_000463055.1_ASM46305v1_genomic.tax.fna
33050	Sphingopyxis macrogoltabida	Complete Genome	latest	GCF_001307295.1_ASM130729v1_genomic.tax.fna
33050	Sphingopyxis macrogoltabida	Complete Genome	latest	GCF_001314325.1_ASM131432v1_genomic.tax.fna
33050	Sphingopyxis macrogoltabida	Complete Genome	latest	GCF_001610995.1_ASM161099v1_genomic.tax.fna
1579	Lactobacillus acidophilus	Complete Genome	latest	GCF_000934625.1_ASM93462v1_genomic.tax.fna
319701	Streptococcus pyogenes MGAS6180	Complete Genome	latest	GCF_000012165.1_ASM1216v1_genomic.tax.fna
1427516	Mycobacterium tuberculosis 49-02	Complete Genome	latest	GCF_000786505.1_MT49-02_genomic.tax.fna
319705	Mycobacterium abscessus subsp. bolletii	Complete Genome	latest	GCF_000758405.1_ASM75840v1_genomic.tax.fna
319705	Mycobacterium abscessus subsp. bolletii	Complete Genome	latest	GCF_000770125.1_ASM77012v1_genomic.tax.fna
319705	Mycobacterium abscessus subsp. bolletii	Complete Genome	latest	GCF_000758225.1_ASM75822v1_genomic.tax.fna
1124991	Morganella morganii subsp. morganii KT	Complete Genome	latest	GCF_000286435.2_ASM28643v2_genomic.tax.fna
172045	Elizabethkingia miricola	Complete Genome	latest	GCF_000955665.1_ASM95566v1_genomic.tax.fna
1309806	Streptococcus agalactiae 09mas018883	Complete Genome	latest	GCF_000427035.1_09mas018883_genomic.tax.fna
686	Vibrio cholerae O1 biovar El Tor	Complete Genome	latest	GCF_000963555.1_ASM96355v1_genomic.tax.fna
375451	Roseobacter denitrificans OCh 114	Complete Genome	latest	GCF_000014045.1_ASM1404v1_genomic.tax.fna
1575	Leifsonia xyli	Complete Genome	latest	GCF_001647635.1_ASM164763v1_genomic.tax.fna
143221	Salmonella enterica subsp. enterica serovar Tennessee	Complete Genome	latest	GCF_001535315.2_ASM153531v2_genomic.tax.fna
1284663	Lactobacillus plantarum ZJ316	Complete Genome	latest	GCF_000338115.2_ASM33811v2_genomic.tax.fna
889513	Corynebacterium pseudotuberculosis I19	Complete Genome	latest	GCF_000152065.1_ASM15206v1_genomic.tax.fna
1298851	Thermosulfidibacter takaii ABI70S6	Complete Genome	latest	GCF_001547735.1_ASM154773v1_genomic.tax.fna
1108595	Chromobacterium vaccinii	Complete Genome	latest	GCF_001855275.1_ASM185527v1_genomic.tax.fna
1603606	Desulfuromonas soudanensis	Complete Genome	latest	GCF_001278055.1_ASM127805v1_genomic.tax.fna
1247726	Advenella mimigardefordensis DPN7	Complete Genome	latest	GCF_000521505.1_ASM52150v1_genomic.tax.fna
406984	Chlamydophila pneumoniae LPCoLN	Complete Genome	latest	GCF_000024145.1_ASM2414v1_genomic.tax.fna
1340847	Streptococcus suis T15	Complete Genome	latest	GCF_000494895.1_ASM49489v1_genomic.tax.fna
1612552	Actinoalloteichus sp. ADI127-7	Complete Genome	latest	GCF_001941625.1_ASM194162v1_genomic.tax.fna
1340842	Campylobacter jejuni subsp. jejuni str. RM3420	Complete Genome	latest	GCF_001767215.1_ASM176721v1_genomic.tax.fna
1652545	Arthrobacter sp. YC-RL1	Complete Genome	latest	GCF_001454985.1_ASM145498v1_genomic.tax.fna
984892	Staphylococcus pseudintermedius ED99	Complete Genome	latest	GCF_000189495.1_ASM18949v1_genomic.tax.fna
1112912	Brucella suis VBI22	Complete Genome	latest	GCF_000236255.1_ASM23625v1_genomic.tax.fna
1069534	Lactobacillus ruminis ATCC 27782	Complete Genome	latest	GCF_000224985.1_ASM22498v1_genomic.tax.fna
1069533	Streptococcus infantarius subsp. infantarius CJ18	Complete Genome	latest	GCF_000246835.1_ASM24683v1_genomic.tax.fna
762903	Pseudopedobacter saltans DSM 12145	Complete Genome	latest	GCF_000190735.1_ASM19073v2_genomic.tax.fna
882097	Listeria monocytogenes SLCC2376	Complete Genome	latest	GCF_000307065.1_ASM30706v1_genomic.tax.fna
882096	Listeria monocytogenes SLCC5850	Complete Genome	latest	GCF_000307045.1_ASM30704v1_genomic.tax.fna
882095	Listeria monocytogenes ATCC 19117	Complete Genome	latest	GCF_000307025.1_ASM30702v1_genomic.tax.fna
882095	Listeria monocytogenes ATCC 19117	Complete Genome	latest	GCF_001454905.1_ASM145490v1_genomic.tax.fna
882094	Listeria monocytogenes L312	Complete Genome	latest	GCF_000307085.1_ASM30708v1_genomic.tax.fna
1490052	Anoxybacillus sp. B2M1	Complete Genome	latest	GCF_001634265.1_ASM163426v1_genomic.tax.fna
369723	Salinispora tropica CNB-440	Complete Genome	latest	GCF_000016425.1_ASM1642v1_genomic.tax.fna
391595	Roseobacter litoralis Och 149	Complete Genome	latest	GCF_000154785.2_ASM15478v2_genomic.tax.fna
749414	Streptomyces bingchenggensis BCW-1	Complete Genome	latest	GCF_000092385.1_ASM9238v1_genomic.tax.fna
756272	Rubinisphaera brasiliensis DSM 5305	Complete Genome	latest	GCF_000165715.2_ASM16571v3_genomic.tax.fna
667014	Thermodesulfatator indicus DSM 15286	Complete Genome	latest	GCF_000217795.1_ASM21779v1_genomic.tax.fna
1374	Planococcus kocurii	Complete Genome	latest	GCF_001465835.2_ASM146583v2_genomic.tax.fna
1377	Aerococcus viridans	Complete Genome	latest	GCF_001543285.1_ASM154328v1_genomic.tax.fna
1453988	Campylobacter lari RM16712	Complete Genome	latest	GCF_000816425.1_ASM81642v1_genomic.tax.fna
1752	Propionibacterium freudenreichii subsp. shermanii	Complete Genome	latest	GCF_900016155.1_PFREUDJS1_genomic.tax.fna
1357994	Campylobacter jejuni subsp. jejuni 00-2425	Complete Genome	latest	GCF_000468915.2_ASM46891v2_genomic.tax.fna
288681	Bacillus cereus E33L	Complete Genome	latest	GCF_000833045.1_ASM83304v1_genomic.tax.fna
288681	Bacillus cereus E33L	Complete Genome	latest	GCF_000011625.1_ASM1162v1_genomic.tax.fna
794851	Helicobacter pylori Sat464	Complete Genome	latest	GCF_000148915.1_ASM14891v1_genomic.tax.fna
866344	Helicobacter pylori F16	Complete Genome	latest	GCF_000270005.1_ASM27000v1_genomic.tax.fna
866346	Helicobacter pylori F57	Complete Genome	latest	GCF_000270065.1_ASM27006v1_genomic.tax.fna
374923	Shigella flexneri 1a	Complete Genome	latest	GCF_001578125.1_ASM157812v1_genomic.tax.fna
1653478	Rhodococcus sp. PBTS 1	Complete Genome	latest	GCF_001620025.1_ASM162002v1_genomic.tax.fna
262316	Mycobacterium avium subsp. paratuberculosis K-10	Complete Genome	latest	GCF_000007865.1_ASM786v1_genomic.tax.fna
1333851	Enterobacter cloacae ECNIH3	Complete Genome	latest	GCF_000750225.1_ASM75022v1_genomic.tax.fna
211586	Shewanella oneidensis MR-1	Complete Genome	latest	GCF_000146165.2_ASM14616v2_genomic.tax.fna
1178515	Paenibacillus swuensis	Complete Genome	latest	GCF_001644605.1_ASM164460v1_genomic.tax.fna
684738	Lactococcus lactis subsp. lactis KF147	Complete Genome	latest	GCF_000025045.1_ASM2504v1_genomic.tax.fna
43263	Pseudomonas alcaligenes	Complete Genome	latest	GCF_001597285.1_ASM159728v1_genomic.tax.fna
430066	Brucella abortus S19	Complete Genome	latest	GCF_000018725.1_ASM1872v1_genomic.tax.fna
1198627	Mycobacterium abscessus subsp. bolletii str. GO 06	Complete Genome	latest	GCF_000277775.2_ASM27777v2_genomic.tax.fna
1324931	Pseudomonas syringae pv. syringae B301D	Complete Genome	latest	GCF_000988485.1_ASM98848v1_genomic.tax.fna
1324932	Pseudomonas syringae pv. syringae HS191	Complete Genome	latest	GCF_000988395.1_ASM98839v1_genomic.tax.fna
93221	Pandoraea pulmonicola	Complete Genome	latest	GCF_000815105.2_ASM81510v2_genomic.tax.fna
93220	Pandoraea pnomenusa	Complete Genome	latest	GCF_000767615.3_ASM76761v3_genomic.tax.fna
93220	Pandoraea pnomenusa	Complete Genome	latest	GCF_001636275.1_ASM163627v1_genomic.tax.fna
93220	Pandoraea pnomenusa	Complete Genome	latest	GCF_000604065.3_ASM60406v3_genomic.tax.fna
93220	Pandoraea pnomenusa	Complete Genome	latest	GCF_000504585.2_ASM50458v2_genomic.tax.fna
93222	Pandoraea sputorum	Complete Genome	latest	GCF_000814845.2_ASM81484v2_genomic.tax.fna
192222	Campylobacter jejuni subsp. jejuni NCTC 11168 = ATCC 700819	Complete Genome	latest	GCF_000009085.1_ASM908v1_genomic.tax.fna
1034807	Flavobacterium branchiophilum FL-15	Complete Genome	latest	GCF_000253275.1_ASM25327v1_genomic.tax.fna
1450527	Francisella tularensis subsp. novicida D9876	Complete Genome	latest	GCF_000833355.1_ASM83335v1_genomic.tax.fna
452863	Pseudarthrobacter chlorophenolicus A6	Complete Genome	latest	GCF_000022025.1_ASM2202v1_genomic.tax.fna
1486262	Martelella endophytica	Complete Genome	latest	GCF_000960975.1_ASM96097v1_genomic.tax.fna
1662285	Methylophilus sp. TWE2	Complete Genome	latest	GCF_001183865.1_ASM118386v1_genomic.tax.fna
1727196	Methylomonas sp. DH-1	Complete Genome	latest	GCF_001644685.1_ASM164468v1_genomic.tax.fna
1016998	Salmonella enterica subsp. enterica serovar Paratyphi B str. SPB7	Complete Genome	latest	GCF_000018705.1_ASM1870v1_genomic.tax.fna
710421	Mycobacterium chubuense NBB4	Complete Genome	latest	GCF_000266905.1_ASM26690v1_genomic.tax.fna
553482	Streptococcus equi subsp. equi 4047	Complete Genome	latest	GCF_000026585.1_ASM2658v1_genomic.tax.fna
443150	Mycobacterium tuberculosis CCDC5180	Complete Genome	latest	GCF_000572195.1_ASM57219v1_genomic.tax.fna
443150	Mycobacterium tuberculosis CCDC5180	Complete Genome	latest	GCF_000270365.1_ASM27036v1_genomic.tax.fna
375	Bradyrhizobium japonicum	Complete Genome	latest	GCF_001887695.1_ASM188769v1_genomic.tax.fna
375	Bradyrhizobium japonicum	Complete Genome	latest	GCF_000807315.1_ASM80731v1_genomic.tax.fna
223283	[Pseudomonas syringae] pv. tomato str. DC3000	Complete Genome	latest	GCF_000007805.1_ASM780v1_genomic.tax.fna
1244529	Campylobacter fetus subsp. testudinum Sp3	Complete Genome	latest	GCF_001484645.1_ASM148464v1_genomic.tax.fna
1244528	Campylobacter fetus subsp. testudinum 03-427	Complete Genome	latest	GCF_000495505.1_ASM49550v1_genomic.tax.fna
1036172	Arcobacter butzleri 7h1h	Complete Genome	latest	GCF_000215345.2_ASM21534v3_genomic.tax.fna
354242	Campylobacter jejuni subsp. jejuni 81-176	Complete Genome	latest	GCF_000015525.1_ASM1552v1_genomic.tax.fna
669041	Tenacibaculum dicentrarchi	Complete Genome	latest	GCF_001483385.1_ASM148338v1_genomic.tax.fna
292414	Ruegeria sp. TM1040	Complete Genome	latest	GCF_000014065.1_ASM1406v1_genomic.tax.fna
644801	Pseudomonas stutzeri RCH2	Complete Genome	latest	GCF_000327065.1_ASM32706v1_genomic.tax.fna
69395	Caulobacter henricii	Complete Genome	latest	GCF_001414055.1_ASM141405v1_genomic.tax.fna
1215914	Lactobacillus casei W56	Complete Genome	latest	GCF_000318035.1_ASM31803v1_genomic.tax.fna
1311760	Mannheimia haemolytica D174	Complete Genome	latest	GCF_000422095.1_ASM42209v1_genomic.tax.fna
1407463	Helicobacter pylori BM012S	Complete Genome	latest	GCF_000498335.1_ASM49833v1_genomic.tax.fna
1407462	Helicobacter pylori BM012A	Complete Genome	latest	GCF_000498315.1_ASM49831v1_genomic.tax.fna
396	Rhizobium phaseoli	Complete Genome	latest	GCF_001664225.1_ASM166422v1_genomic.tax.fna
396	Rhizobium phaseoli	Complete Genome	latest	GCF_001664205.1_ASM166420v1_genomic.tax.fna
396	Rhizobium phaseoli	Complete Genome	latest	GCF_001664365.1_ASM166436v1_genomic.tax.fna
396	Rhizobium phaseoli	Complete Genome	latest	GCF_001664425.1_ASM166442v1_genomic.tax.fna
396	Rhizobium phaseoli	Complete Genome	latest	GCF_001664185.1_ASM166418v1_genomic.tax.fna
396	Rhizobium phaseoli	Complete Genome	latest	GCF_001664445.1_ASM166444v1_genomic.tax.fna
396	Rhizobium phaseoli	Complete Genome	latest	GCF_001664285.1_ASM166428v1_genomic.tax.fna
396	Rhizobium phaseoli	Complete Genome	latest	GCF_001664245.1_ASM166424v1_genomic.tax.fna
396	Rhizobium phaseoli	Complete Genome	latest	GCF_001664125.1_ASM166412v1_genomic.tax.fna
396	Rhizobium phaseoli	Complete Genome	latest	GCF_001664105.1_ASM166410v1_genomic.tax.fna
396	Rhizobium phaseoli	Complete Genome	latest	GCF_001664385.1_ASM166438v1_genomic.tax.fna
396	Rhizobium phaseoli	Complete Genome	latest	GCF_001664405.1_ASM166440v1_genomic.tax.fna
396	Rhizobium phaseoli	Complete Genome	latest	GCF_001664165.1_ASM166416v1_genomic.tax.fna
394	Sinorhizobium fredii NGR234	Complete Genome	latest	GCF_000018545.1_ASM1854v1_genomic.tax.fna
1536772	Paenibacillus sp. FSL R7-0273	Complete Genome	latest	GCF_000758625.1_ASM75862v1_genomic.tax.fna
754252	Propionibacterium freudenreichii subsp. shermanii CIRM-BIA1	Complete Genome	latest	GCF_000091725.1_ASM9172v1_genomic.tax.fna
1536770	Paenibacillus sp. FSL R5-0345	Complete Genome	latest	GCF_000758585.1_ASM75858v1_genomic.tax.fna
1536771	Paenibacillus sp. FSL R5-0912	Complete Genome	latest	GCF_000758605.1_ASM75860v1_genomic.tax.fna
1304892	Xanthomonas axonopodis Xac29-1	Complete Genome	latest	GCF_000348585.1_ASM34858v1_genomic.tax.fna
1536774	Paenibacillus sp. FSL H7-0357	Complete Genome	latest	GCF_000758525.1_ASM75852v1_genomic.tax.fna
1536775	Paenibacillus sp. FSL H7-0737	Complete Genome	latest	GCF_000758545.1_ASM75854v1_genomic.tax.fna
1581680	Candidatus Methylopumilus turicensis	Complete Genome	latest	GCF_000953015.1_Candidatus_Methylopumilus_turicensis_MMS-10A-171_genomic.tax.fna
82983	Obesumbacterium proteus	Complete Genome	latest	GCF_001586165.1_ASM158616v1_genomic.tax.fna
1299325	Mycobacterium abscessus subsp. bolletii 103	Complete Genome	latest	GCF_000758385.1_ASM75838v1_genomic.tax.fna
1842533	Acidovorax sp. RAC01	Complete Genome	latest	GCF_001714725.1_ASM171472v1_genomic.tax.fna
82985	Pragia fontium	Complete Genome	latest	GCF_001026985.1_ASM102698v1_genomic.tax.fna
696749	Acinetobacter baumannii 1656-2	Complete Genome	latest	GCF_000188215.1_ASM18821v1_genomic.tax.fna
1284802	Klebsiella pneumoniae UHKPC33	Complete Genome	latest	GCF_000417085.2_ASM41708v2_genomic.tax.fna
1175631	Pectobacterium wasabiae CFBP 3304	Complete Genome	latest	GCF_001742185.1_ASM174218v1_genomic.tax.fna
1284804	Klebsiella pneumoniae UHKPC07	Complete Genome	latest	GCF_000417265.2_ASM41726v2_genomic.tax.fna
1299329	Mycobacterium avium subsp. avium 2285 (S)	Complete Genome	latest	GCF_000831285.1_ASM83128v1_genomic.tax.fna
1299328	Mycobacterium kansasii 824	Complete Genome	latest	GCF_000831305.1_ASM83130v1_genomic.tax.fna
153948	Nitrosomonas sp. AL212	Complete Genome	latest	GCF_000175095.2_ASM17509v2_genomic.tax.fna
906968	Treponema brennaborense DSM 12168	Complete Genome	latest	GCF_000212415.1_ASM21241v1_genomic.tax.fna
1031710	Oligotropha carboxidovorans OM4	Complete Genome	latest	GCF_000218585.1_ASM21858v1_genomic.tax.fna
1074485	Corynebacterium pseudotuberculosis 316	Complete Genome	latest	GCF_000248375.1_ASM24837v1_genomic.tax.fna
429009	Ammonifex degensii KC4	Complete Genome	latest	GCF_000024605.1_ASM2460v1_genomic.tax.fna
224326	Borrelia burgdorferi B31	Complete Genome	latest	GCF_000008685.2_ASM868v2_genomic.tax.fna
224324	Aquifex aeolicus VF5	Complete Genome	latest	GCF_000008625.1_ASM862v1_genomic.tax.fna
880633	Lactobacillus helveticus R0052	Complete Genome	latest	GCF_000165775.1_ASM16577v3_genomic.tax.fna
527001	Salmonella enterica subsp. enterica serovar Typhi str. Ty21a	Complete Genome	latest	GCF_000385905.1_ASM38590v1_genomic.tax.fna
632516	Caldicellulosiruptor lactoaceticus 6A	Complete Genome	latest	GCF_000193435.2_ASM19343v3_genomic.tax.fna
1300344	Isoptericola dokdonensis DS-3	Complete Genome	latest	GCF_001636295.1_ASM163629v1_genomic.tax.fna
1702170	Citrobacter sp. FDAARGOS_156	Complete Genome	latest	GCF_001559235.1_ASM155923v1_genomic.tax.fna
998092	Mycobacterium bovis BCG str. ATCC 35743	Complete Genome	latest	GCF_000194075.2_ASM19407v3_genomic.tax.fna
1030009	Listeria monocytogenes M7	Complete Genome	latest	GCF_000218305.1_ASM21830v1_genomic.tax.fna
1458465	Megasphaera elsdenii 14-14	Complete Genome	latest	GCF_001304715.1_ASM130471v1_genomic.tax.fna
1834205	Burkholderiales bacterium YL45	Complete Genome	latest	GCF_001688905.1_ASM168890v1_genomic.tax.fna
351745	Shewanella sp. W3-18-1	Complete Genome	latest	GCF_000015185.1_ASM1518v1_genomic.tax.fna
198804	Buchnera aphidicola str. Sg (Schizaphis graminum)	Complete Genome	latest	GCF_000007365.1_ASM736v1_genomic.tax.fna
423211	Streptococcus suis GZ1	Complete Genome	latest	GCF_000018185.1_ASM1818v1_genomic.tax.fna
423212	Legionella pneumophila 2300/99 Alcoy	Complete Genome	latest	GCF_000092625.1_ASM9262v1_genomic.tax.fna
32002	Achromobacter denitrificans	Complete Genome	latest	GCF_001514355.1_ASM151435v1_genomic.tax.fna
266834	Sinorhizobium meliloti 1021	Complete Genome	latest	GCF_000006965.1_ASM696v1_genomic.tax.fna
204722	Brucella suis 1330	Complete Genome	latest	GCF_000223195.1_ASM22319v1_genomic.tax.fna
204722	Brucella suis 1330	Complete Genome	latest	GCF_000007505.1_ASM750v1_genomic.tax.fna
153496	Kozakia baliensis	Complete Genome	latest	GCF_001787335.1_ASM178733v1_genomic.tax.fna
153496	Kozakia baliensis	Complete Genome	latest	GCF_001787355.1_ASM178735v1_genomic.tax.fna
351581	Francisella tularensis subsp. holarctica FSC200	Complete Genome	latest	GCF_000168775.2_ASM16877v2_genomic.tax.fna
684950	Helicobacter pylori 52	Complete Genome	latest	GCF_000023805.1_ASM2380v1_genomic.tax.fna
1868325	Prosthecochloris sp. CIB 2401	Complete Genome	latest	GCF_001687065.1_ASM168706v1_genomic.tax.fna
289397	Mycoplasma bovis PG45	Complete Genome	latest	GCF_000183385.1_ASM18338v1_genomic.tax.fna
1204342	Bacillus subtilis BEST7003	Complete Genome	latest	GCF_000523045.1_ASM52304v1_genomic.tax.fna
1089446	Corynebacterium pseudotuberculosis 267	Complete Genome	latest	GCF_000258385.1_ASM25838v1_genomic.tax.fna
537973	Lactobacillus paracasei subsp. paracasei 8700:2	Complete Genome	latest	GCF_000155515.2_ASM15551v2_genomic.tax.fna
215689	Erwinia sp. Ejp617	Complete Genome	latest	GCF_000165815.1_ASM16581v1_genomic.tax.fna
537971	Helicobacter cinaedi CCUG 18818 = ATCC BAA-847	Complete Genome	latest	GCF_000349975.1_ASM34997v1_genomic.tax.fna
261594	Bacillus anthracis str. 'Ames Ancestor'	Complete Genome	latest	GCF_000008445.1_ASM844v1_genomic.tax.fna
261591	Bacillus anthracis str. Vollum	Complete Genome	latest	GCF_000742895.1_ASM74289v1_genomic.tax.fna
759620	Weissella ceti	Complete Genome	latest	GCF_000732905.1_ASM73290v1_genomic.tax.fna
759620	Weissella ceti	Complete Genome	latest	GCF_000750535.1_ASM75053v1_genomic.tax.fna
759620	Weissella ceti	Complete Genome	latest	GCF_000750515.1_ASM75051v1_genomic.tax.fna
745776	Deinococcus gobiensis I-0	Complete Genome	latest	GCF_000252445.1_ASM25244v1_genomic.tax.fna
189426	Paenibacillus odorifer	Complete Genome	latest	GCF_000758725.1_ASM75872v1_genomic.tax.fna
760142	Hippea maritima DSM 10411	Complete Genome	latest	GCF_000194135.1_ASM19413v1_genomic.tax.fna
119856	Francisella tularensis subsp. tularensis	Complete Genome	latest	GCF_001262115.1_ASM126211v1_genomic.tax.fna
119856	Francisella tularensis subsp. tularensis	Complete Genome	latest	GCF_001729565.1_ASM172956v1_genomic.tax.fna
119856	Francisella tularensis subsp. tularensis	Complete Genome	latest	GCF_001729605.1_ASM172960v1_genomic.tax.fna
119856	Francisella tularensis subsp. tularensis	Complete Genome	latest	GCF_000834965.1_ASM83496v1_genomic.tax.fna
119856	Francisella tularensis subsp. tularensis	Complete Genome	latest	GCF_000833475.1_ASM83347v1_genomic.tax.fna
119856	Francisella tularensis subsp. tularensis	Complete Genome	latest	GCF_001729585.1_ASM172958v1_genomic.tax.fna
119857	Francisella tularensis subsp. holarctica	Complete Genome	latest	GCF_000833515.1_ASM83351v1_genomic.tax.fna
119857	Francisella tularensis subsp. holarctica	Complete Genome	latest	GCF_000833235.1_ASM83323v1_genomic.tax.fna
119857	Francisella tularensis subsp. holarctica	Complete Genome	latest	GCF_000833495.1_ASM83349v1_genomic.tax.fna
697284	Paenibacillus larvae subsp. larvae DSM 25430	Complete Genome	latest	GCF_000511405.1_ASM51140v1_genomic.tax.fna
471857	Saccharomonospora viridis DSM 43017	Complete Genome	latest	GCF_000023865.1_ASM2386v1_genomic.tax.fna
1150460	Bifidobacterium kashiwanohense JCM 15439 = DSM 21854	Complete Genome	latest	GCF_001042615.1_ASM104261v1_genomic.tax.fna
1150461	Bifidobacterium scardovii JCM 12489 = DSM 13734	Complete Genome	latest	GCF_001042635.1_ASM104263v1_genomic.tax.fna
293613	Rickettsia canadensis str. McKiel	Complete Genome	latest	GCF_000014345.1_ASM1434v1_genomic.tax.fna
293614	Rickettsia akari str. Hartford	Complete Genome	latest	GCF_000018205.1_ASM1820v1_genomic.tax.fna
1150468	Scardovia inopinata JCM 12537	Complete Genome	latest	GCF_001042695.1_ASM104269v1_genomic.tax.fna
1150469	Pararhodospirillum photometricum DSM 122	Complete Genome	latest	GCF_000284415.1_ASM28441v2_genomic.tax.fna
219334	Lactobacillus casei subsp. casei ATCC 393	Complete Genome	latest	GCF_000829055.1_ASM82905v1_genomic.tax.fna
297352	Lactococcus piscium MKFS47	Complete Genome	latest	GCF_000981525.1_L_piscium_genomic.tax.fna
281310	Haemophilus influenzae 86-028NP	Complete Genome	latest	GCF_000012185.1_ASM1218v1_genomic.tax.fna
693216	Cronobacter turicensis z3032	Complete Genome	latest	GCF_000027065.2_ASM2706v1_genomic.tax.fna
436717	Acinetobacter oleivorans DR1	Complete Genome	latest	GCF_000196795.1_ASM19679v1_genomic.tax.fna
1454606	Salmonella enterica subsp. enterica serovar Montevideo str. USDA-ARS-USMARC-1921	Complete Genome	latest	GCF_000973665.1_ASM97366v1_genomic.tax.fna
1454603	Salmonella enterica subsp. enterica serovar Montevideo str. USDA-ARS-USMARC-1903	Complete Genome	latest	GCF_000940975.1_ASM94097v1_genomic.tax.fna
644284	Arcanobacterium haemolyticum DSM 20595	Complete Genome	latest	GCF_000092365.1_ASM9236v1_genomic.tax.fna
2055	Gordonia terrae	Complete Genome	latest	GCF_001698225.1_ASM169822v1_genomic.tax.fna
1408268	Corynebacterium ulcerans FRC58	Complete Genome	latest	GCF_000499805.2_ASM49980v2_genomic.tax.fna
1184267	Bdellovibrio exovorus JSS	Complete Genome	latest	GCF_000348725.1_ASM34872v1_genomic.tax.fna
1072256	Corynebacterium uterequi	Complete Genome	latest	GCF_001021065.1_ASM102106v1_genomic.tax.fna
1005057	Buchnera aphidicola str. Ua (Uroleucon ambrosiae)	Complete Genome	latest	GCF_000225465.1_ASM22546v1_genomic.tax.fna
459424	Mycobacterium liflandii 128FXT	Complete Genome	latest	GCF_000026445.2_ASM2644v2_genomic.tax.fna
488222	Streptococcus pneumoniae JJA	Complete Genome	latest	GCF_000018985.1_ASM1898v1_genomic.tax.fna
488223	Streptococcus pneumoniae P1031	Complete Genome	latest	GCF_000019005.1_ASM1900v1_genomic.tax.fna
1005058	Gallibacterium anatis UMN179	Complete Genome	latest	GCF_000209675.1_ASM20967v1_genomic.tax.fna
488221	Streptococcus pneumoniae 70585	Complete Genome	latest	GCF_000018965.1_ASM1896v1_genomic.tax.fna
53345	Enterococcus durans	Complete Genome	latest	GCF_001267865.1_ASM126786v1_genomic.tax.fna
53345	Enterococcus durans	Complete Genome	latest	GCF_001267395.1_ASM126739v1_genomic.tax.fna
1843368	Sphingobium sp. RAC03	Complete Genome	latest	GCF_001713415.1_ASM171341v1_genomic.tax.fna
538025	Rhizobium etli 8C-3	Complete Genome	latest	GCF_001908375.1_ASM190837v1_genomic.tax.fna
45658	Vibrio scophthalmi	Complete Genome	latest	GCF_001687805.1_ASM168780v1_genomic.tax.fna
45658	Vibrio scophthalmi	Complete Genome	latest	GCF_001685465.1_ASM168546v1_genomic.tax.fna
529884	Rhodoluna lacicola	Complete Genome	latest	GCF_000699505.1_ASM69950v1_genomic.tax.fna
1282356	Pseudomonas poae RE*1-1-14	Complete Genome	latest	GCF_000336465.1_ASM33646v1_genomic.tax.fna
557724	Burkholderia pseudomallei 576	Complete Genome	latest	GCF_000756185.1_ASM75618v1_genomic.tax.fna
557722	Pseudomonas aeruginosa LESB58	Complete Genome	latest	GCF_000026645.1_ASM2664v1_genomic.tax.fna
557723	Haemophilus parasuis SH0165	Complete Genome	latest	GCF_000021885.1_ASM2188v1_genomic.tax.fna
927704	Selenomonas ruminantium subsp. lactilytica TAM6421	Complete Genome	latest	GCF_000284095.1_ASM28409v1_genomic.tax.fna
927701	Mycoplasma capricolum subsp. capripneumoniae M1601	Complete Genome	latest	GCF_000192395.2_ASM19239v2_genomic.tax.fna
357348	Burkholderia pseudomallei 1106a	Complete Genome	latest	GCF_000015925.1_ASM1592v1_genomic.tax.fna
1032069	Campylobacter ureolyticus RIGS 9880	Complete Genome	latest	GCF_001190755.1_ASM119075v1_genomic.tax.fna
656024	Frankia symbiont of Datisca glomerata	Complete Genome	latest	GCF_000177615.2_ASM17761v2_genomic.tax.fna
335992	Candidatus Pelagibacter ubique HTCC1062	Complete Genome	latest	GCF_000012345.1_ASM1234v1_genomic.tax.fna
1239307	Sodalis praecaptivus	Complete Genome	latest	GCF_000517425.1_ASM51742v1_genomic.tax.fna
632518	Caldicellulosiruptor owensensis OL	Complete Genome	latest	GCF_000166335.1_ASM16633v1_genomic.tax.fna
1917485	Sulfitobacter sp. AM1-D1	Complete Genome	latest	GCF_001886735.1_ASM188673v1_genomic.tax.fna
909420	Neisseria meningitidis H44/76	Complete Genome	latest	GCF_000191445.1_ASM19144v1_genomic.tax.fna
990288	Acidithiobacillus caldus SM-1	Complete Genome	latest	GCF_000221025.1_ASM22102v1_genomic.tax.fna
701521	Pediococcus claussenii ATCC BAA-344	Complete Genome	latest	GCF_000237995.1_ASM23799v2_genomic.tax.fna
1029979	Salmonella enterica subsp. enterica serovar Pullorum str. ATCC 9120	Complete Genome	latest	GCF_000330485.2_ASM33048v2_genomic.tax.fna
990282	Salmonella enterica subsp. enterica serovar Typhimurium str. UK-1	Complete Genome	latest	GCF_000213635.1_ASM21363v1_genomic.tax.fna
269484	Ehrlichia canis str. Jake	Complete Genome	latest	GCF_000012565.1_ASM1256v1_genomic.tax.fna
199310	Escherichia coli CFT073	Complete Genome	latest	GCF_000007445.1_ASM744v1_genomic.tax.fna
548479	Mobiluncus curtisii ATCC 43063	Complete Genome	latest	GCF_000196535.1_ASM19653v1_genomic.tax.fna
323848	Nitrosospira multiformis ATCC 25196	Complete Genome	latest	GCF_000196355.1_ASM19635v1_genomic.tax.fna
931202	Candidatus Liberibacter asiaticus str. Ishi-1	Complete Genome	latest	GCF_000829355.1_ASM82935v1_genomic.tax.fna
331271	Burkholderia cenocepacia AU 1054	Complete Genome	latest	GCF_000014085.1_ASM1408v1_genomic.tax.fna
167879	Colwellia psychrerythraea 34H	Complete Genome	latest	GCF_000012325.1_ASM1232v1_genomic.tax.fna
548473	Staphylococcus aureus subsp. aureus TCH60	Complete Genome	latest	GCF_000159535.2_ASM15953v2_genomic.tax.fna
269801	Bacillus cereus G9241	Complete Genome	latest	GCF_000832805.1_ASM83280v1_genomic.tax.fna
441952	Francisella tularensis subsp. mediasiatica FSC147	Complete Genome	latest	GCF_000018925.1_ASM1892v1_genomic.tax.fna
548476	Corynebacterium aurimucosum ATCC 700975	Complete Genome	latest	GCF_000022905.1_ASM2290v1_genomic.tax.fna
1127744	Bacillus sp. JS	Complete Genome	latest	GCF_000259365.1_ASM25936v1_genomic.tax.fna
547143	Hydrogenobaculum sp. 3684	Complete Genome	latest	GCF_000213785.1_ASM21378v1_genomic.tax.fna
547145	Hydrogenobaculum sp. SHO	Complete Genome	latest	GCF_000215065.1_ASM21506v1_genomic.tax.fna
547144	Hydrogenobaculum sp. HO	Complete Genome	latest	GCF_000341855.1_ASM34185v1_genomic.tax.fna
1267766	Altererythrobacter atlanticus	Complete Genome	latest	GCF_001008165.2_ASM100816v2_genomic.tax.fna
547146	Hydrogenobaculum sp. SN	Complete Genome	latest	GCF_000348765.2_ASM34876v2_genomic.tax.fna
697281	Mahella australiensis 50-1 BON	Complete Genome	latest	GCF_000213255.1_ASM21325v1_genomic.tax.fna
1874317	Marinobacter sp. Hb8	Complete Genome	latest	GCF_001854125.1_ASM185412v1_genomic.tax.fna
1714373	Microbacterium sp. No. 7	Complete Genome	latest	GCF_001314225.1_ASM131422v1_genomic.tax.fna
1702221	Faecalibaculum rodentium	Complete Genome	latest	GCF_001564455.1_ASM156445v1_genomic.tax.fna
1087451	Corynebacterium pseudotuberculosis 31	Complete Genome	latest	GCF_000259155.3_ASM25915v3_genomic.tax.fna
1087452	Corynebacterium pseudotuberculosis 3/99-5	Complete Genome	latest	GCF_000241855.1_ASM24185v1_genomic.tax.fna
1087453	Corynebacterium pseudotuberculosis 42/02-A	Complete Genome	latest	GCF_000227175.1_ASM22717v1_genomic.tax.fna
1087454	Corynebacterium pseudotuberculosis 1/06-A	Complete Genome	latest	GCF_000233735.1_ASM23373v1_genomic.tax.fna
1439855	Burkholderia pseudomallei A79A	Complete Genome	latest	GCF_000770535.1_ASM77053v1_genomic.tax.fna
1439854	Burkholderia pseudomallei B03	Complete Genome	latest	GCF_000770455.1_ASM77045v1_genomic.tax.fna
1318466	Acholeplasma palmae J233	Complete Genome	latest	GCF_000968055.1_ASM96805v1_genomic.tax.fna
83263	Aminobacter aminovorans	Complete Genome	latest	GCF_001605015.1_ASM160501v1_genomic.tax.fna
1613	Lactobacillus fermentum	Complete Genome	latest	GCF_001941785.1_ASM194178v1_genomic.tax.fna
1613	Lactobacillus fermentum	Complete Genome	latest	GCF_001742205.1_ASM174220v1_genomic.tax.fna
106654	Acinetobacter nosocomialis	Complete Genome	latest	GCF_000814165.3_ASM81416v3_genomic.tax.fna
187410	Yersinia pestis KIM10+	Complete Genome	latest	GCF_000006645.1_ASM664v1_genomic.tax.fna
331113	Simkania negevensis Z	Complete Genome	latest	GCF_000237205.1_ASM23720v1_genomic.tax.fna
903814	Eubacterium limosum KIST612	Complete Genome	latest	GCF_000152245.2_ASM15224v2_genomic.tax.fna
1382923	Helicobacter pylori oki154	Complete Genome	latest	GCF_000600145.1_ASM60014v1_genomic.tax.fna
44251	Paenibacillus durus	Complete Genome	latest	GCF_000756615.1_ASM75661v1_genomic.tax.fna
1692238	Enterobacter sp. FY-07	Complete Genome	latest	GCF_001582075.1_ASM158207v1_genomic.tax.fna
1126833	Paenibacillus beijingensis	Complete Genome	latest	GCF_000961095.1_ASM96109v1_genomic.tax.fna
1310115	Mycobacterium tuberculosis EAI5/NITR206	Complete Genome	latest	GCF_000389945.1_ASM38994v1_genomic.tax.fna
634500	Erwinia billingiae Eb661	Complete Genome	latest	GCF_000196615.1_ASM19661v1_genomic.tax.fna
708248	Mycoplasma suis KI3806	Complete Genome	latest	GCF_000203215.1_ASM20321v1_genomic.tax.fna
315730	Bacillus weihenstephanensis KBAB4	Complete Genome	latest	GCF_000018825.1_ASM1882v1_genomic.tax.fna
1383068	Campylobacter jejuni subsp. jejuni 00-2544	Complete Genome	latest	GCF_000466075.2_ASM46607v2_genomic.tax.fna
1723645	Rhodococcus sp. 008	Complete Genome	latest	GCF_001682295.1_ASM168229v1_genomic.tax.fna
945556	Acinetobacter baumannii D1279779	Complete Genome	latest	GCF_000186665.3_ASM18666v4_genomic.tax.fna
755731	Clostridium sp. BNL1100	Complete Genome	latest	GCF_000244875.1_ASM24487v1_genomic.tax.fna
1261557	Enterococcus faecalis str. Symbioflor 1	Complete Genome	latest	GCF_000317915.1_ASM31791v1_genomic.tax.fna
1261556	Xanthomonas translucens pv. translucens DSM 18974	Complete Genome	latest	GCF_900094325.1_PBasm1_genomic.tax.fna
698758	Amphibacillus xylanus NBRC 15112	Complete Genome	latest	GCF_000307165.1_ASM30716v1_genomic.tax.fna
1052004	Granulibacter bethesdensis CGDNIH3	Complete Genome	latest	GCF_000576085.2_ASM57608v2_genomic.tax.fna
160660	Acidihalobacter prosperus	Complete Genome	latest	GCF_001753245.1_ASM175324v1_genomic.tax.fna
150340	Vibrio antiquarius	Complete Genome	latest	GCF_000024825.1_ASM2482v1_genomic.tax.fna
561304	Mycobacterium leprae Br4923	Complete Genome	latest	GCF_000026685.1_ASM2668v1_genomic.tax.fna
316067	Geobacter daltonii FRC-32	Complete Genome	latest	GCF_000022265.1_ASM2226v1_genomic.tax.fna
698738	Oleispira antarctica RB-8	Complete Genome	latest	GCF_000967895.1_ASM96789v1_genomic.tax.fna
451516	Staphylococcus aureus subsp. aureus USA300_TCH1516	Complete Genome	latest	GCF_000017085.1_ASM1708v1_genomic.tax.fna
1261131	Candidatus Liberibacter americanus str. Sao Paulo	Complete Genome	latest	GCF_000496595.1_ASM49659v1_genomic.tax.fna
676032	Francisella cf. tularensis subsp. novicida 3523	Complete Genome	latest	GCF_000195555.1_ASM19555v1_genomic.tax.fna
451515	Staphylococcus aureus subsp. aureus USA300_FPR3757	Complete Genome	latest	GCF_000013465.1_ASM1346v1_genomic.tax.fna
164757	Mycobacterium sp. JLS	Complete Genome	latest	GCF_000016005.1_ASM1600v1_genomic.tax.fna
164756	Mycobacterium sp. MCS	Complete Genome	latest	GCF_000014165.1_ASM1416v1_genomic.tax.fna
1811193	Streptococcus pantholopis	Complete Genome	latest	GCF_001642085.1_ASM164208v1_genomic.tax.fna
1913578	Sphingopyxis sp. LPB0140	Complete Genome	latest	GCF_001889025.1_ASM188902v1_genomic.tax.fna
1389192	Cupriavidus sp. USMAHM13	Complete Genome	latest	GCF_001854285.1_ASM185428v1_genomic.tax.fna
1064551	Salmonella enterica subsp. enterica serovar Thompson str. RM6836	Complete Genome	latest	GCF_000473275.1_ASM47327v1_genomic.tax.fna
1382921	Helicobacter pylori oki112	Complete Genome	latest	GCF_000600085.1_ASM60008v1_genomic.tax.fna
1432059	Dehalococcoides mccartyi CG1	Complete Genome	latest	GCF_000830925.1_ASM83092v1_genomic.tax.fna
480224	Chloroflexus sp. Y-400-fl	Complete Genome	latest	GCF_000022185.1_ASM2218v1_genomic.tax.fna
33992	Rickettsia rhipicephali	Complete Genome	latest	GCF_001442475.1_ASM144247v1_genomic.tax.fna
37762	Escherichia coli B	Complete Genome	latest	GCF_001559635.1_ASM155963v1_genomic.tax.fna
37762	Escherichia coli B	Complete Genome	latest	GCF_001559615.2_ASM155961v2_genomic.tax.fna
1432050	Rhizobium etli bv. mimosae str. IE4771	Complete Genome	latest	GCF_000698845.1_ASM69884v1_genomic.tax.fna
1906741	Jeongeupia sp. USM3	Complete Genome	latest	GCF_001808185.1_ASM180818v1_genomic.tax.fna
1766	Mycobacterium fortuitum	Complete Genome	latest	GCF_001307545.1_ASM130754v1_genomic.tax.fna
1408186	Lactobacillus johnsonii N6.2	Complete Genome	latest	GCF_000498675.1_ASM49867v1_genomic.tax.fna
1764	Mycobacterium avium	Complete Genome	latest	GCF_001683455.1_ASM168345v1_genomic.tax.fna
1765	Mycobacterium bovis	Complete Genome	latest	GCF_001483905.1_ASM148390v1_genomic.tax.fna
1765	Mycobacterium bovis	Complete Genome	latest	GCF_000934325.3_ASM93432v3_genomic.tax.fna
1765	Mycobacterium bovis	Complete Genome	latest	GCF_000758245.1_ASM75824v1_genomic.tax.fna
1765	Mycobacterium bovis	Complete Genome	latest	GCF_001078615.1_ASM107861v1_genomic.tax.fna
681288	Staphylococcus aureus subsp. aureus ED98	Complete Genome	latest	GCF_000024585.1_ASM2458v1_genomic.tax.fna
1140	Synechococcus elongatus PCC 7942	Complete Genome	latest	GCF_000012525.1_ASM1252v1_genomic.tax.fna
1406860	Salmonella enterica subsp. enterica serovar Agona str. 24249	Complete Genome	latest	GCF_000503845.1_ASM50384v1_genomic.tax.fna
1147	Synechocystis sp. PCC 6714	Complete Genome	latest	GCF_000478825.2_ASM47882v2_genomic.tax.fna
698761	Rhizobium tropici CIAT 899	Complete Genome	latest	GCF_000330885.1_ASM33088v1_genomic.tax.fna
1148	Synechocystis sp. PCC 6803	Complete Genome	latest	GCF_000340785.1_ASM34078v1_genomic.tax.fna
1148	Synechocystis sp. PCC 6803	Complete Genome	latest	GCF_000009725.1_ASM972v1_genomic.tax.fna
1148	Synechocystis sp. PCC 6803	Complete Genome	latest	GCF_000270265.1_ASM27026v1_genomic.tax.fna
1148	Synechocystis sp. PCC 6803	Complete Genome	latest	GCF_001318385.1_ASM131838v1_genomic.tax.fna
1209989	Tepidanaerobacter acetatoxydans Re1	Complete Genome	latest	GCF_000328765.2_ASM32876v2_genomic.tax.fna
1209989	Tepidanaerobacter acetatoxydans Re1	Complete Genome	latest	GCF_000213235.1_ASM21323v1_genomic.tax.fna
230089	Photorhabdus temperata subsp. thracensis	Complete Genome	latest	GCF_001010285.1_ASM101028v1_genomic.tax.fna
279058	Collimonas arenae	Complete Genome	latest	GCF_000786695.1_ASM78669v1_genomic.tax.fna
279058	Collimonas arenae	Complete Genome	latest	GCF_001584165.1_ASM158416v1_genomic.tax.fna
279058	Collimonas arenae	Complete Genome	latest	GCF_001584205.1_ASM158420v1_genomic.tax.fna
1249650	Ehrlichia chaffeensis str. West Paces	Complete Genome	latest	GCF_000632965.1_ASM63296v1_genomic.tax.fna
1906742	Microbacterium sp. BH3-3-3	Complete Genome	latest	GCF_001792815.1_ASM179281v1_genomic.tax.fna
630588	Neisseria meningitidis alpha710	Complete Genome	latest	GCF_000152165.1_ASM15216v1_genomic.tax.fna
1249651	Ehrlichia chaffeensis str. Heartland	Complete Genome	latest	GCF_000632815.1_ASM63281v1_genomic.tax.fna
717522	Mycobacterium bovis BCG str. Mexico	Complete Genome	latest	GCF_000234725.1_ASM23472v1_genomic.tax.fna
546271	Selenomonas sputigena ATCC 35185	Complete Genome	latest	GCF_000208405.1_ASM20840v1_genomic.tax.fna
1279460	Leptospira interrogans serovar Hardjo str. Norma	Complete Genome	latest	GCF_001293065.1_ASM129306v1_genomic.tax.fna
691	Vibrio natriegens	Complete Genome	latest	GCF_001680085.1_ASM168008v1_genomic.tax.fna
691	Vibrio natriegens	Complete Genome	latest	GCF_001680045.1_ASM168004v1_genomic.tax.fna
691	Vibrio natriegens	Complete Genome	latest	GCF_001680065.1_ASM168006v1_genomic.tax.fna
1366050	Ralstonia pickettii DTP0602	Complete Genome	latest	GCF_000471925.1_ASM47192v1_genomic.tax.fna
1124983	Pseudomonas protegens CHA0	Complete Genome	latest	GCF_000397205.1_ASM39720v1_genomic.tax.fna
1366053	Mannheimia haemolytica USMARC_2286	Complete Genome	latest	GCF_000439735.1_ASM43973v1_genomic.tax.fna
561276	Streptococcus pneumoniae ATCC 700669	Complete Genome	latest	GCF_000026665.1_ASM2666v1_genomic.tax.fna
561275	Mycobacterium bovis BCG str. Tokyo 172	Complete Genome	latest	GCF_000010685.1_ASM1068v1_genomic.tax.fna
561275	Mycobacterium bovis BCG str. Tokyo 172	Complete Genome	latest	GCF_001580385.1_ASM158038v1_genomic.tax.fna
413996	Mycobacterium bovis BCG str. Moreau RDJ	Complete Genome	latest	GCF_000967285.1_ASM96728v1_genomic.tax.fna
1548	Clostridium scatologenes	Complete Genome	latest	GCF_000968375.1_ASM96837v1_genomic.tax.fna
316273	Xanthomonas campestris pv. vesicatoria str. 85-10	Complete Genome	latest	GCF_000009165.1_ASM916v1_genomic.tax.fna
316273	Xanthomonas campestris pv. vesicatoria str. 85-10	Complete Genome	latest	GCF_001854165.1_ASM185416v1_genomic.tax.fna
1457188	Listeria monocytogenes WSLC1042	Complete Genome	latest	GCF_000568935.1_ASM56893v1_genomic.tax.fna
546	Citrobacter freundii	Complete Genome	latest	GCF_001718055.1_ASM171805v1_genomic.tax.fna
546	Citrobacter freundii	Complete Genome	latest	GCF_001022275.1_ASM102227v1_genomic.tax.fna
546	Citrobacter freundii	Complete Genome	latest	GCF_001022155.1_ASM102215v1_genomic.tax.fna
546	Citrobacter freundii	Complete Genome	latest	GCF_001702455.1_ASM170245v1_genomic.tax.fna
546	Citrobacter freundii	Complete Genome	latest	GCF_001281005.1_ASM128100v1_genomic.tax.fna
1133849	Nocardia brasiliensis ATCC 700358	Complete Genome	latest	GCF_000250675.2_ASM25067v3_genomic.tax.fna
548	[Enterobacter] aerogenes	Complete Genome	latest	GCF_001021995.1_ASM102199v1_genomic.tax.fna
548	[Enterobacter] aerogenes	Complete Genome	latest	GCF_001559215.1_ASM155921v1_genomic.tax.fna
548	[Enterobacter] aerogenes	Complete Genome	latest	GCF_001571545.2_ASM157154v2_genomic.tax.fna
548	[Enterobacter] aerogenes	Complete Genome	latest	GCF_001593585.1_ASM159358v1_genomic.tax.fna
549	Pantoea agglomerans	Complete Genome	latest	GCF_001558735.1_ASM155873v1_genomic.tax.fna
549	Pantoea agglomerans	Complete Genome	latest	GCF_001709315.1_ASM170931v1_genomic.tax.fna
1457187	Listeria monocytogenes WSLC1001	Complete Genome	latest	GCF_000568475.1_ASM56847v1_genomic.tax.fna
1244085	Klebsiella pneumoniae CG43	Complete Genome	latest	GCF_000474015.1_ASM47401v1_genomic.tax.fna
249265	Lactobacillus delbrueckii subsp. indicus	Complete Genome	latest	GCF_001908415.1_ASM190841v1_genomic.tax.fna
259536	Psychrobacter arcticus 273-4	Complete Genome	latest	GCF_000012305.1_ASM1230v1_genomic.tax.fna
1420885	Vibrio cholerae MS6	Complete Genome	latest	GCF_000829215.1_ASM82921v1_genomic.tax.fna
1920667	Mycobacterium sp. WY10	Complete Genome	latest	GCF_001886515.1_ASM188651v1_genomic.tax.fna
1182568	Deinococcus puniceus	Complete Genome	latest	GCF_001644565.1_ASM164456v1_genomic.tax.fna
1670800	Mesorhizobium sp. B7	Complete Genome	latest	GCF_001889605.1_ASM188960v1_genomic.tax.fna
1160717	Salmonella enterica subsp. enterica serovar Heidelberg str. B182	Complete Genome	latest	GCF_000258365.1_ASM25836v1_genomic.tax.fna
402612	Flavobacterium psychrophilum JIP02/86	Complete Genome	latest	GCF_000064305.2_ASM6430v2_genomic.tax.fna
1340851	Pseudomonas aeruginosa RP73	Complete Genome	latest	GCF_000414035.1_ASM41403v1_genomic.tax.fna
1340853	Chlamydia trachomatis F/11-96	Complete Genome	latest	GCF_000590635.1_ASM59063v1_genomic.tax.fna
1384061	Pseudomonas putida S13.1.2	Complete Genome	latest	GCF_000498395.2_ASM49839v3_genomic.tax.fna
1904944	Stenotrophomonas sp. LM091	Complete Genome	latest	GCF_001806305.1_ASM180630v1_genomic.tax.fna
713030	Selenomonas sp. oral taxon 136	Complete Genome	latest	GCF_001554015.1_ASM155401v1_genomic.tax.fna
693982	Sinorhizobium meliloti AK83	Complete Genome	latest	GCF_000147795.2_ASM14779v3_genomic.tax.fna
634177	Komagataeibacter medellinensis NBRC 3288	Complete Genome	latest	GCF_000182745.2_ASM18274v1_genomic.tax.fna
634176	Aggregatibacter aphrophilus NJ8700	Complete Genome	latest	GCF_000022985.1_ASM2298v1_genomic.tax.fna
634176	Aggregatibacter aphrophilus NJ8700	Complete Genome	latest	GCF_001188835.1_ASM118883v1_genomic.tax.fna
748672	Yersinia pseudotuberculosis str. PA3606	Complete Genome	latest	GCF_000834945.1_ASM83494v1_genomic.tax.fna
1447714	Chlamydia trachomatis D/CS637/11	Complete Genome	latest	GCF_001183765.1_ASM118376v1_genomic.tax.fna
66084	Wolbachia sp. wRi	Complete Genome	latest	GCF_000022285.1_ASM2228v1_genomic.tax.fna
935546	Mesorhizobium loti NZP2037	Complete Genome	latest	GCF_001676765.1_ASM167676v1_genomic.tax.fna
1321940	Helicobacter pylori UM066	Complete Genome	latest	GCF_000392535.3_ASM39253v3_genomic.tax.fna
748678	Yersinia pestis str. Pestoides B	Complete Genome	latest	GCF_000834925.1_ASM83492v1_genomic.tax.fna
717231	Flexistipes sinusarabici DSM 4947	Complete Genome	latest	GCF_000218625.1_ASM21862v1_genomic.tax.fna
1747	Cutibacterium acnes	Complete Genome	latest	GCF_001469595.1_ASM146959v1_genomic.tax.fna
1747	Cutibacterium acnes	Complete Genome	latest	GCF_001469655.1_ASM146965v1_genomic.tax.fna
1747	Cutibacterium acnes	Complete Genome	latest	GCF_001281065.1_ASM128106v1_genomic.tax.fna
1747	Cutibacterium acnes	Complete Genome	latest	GCF_001469615.1_ASM146961v1_genomic.tax.fna
1747	Cutibacterium acnes	Complete Genome	latest	GCF_001469565.1_ASM146956v1_genomic.tax.fna
1382920	Helicobacter pylori oki102	Complete Genome	latest	GCF_000600045.1_ASM60004v1_genomic.tax.fna
1194424	Zymomonas mobilis subsp. mobilis NRRL B-12526	Complete Genome	latest	GCF_000576125.1_ASM57612v1_genomic.tax.fna
1920883	Donghicola sp. JLT3646	Complete Genome	latest	GCF_001908835.1_ASM190883v1_genomic.tax.fna
511691	Streptococcus mutans NN2025	Complete Genome	latest	GCF_000091645.1_ASM9164v1_genomic.tax.fna
1823759	Desulfuromonas sp. DDH964	Complete Genome	latest	GCF_001611275.1_ASM161127v1_genomic.tax.fna
1421338	Enterobacter asburiae L1	Complete Genome	latest	GCF_000632395.1_ASM63239v1_genomic.tax.fna
1382926	Helicobacter pylori oki828	Complete Genome	latest	GCF_000600205.1_ASM60020v1_genomic.tax.fna
1453990	Bacillus subtilis HJ5	Complete Genome	latest	GCF_000973605.1_ASM97360v1_genomic.tax.fna
398527	Paraburkholderia phytofirmans PsJN	Complete Genome	latest	GCF_000020125.1_ASM2012v1_genomic.tax.fna
355278	Leptospira biflexa serovar Patoc strain 'Patoc 1 (Ames)'	Complete Genome	latest	GCF_000017605.1_ASM1760v1_genomic.tax.fna
469383	Conexibacter woesei DSM 14684	Complete Genome	latest	GCF_000025265.1_ASM2526v1_genomic.tax.fna
1382924	Helicobacter pylori oki422	Complete Genome	latest	GCF_000600165.1_ASM60016v1_genomic.tax.fna
266117	Rubrobacter xylanophilus DSM 9941	Complete Genome	latest	GCF_000014185.1_ASM1418v1_genomic.tax.fna
1382925	Helicobacter pylori oki673	Complete Genome	latest	GCF_000600185.1_ASM60018v1_genomic.tax.fna
355276	Leptospira borgpetersenii serovar Hardjo-bovis str. L550	Complete Genome	latest	GCF_000013945.1_ASM1394v1_genomic.tax.fna
355277	Leptospira borgpetersenii serovar Hardjo-bovis str. JB197	Complete Genome	latest	GCF_000013965.1_ASM1396v1_genomic.tax.fna
383372	Roseiflexus castenholzii DSM 13941	Complete Genome	latest	GCF_000017805.1_ASM1780v1_genomic.tax.fna
366394	Sinorhizobium medicae WSM419	Complete Genome	latest	GCF_000017145.1_ASM1714v1_genomic.tax.fna
319225	Chlorobium luteolum DSM 273	Complete Genome	latest	GCF_000012485.1_ASM1248v1_genomic.tax.fna
319224	Shewanella putrefaciens CN-32	Complete Genome	latest	GCF_000016585.1_ASM1658v1_genomic.tax.fna
1147129	Dehalobacter sp. DCA	Complete Genome	latest	GCF_000305775.1_ASM30577v1_genomic.tax.fna
1147128	Bifidobacterium asteroides PRL2011	Complete Genome	latest	GCF_000304215.1_ASM30421v1_genomic.tax.fna
196627	Corynebacterium glutamicum ATCC 13032	Complete Genome	latest	GCF_000196335.1_ASM19633v1_genomic.tax.fna
196627	Corynebacterium glutamicum ATCC 13032	Complete Genome	latest	GCF_000011325.1_ASM1132v1_genomic.tax.fna
1423144	Phaeobacter gallaeciensis DSM 26640	Complete Genome	latest	GCF_000511385.1_ASM51138v1_genomic.tax.fna
72407	Klebsiella pneumoniae subsp. pneumoniae	Complete Genome	latest	GCF_001280925.1_ASM128092v1_genomic.tax.fna
72407	Klebsiella pneumoniae subsp. pneumoniae	Complete Genome	latest	GCF_001746535.1_ASM174653v1_genomic.tax.fna
72407	Klebsiella pneumoniae subsp. pneumoniae	Complete Genome	latest	GCF_000784945.1_ASM78494v1_genomic.tax.fna
72407	Klebsiella pneumoniae subsp. pneumoniae	Complete Genome	latest	GCF_000775375.1_ASM77537v1_genomic.tax.fna
72407	Klebsiella pneumoniae subsp. pneumoniae	Complete Genome	latest	GCF_001529935.1_ASM152993v1_genomic.tax.fna
72407	Klebsiella pneumoniae subsp. pneumoniae	Complete Genome	latest	GCF_000742755.1_ASM74275v1_genomic.tax.fna
72407	Klebsiella pneumoniae subsp. pneumoniae	Complete Genome	latest	GCF_001611095.1_ASM161109v1_genomic.tax.fna
72407	Klebsiella pneumoniae subsp. pneumoniae	Complete Genome	latest	GCF_001530015.1_ASM153001v1_genomic.tax.fna
72407	Klebsiella pneumoniae subsp. pneumoniae	Complete Genome	latest	GCF_000981845.1_ASM98184v1_genomic.tax.fna
72407	Klebsiella pneumoniae subsp. pneumoniae	Complete Genome	latest	GCF_001521895.1_ASM152189v1_genomic.tax.fna
72407	Klebsiella pneumoniae subsp. pneumoniae	Complete Genome	latest	GCF_000775395.1_ASM77539v1_genomic.tax.fna
72407	Klebsiella pneumoniae subsp. pneumoniae	Complete Genome	latest	GCF_000784985.1_ASM78498v1_genomic.tax.fna
72407	Klebsiella pneumoniae subsp. pneumoniae	Complete Genome	latest	GCF_000785005.1_ASM78500v1_genomic.tax.fna
72407	Klebsiella pneumoniae subsp. pneumoniae	Complete Genome	latest	GCF_001611055.1_ASM161105v1_genomic.tax.fna
38323	Bartonella henselae	Complete Genome	latest	GCF_000612965.1_PRJEB4971_assembly_1_genomic.tax.fna
38323	Bartonella henselae	Complete Genome	latest	GCF_001291465.1_Bartonella_henselae_MVT02_genomic.tax.fna
38323	Bartonella henselae	Complete Genome	latest	GCF_000612765.1_PRJEB5998_assembly_1_genomic.tax.fna
1105108	Rickettsia parkeri str. Portsmouth	Complete Genome	latest	GCF_000284195.1_ASM28419v1_genomic.tax.fna
1111678	Lactococcus lactis subsp. cremoris UC509.9	Complete Genome	latest	GCF_000312685.1_ASM31268v1_genomic.tax.fna
1855519	Sphingobium sp. EP60837	Complete Genome	latest	GCF_001658005.1_ASM165800v1_genomic.tax.fna
1277257	Candidatus Liberibacter africanus PTSAPSY	Complete Genome	latest	GCF_001021085.1_ASM102108v1_genomic.tax.fna
1141883	Massilia putida	Complete Genome	latest	GCF_001941825.1_ASM194182v1_genomic.tax.fna
1111676	Mycoplasma haemocanis str. Illinois	Complete Genome	latest	GCF_000238995.1_ASM23899v1_genomic.tax.fna
279238	Novosphingobium aromaticivorans DSM 12444	Complete Genome	latest	GCF_000013325.1_ASM1332v1_genomic.tax.fna
412614	Vibrio cholerae 2740-80	Complete Genome	latest	GCF_001683415.1_ASM168341v1_genomic.tax.fna
1547445	Francisella sp. FSC1006	Complete Genome	latest	GCF_000764555.1_ASM76455v1_genomic.tax.fna
446692	Acetobacter senegalensis	Complete Genome	latest	GCF_001499615.1_Acetobacter_senegalensis_108B_genomic.tax.fna
1867252	Borrelia hermsii HS1	Complete Genome	latest	GCF_001660005.1_ASM166000v1_genomic.tax.fna
287094	Alteromonas addita	Complete Genome	latest	GCF_001562195.1_ASM156219v1_genomic.tax.fna
595593	Arthrobacter sp. A3	Complete Genome	latest	GCF_000755585.2_ASM75558v2_genomic.tax.fna
1273132	Liberibacter crescens	Complete Genome	latest	GCF_001543305.1_ASM154330v1_genomic.tax.fna
426117	Methylobacterium sp. 4-46	Complete Genome	latest	GCF_000019365.1_ASM1936v1_genomic.tax.fna
1685010	Chryseobacterium sp. IHB B 10212	Complete Genome	latest	GCF_001648155.1_ASM164815v1_genomic.tax.fna
1328859	Escherichia coli O157:H7 str. SS17	Complete Genome	latest	GCF_000730345.1_ASM73034v1_genomic.tax.fna
488142	Serratia sp. SCBI	Complete Genome	latest	GCF_000747565.1_ASM74756v1_genomic.tax.fna
1276221	Spiroplasma diminutum CUAS-1	Complete Genome	latest	GCF_000439455.1_ASM43945v1_genomic.tax.fna
643562	Desulfovibrio aespoeensis Aspo-2	Complete Genome	latest	GCF_000176915.2_ASM17691v2_genomic.tax.fna
382	Sinorhizobium meliloti	Complete Genome	latest	GCF_000747295.1_ASM74729v1_genomic.tax.fna
1145276	Lysinibacillus varians	Complete Genome	latest	GCF_000600105.1_ASM60010v1_genomic.tax.fna
384	Rhizobium leguminosarum	Complete Genome	latest	GCF_001890425.1_ASM189042v1_genomic.tax.fna
384	Rhizobium leguminosarum	Complete Genome	latest	GCF_001679785.1_ASM167978v1_genomic.tax.fna
748247	Azoarcus sp. KH32C	Complete Genome	latest	GCF_000349945.1_ASM34994v1_genomic.tax.fna
1432061	Dehalococcoides mccartyi CG5	Complete Genome	latest	GCF_000830885.1_ASM83088v1_genomic.tax.fna
314282	Psychromonas sp. CNPT3	Complete Genome	latest	GCF_000153405.2_ASM15340v2_genomic.tax.fna
515619	[Eubacterium rectale] ATCC 33656	Complete Genome	latest	GCF_000020605.1_ASM2060v1_genomic.tax.fna
1432060	Dehalococcoides mccartyi CG4	Complete Genome	latest	GCF_000830905.1_ASM83090v1_genomic.tax.fna
1536769	Paenibacillus sp. FSL P4-0081	Complete Genome	latest	GCF_000758565.1_ASM75856v1_genomic.tax.fna
342108	Magnetospirillum magneticum AMB-1	Complete Genome	latest	GCF_000009985.1_ASM998v1_genomic.tax.fna
1299330	Mycobacterium avium subsp. avium 2285 (R)	Complete Genome	latest	GCF_000758285.1_ASM75828v1_genomic.tax.fna
1299331	Mycobacterium intracellulare 1956	Complete Genome	latest	GCF_000767485.1_ASM76748v1_genomic.tax.fna
859199	Salmonella enterica subsp. enterica serovar Montevideo str. 507440-20	Complete Genome	latest	GCF_000188955.2_ASM18895v5_genomic.tax.fna
273036	Staphylococcus aureus RF122	Complete Genome	latest	GCF_000009005.1_ASM900v1_genomic.tax.fna
859194	Mycoplasma haemofelis Ohio2	Complete Genome	latest	GCF_000186985.1_ASM18698v3_genomic.tax.fna
1088720	Lactobacillus rhamnosus ATCC 8530	Complete Genome	latest	GCF_000233755.1_ASM23375v1_genomic.tax.fna
1104325	Enterococcus faecium NRRL B-2354	Complete Genome	latest	GCF_000336405.1_ASM33640v1_genomic.tax.fna
1104326	Enterobacter cloacae subsp. dissolvens SDM	Complete Genome	latest	GCF_000235765.1_ASM23576v3_genomic.tax.fna
1234365	Helicobacter pylori Rif1	Complete Genome	latest	GCF_000307815.1_ASM30781v1_genomic.tax.fna
1104320	Brucella abortus A13334	Complete Genome	latest	GCF_000238175.1_ASM23817v1_genomic.tax.fna
1104321	Brucella canis HSK A52141	Complete Genome	latest	GCF_000238195.1_ASM23819v1_genomic.tax.fna
1104322	Lactococcus lactis subsp. cremoris A76	Complete Genome	latest	GCF_000236475.1_ASM23647v1_genomic.tax.fna
522373	Stenotrophomonas maltophilia K279a	Complete Genome	latest	GCF_000072485.1_ASM7248v1_genomic.tax.fna
1412570	Salmonella enterica subsp. enterica serovar Enteritidis str. EC20120916	Complete Genome	latest	GCF_000624155.1_ASM62415v1_genomic.tax.fna
35806	Rhodovulum sulfidophilum	Complete Genome	latest	GCF_001633145.1_ASM163314v1_genomic.tax.fna
35806	Rhodovulum sulfidophilum	Complete Genome	latest	GCF_001548075.1_ASM154807v1_genomic.tax.fna
1472767	Lentibacillus amyloliquefaciens	Complete Genome	latest	GCF_001307805.1_ASM130780v2_genomic.tax.fna
1415657	endosymbiont of Llaveia axin axin	Complete Genome	latest	GCF_000709555.1_ASM70955v1_genomic.tax.fna
240015	Acidobacterium capsulatum ATCC 51196	Complete Genome	latest	GCF_000022565.1_ASM2256v1_genomic.tax.fna
302409	Ehrlichia ruminantium str. Gardel	Complete Genome	latest	GCF_000050405.1_ASM5040v1_genomic.tax.fna
632292	Caldicellulosiruptor hydrothermalis 108	Complete Genome	latest	GCF_000166355.1_ASM16635v1_genomic.tax.fna
1795631	Variovorax sp. PAMC 28711	Complete Genome	latest	GCF_001577265.1_ASM157726v1_genomic.tax.fna
60481	Shewanella sp. MR-7	Complete Genome	latest	GCF_000014665.1_ASM1466v1_genomic.tax.fna
60480	Shewanella sp. MR-4	Complete Genome	latest	GCF_000014685.1_ASM1468v1_genomic.tax.fna
1089456	Pseudomonas aeruginosa NCGM2.S1	Complete Genome	latest	GCF_000284555.1_ASM28455v1_genomic.tax.fna
224911	Bradyrhizobium diazoefficiens USDA 110	Complete Genome	latest	GCF_001642675.1_ASM164267v1_genomic.tax.fna
224911	Bradyrhizobium diazoefficiens USDA 110	Complete Genome	latest	GCF_000011365.1_ASM1136v1_genomic.tax.fna
662945	Mycoplasma genitalium M6320	Complete Genome	latest	GCF_000292485.1_ASM29248v1_genomic.tax.fna
224915	Buchnera aphidicola str. Bp (Baizongia pistaciae)	Complete Genome	latest	GCF_000007725.1_ASM772v1_genomic.tax.fna
662947	Mycoplasma genitalium M2288	Complete Genome	latest	GCF_000292505.1_ASM29250v1_genomic.tax.fna
662946	Mycoplasma genitalium M6282	Complete Genome	latest	GCF_000292445.1_ASM29244v1_genomic.tax.fna
1458476	Xanthomonas oryzae pv. oryzae PXO86	Complete Genome	latest	GCF_000948075.1_ASM94807v1_genomic.tax.fna
75985	Mannheimia haemolytica	Complete Genome	latest	GCF_000963635.1_ASM96363v1_genomic.tax.fna
75985	Mannheimia haemolytica	Complete Genome	latest	GCF_000963675.1_ASM96367v1_genomic.tax.fna
383629	Phaeobacter inhibens 2.10	Complete Genome	latest	GCF_000154745.2_ASM15474v2_genomic.tax.fna
688270	Cellulophaga algicola DSM 14237	Complete Genome	latest	GCF_000186265.1_ASM18626v1_genomic.tax.fna
1448139	Aeromonas hydrophila YL17	Complete Genome	latest	GCF_000612075.2_ASM61207v2_genomic.tax.fna
1051973	Rhodococcus fascians D188	Complete Genome	latest	GCF_001620305.1_ASM162030v1_genomic.tax.fna
572545	Ruminiclostridium thermocellum DSM 2360	Complete Genome	latest	GCF_001692755.1_ASM169275v1_genomic.tax.fna
336407	Rickettsia bellii RML369-C	Complete Genome	latest	GCF_000012385.1_ASM1238v1_genomic.tax.fna
572547	Aminobacterium colombiense DSM 12261	Complete Genome	latest	GCF_000025885.1_ASM2588v1_genomic.tax.fna
405441	Xylella fastidiosa M23	Complete Genome	latest	GCF_000019765.1_ASM1976v1_genomic.tax.fna
405440	Xylella fastidiosa M12	Complete Genome	latest	GCF_000019325.1_ASM1932v1_genomic.tax.fna
52242	Lactobacillus gallinarum	Complete Genome	latest	GCF_001314245.2_ASM131424v2_genomic.tax.fna
391936	Alcanivorax pacificus W11-5	Complete Genome	latest	GCF_000299335.2_ASM29933v2_genomic.tax.fna
1338689	Pseudomonas sp. JY-Q	Complete Genome	latest	GCF_001655295.1_ASM165529v1_genomic.tax.fna
1150476	Bacillus velezensis UCMB5113	Complete Genome	latest	GCF_000455585.1_ucmb5113v1_genomic.tax.fna
1679	Bifidobacterium longum subsp. longum	Complete Genome	latest	GCF_001725985.1_ASM172598v1_genomic.tax.fna
1679	Bifidobacterium longum subsp. longum	Complete Genome	latest	GCF_001446275.1_ASM144627v1_genomic.tax.fna
1679	Bifidobacterium longum subsp. longum	Complete Genome	latest	GCF_001446255.1_ASM144625v1_genomic.tax.fna
1286640	Sinorhizobium meliloti 2011	Complete Genome	latest	GCF_000346065.1_ASM34606v1_genomic.tax.fna
1072685	Basilea psittacipulmonis DSM 24701	Complete Genome	latest	GCF_000743945.1_ASM74394v1_genomic.tax.fna
644966	Thermaerobacter marianensis DSM 12885	Complete Genome	latest	GCF_000184705.1_ASM18470v1_genomic.tax.fna
767434	Frateuria aurantia DSM 6220	Complete Genome	latest	GCF_000242255.2_ASM24225v3_genomic.tax.fna
1608628	Candidatus Filomicrobium marinum	Complete Genome	latest	GCF_000981565.1_W1_genomic.tax.fna
1608628	Candidatus Filomicrobium marinum	Complete Genome	latest	GCF_000981545.1_Y1_genomic.tax.fna
2423	Fervidobacterium islandicum	Complete Genome	latest	GCF_000767275.2_ASM76727v3_genomic.tax.fna
1538644	Sphingobacterium sp. ML3W	Complete Genome	latest	GCF_000747525.1_ASM74752v1_genomic.tax.fna
1184253	Anaplasma phagocytophilum str. HZ2	Complete Genome	latest	GCF_000439755.1_ASM43975v1_genomic.tax.fna
1215089	Planococcus halocryophilus	Complete Genome	latest	GCF_001687585.2_ASM168758v2_genomic.tax.fna
463025	Bordetella bronchialis	Complete Genome	latest	GCF_001676745.1_ASM167674v1_genomic.tax.fna
463025	Bordetella bronchialis	Complete Genome	latest	GCF_001676705.1_ASM167670v1_genomic.tax.fna
1328324	Klebsiella pneumoniae subsp. pneumoniae KPNIH27	Complete Genome	latest	GCF_000695935.1_ASM69593v1_genomic.tax.fna
1328325	Klebsiella pneumoniae subsp. pneumoniae KPR0928	Complete Genome	latest	GCF_000717515.1_ASM71751v1_genomic.tax.fna
1415630	Pseudomonas sp. TKP	Complete Genome	latest	GCF_000508205.1_ASM50820v1_genomic.tax.fna
1246301	Variovorax paradoxus B4	Complete Genome	latest	GCF_000463015.1_ASM46301v1_genomic.tax.fna
1194971	Lactobacillus salivarius str. Ren	Complete Genome	latest	GCF_001011095.1_ASM101109v1_genomic.tax.fna
1644130	Maribacter sp. 1_2014MBL_MicDiv	Complete Genome	latest	GCF_001865655.1_ASM186565v1_genomic.tax.fna
690566	Sphingobium chlorophenolicum L-1	Complete Genome	latest	GCF_000147835.2_ASM14783v3_genomic.tax.fna
1134454	Propionibacterium acnes HL096PA1	Complete Genome	latest	GCF_000376705.1_ASM37670v1_genomic.tax.fna
1134456	Vibrio cholerae IEC224	Complete Genome	latest	GCF_000250855.1_ASM25085v1_genomic.tax.fna
666686	Bacillus sp. 1NLA3E	Complete Genome	latest	GCF_000242895.2_ASM24289v3_genomic.tax.fna
204669	Candidatus Koribacter versatilis Ellin345	Complete Genome	latest	GCF_000014005.1_ASM1400v1_genomic.tax.fna
666685	Rhodanobacter denitrificans	Complete Genome	latest	GCF_000230695.2_ASM23069v3_genomic.tax.fna
572544	Ilyobacter polytropus DSM 2926	Complete Genome	latest	GCF_000165505.1_ASM16550v1_genomic.tax.fna
666681	Methylotenera versatilis 301	Complete Genome	latest	GCF_000093025.1_ASM9302v1_genomic.tax.fna
362257	Streptomyces vietnamensis	Complete Genome	latest	GCF_000830005.1_ASM83000v1_genomic.tax.fna
317936	Nostoc sp. PCC 7107	Complete Genome	latest	GCF_000316625.1_ASM31662v1_genomic.tax.fna
1009464	Gardnerella vaginalis HMP9231	Complete Genome	latest	GCF_000213955.1_ASM21395v1_genomic.tax.fna
427140	Leuconostoc mesenteroides KFRI-MG	Complete Genome	latest	GCF_000512955.1_ASM51295v1_genomic.tax.fna
1147161	Bacillus subtilis subsp. subtilis 6051-HGW	Complete Genome	latest	GCF_000344745.1_ASM34474v1_genomic.tax.fna
473422	Xanthomonas citri pv. malvacearum	Complete Genome	latest	GCF_001719145.1_ASM171914v1_genomic.tax.fna
441162	Burkholderia oklahomensis C6786	Complete Genome	latest	GCF_000959365.1_ASM95936v1_genomic.tax.fna
483219	Myxococcus fulvus HW-1	Complete Genome	latest	GCF_000219105.1_ASM21910v1_genomic.tax.fna
314724	Borrelia turicatae 91E135	Complete Genome	latest	GCF_000012085.1_ASM1208v1_genomic.tax.fna
1418110	Aeromonas hydrophila AL09-71	Complete Genome	latest	GCF_000633175.1_ASM63317v1_genomic.tax.fna
237610	Pseudomonas psychrotolerans	Complete Genome	latest	GCF_001913135.1_ASM191313v1_genomic.tax.fna
1449088	Bacillus velezensis TrigoCor1448	Complete Genome	latest	GCF_000583065.1_ASM58306v1_genomic.tax.fna
655815	Zunongwangia profunda SM-A87	Complete Genome	latest	GCF_000023465.1_ASM2346v1_genomic.tax.fna
134962	Nocardia soli	Complete Genome	latest	GCF_001886715.1_ASM188671v1_genomic.tax.fna
481146	Acetobacter pasteurianus subsp. ascendens	Complete Genome	latest	GCF_001766235.1_ASM176623v1_genomic.tax.fna
699246	Mageeibacillus indolicus UPII9-5	Complete Genome	latest	GCF_000025225.2_ASM2522v1_genomic.tax.fna
1114969	Propionibacterium acnes TypeIA2 P.acn31	Complete Genome	latest	GCF_000240055.1_ASM24005v1_genomic.tax.fna
1114967	Propionibacterium acnes TypeIA2 P.acn17	Complete Genome	latest	GCF_000240035.1_ASM24003v1_genomic.tax.fna
1114966	Propionibacterium acnes TypeIA2 P.acn33	Complete Genome	latest	GCF_000240015.1_ASM24001v1_genomic.tax.fna
1114965	Streptococcus parasanguinis FW213	Complete Genome	latest	GCF_000262145.1_ASM26214v1_genomic.tax.fna
202947	Actinobacillus equuli subsp. equuli	Complete Genome	latest	GCF_000801145.1_ASM80114v1_genomic.tax.fna
484429	Sphingobium sp. YBL2	Complete Genome	latest	GCF_000943805.1_ASM94380v1_genomic.tax.fna
661410	Methylobacterium extorquens DM4	Complete Genome	latest	GCF_000083545.1_ASM8354v1_genomic.tax.fna
434928	Xanthomonas citri pv. citri	Complete Genome	latest	GCF_001922085.1_ASM192208v1_genomic.tax.fna
434928	Xanthomonas citri pv. citri	Complete Genome	latest	GCF_001922065.1_ASM192206v1_genomic.tax.fna
434928	Xanthomonas citri pv. citri	Complete Genome	latest	GCF_001922105.1_ASM192210v1_genomic.tax.fna
434928	Xanthomonas citri pv. citri	Complete Genome	latest	GCF_001028285.3_ASM102828v3_genomic.tax.fna
434928	Xanthomonas citri pv. citri	Complete Genome	latest	GCF_001922045.1_ASM192204v1_genomic.tax.fna
511051	Caldisericum exile AZM16c01	Complete Genome	latest	GCF_000284335.1_ASM28433v1_genomic.tax.fna
1124961	Salmonella enterica subsp. enterica serovar Panama str. ATCC 7378	Complete Genome	latest	GCF_000486765.2_ASM48676v2_genomic.tax.fna
434922	Coxiella burnetii Dugway 5J108-111	Complete Genome	latest	GCF_000017105.1_ASM1710v1_genomic.tax.fna
434923	Coxiella burnetii CbuG_Q212	Complete Genome	latest	GCF_000019865.1_ASM1986v1_genomic.tax.fna
434924	Coxiella burnetii CbuK_Q154	Complete Genome	latest	GCF_000019885.1_ASM1988v1_genomic.tax.fna
103690	Nostoc sp. PCC 7120	Complete Genome	latest	GCF_000009705.1_ASM970v1_genomic.tax.fna
1434324	Bacillus amyloliquefaciens UMAF6614	Complete Genome	latest	GCF_001593785.1_ASM159378v1_genomic.tax.fna
56956	Thermus brockianus	Complete Genome	latest	GCF_001880325.1_ASM188032v1_genomic.tax.fna
931276	Clostridium saccharoperbutylacetonicum N1-4(HMT)	Complete Genome	latest	GCF_000340885.1_ASM34088v1_genomic.tax.fna
1239881	Candidatus Portiera aleyrodidarum BT-QVLC	Complete Genome	latest	GCF_000298385.1_ASM29838v1_genomic.tax.fna
1239881	Candidatus Portiera aleyrodidarum BT-QVLC	Complete Genome	latest	GCF_000300035.1_ASM30003v1_genomic.tax.fna
1354304	Xenorhabdus poinarii G6	Complete Genome	latest	GCF_000968175.1_ASM96817v1_genomic.tax.fna
344609	Shigella boydii CDC 3083-94	Complete Genome	latest	GCF_000020185.1_ASM2018v1_genomic.tax.fna
502025	Haliangium ochraceum DSM 14365	Complete Genome	latest	GCF_000024805.1_ASM2480v1_genomic.tax.fna
243090	Rhodopirellula baltica SH 1	Complete Genome	latest	GCF_000196115.1_ASM19611v1_genomic.tax.fna
323850	Shewanella loihica PV-4	Complete Genome	latest	GCF_000016065.1_ASM1606v1_genomic.tax.fna
1222034	Mannheimia haemolytica USDA-ARS-USMARC-184	Complete Genome	latest	GCF_000819525.1_ASM81952v1_genomic.tax.fna
879243	Porphyromonas asaccharolytica DSM 20707	Complete Genome	latest	GCF_000212375.1_ASM21237v1_genomic.tax.fna
1162668	Leptospirillum ferrooxidans C2-3	Complete Genome	latest	GCF_000284315.1_ASM28431v1_genomic.tax.fna
1185653	Planococcus antarcticus DSM 14505	Complete Genome	latest	GCF_001687565.2_ASM168756v2_genomic.tax.fna
391735	Verminephrobacter eiseniae EF01-2	Complete Genome	latest	GCF_000015565.1_ASM1556v1_genomic.tax.fna
580327	Thermoanaerobacterium thermosaccharolyticum DSM 571	Complete Genome	latest	GCF_000145615.1_ASM14561v1_genomic.tax.fna
246200	Ruegeria pomeroyi DSS-3	Complete Genome	latest	GCF_000011965.2_ASM1196v2_genomic.tax.fna
1002672	Candidatus Pelagibacter sp. IMCC9063	Complete Genome	latest	GCF_000195085.1_ASM19508v1_genomic.tax.fna
1384484	Adlercreutzia equolifaciens DSM 19450	Complete Genome	latest	GCF_000478885.1_ASM47888v1_genomic.tax.fna
203122	Saccharophagus degradans 2-40	Complete Genome	latest	GCF_000013665.1_ASM1366v1_genomic.tax.fna
203123	Oenococcus oeni PSU-1	Complete Genome	latest	GCF_000014385.1_ASM1438v1_genomic.tax.fna
203120	Leuconostoc mesenteroides subsp. mesenteroides ATCC 8293	Complete Genome	latest	GCF_000014445.1_ASM1444v1_genomic.tax.fna
29343	[Clostridium] cellulosi	Complete Genome	latest	GCF_000953215.1_DG5_genomic.tax.fna
717785	Hyphomicrobium sp. MC1	Complete Genome	latest	GCF_000253295.1_ASM25329v1_genomic.tax.fna
203124	Trichodesmium erythraeum IMS101	Complete Genome	latest	GCF_000014265.1_ASM1426v1_genomic.tax.fna
1208918	Candidatus Kinetoplastibacterium crithidii TCC036E	Complete Genome	latest	GCF_000340825.1_ASM34082v1_genomic.tax.fna
1208919	Candidatus Kinetoplastibacterium desouzaii TCC079E	Complete Genome	latest	GCF_000340795.1_ASM34079v1_genomic.tax.fna
211110	Streptococcus agalactiae NEM316	Complete Genome	latest	GCF_000196055.1_ASM19605v1_genomic.tax.fna
999891	Bacillus amyloliquefaciens TA208	Complete Genome	latest	GCF_000195515.1_ASM19551v1_genomic.tax.fna
1600	Lactobacillus acetotolerans	Complete Genome	latest	GCF_001042405.1_ASM104240v1_genomic.tax.fna
638303	Thermocrinis albus DSM 14484	Complete Genome	latest	GCF_000025605.1_ASM2560v1_genomic.tax.fna
293826	Alkaliphilus metalliredigens QYMF	Complete Genome	latest	GCF_000016985.1_ASM1698v1_genomic.tax.fna
487521	Mycobacterium intracellulare ATCC 13950	Complete Genome	latest	GCF_000277125.1_ASM27712v1_genomic.tax.fna
418127	Staphylococcus aureus subsp. aureus Mu3	Complete Genome	latest	GCF_000010445.1_ASM1044v1_genomic.tax.fna
54571	Streptomyces venezuelae	Complete Genome	latest	GCF_001443625.1_ASM144362v1_genomic.tax.fna
54571	Streptomyces venezuelae	Complete Genome	latest	GCF_001886595.1_ASM188659v1_genomic.tax.fna
54571	Streptomyces venezuelae	Complete Genome	latest	GCF_001406115.1_Streptomyces_venezuelae_ATCC_15439_genomic.tax.fna
536232	Clostridium botulinum A2 str. Kyoto	Complete Genome	latest	GCF_000022765.1_ASM2276v1_genomic.tax.fna
1129369	Mycoplasma hyorhinis GDL-1	Complete Genome	latest	GCF_000241125.1_ASM24112v1_genomic.tax.fna
996285	Pseudomonas stutzeri DSM 4166	Complete Genome	latest	GCF_000195105.1_ASM19510v1_genomic.tax.fna
1795874	Burkholderia sp. PAMC 28687	Complete Genome	latest	GCF_001577465.1_ASM157746v1_genomic.tax.fna
1259844	Pseudomonas sp. FGI182	Complete Genome	latest	GCF_000511325.1_ASM51132v1_genomic.tax.fna
516950	Streptococcus pneumoniae CGSP14	Complete Genome	latest	GCF_000019985.1_ASM1998v1_genomic.tax.fna
198214	Shigella flexneri 2a str. 301	Complete Genome	latest	GCF_000006925.2_ASM692v2_genomic.tax.fna
316279	Synechococcus sp. CC9902	Complete Genome	latest	GCF_000012505.1_ASM1250v1_genomic.tax.fna
316278	Synechococcus sp. RCC307	Complete Genome	latest	GCF_000063525.1_ASM6352v1_genomic.tax.fna
119206	Aerococcus sanguinicola	Complete Genome	latest	GCF_001543145.1_ASM154314v1_genomic.tax.fna
278137	Mycobacterium gilvum Spyr1	Complete Genome	latest	GCF_000184435.1_ASM18443v1_genomic.tax.fna
1380773	Streptococcus suis YB51	Complete Genome	latest	GCF_000471985.1_ASM47198v1_genomic.tax.fna
316275	Aliivibrio salmonicida LFI1238	Complete Genome	latest	GCF_000196495.1_ASM19649v1_genomic.tax.fna
1642646	Petrimonas mucosa	Complete Genome	latest	GCF_900095795.1_E5A_genomic.tax.fna
930781	Listeria monocytogenes J1816	Complete Genome	latest	GCF_000195435.3_ASM19543v4_genomic.tax.fna
930782	Listeria monocytogenes J1-220	Complete Genome	latest	GCF_000195395.3_ASM19539v4_genomic.tax.fna
53408	Pseudomonas citronellolis	Complete Genome	latest	GCF_001586155.1_ASM158615v1_genomic.tax.fna
53408	Pseudomonas citronellolis	Complete Genome	latest	GCF_001654435.1_ASM165443v1_genomic.tax.fna
71999	Kocuria palustris	Complete Genome	latest	GCF_001275345.1_ASM127534v1_genomic.tax.fna
452638	Polynucleobacter necessarius subsp. necessarius STIR1	Complete Genome	latest	GCF_000019745.1_ASM1974v1_genomic.tax.fna
1771	Mycobacterium phlei	Complete Genome	latest	GCF_001583415.1_ASM158341v1_genomic.tax.fna
1770	Mycobacterium avium subsp. paratuberculosis	Complete Genome	latest	GCF_001653355.1_ASM165335v1_genomic.tax.fna
1770	Mycobacterium avium subsp. paratuberculosis	Complete Genome	latest	GCF_000835265.1_ASM83526v1_genomic.tax.fna
1770	Mycobacterium avium subsp. paratuberculosis	Complete Genome	latest	GCF_000835225.1_ASM83522v1_genomic.tax.fna
1773	Mycobacterium tuberculosis	Complete Genome	latest	GCF_000756525.1_ASM75652v1_genomic.tax.fna
1773	Mycobacterium tuberculosis	Complete Genome	latest	GCF_001895785.1_ASM189578v1_genomic.tax.fna
1773	Mycobacterium tuberculosis	Complete Genome	latest	GCF_000738475.1_ASM73847v1_genomic.tax.fna
1773	Mycobacterium tuberculosis	Complete Genome	latest	GCF_001895825.1_ASM189582v1_genomic.tax.fna
1773	Mycobacterium tuberculosis	Complete Genome	latest	GCF_001922485.1_ASM192248v1_genomic.tax.fna
1773	Mycobacterium tuberculosis	Complete Genome	latest	GCF_001855255.1_ASM185525v1_genomic.tax.fna
1773	Mycobacterium tuberculosis	Complete Genome	latest	GCF_001895805.1_ASM189580v1_genomic.tax.fna
1773	Mycobacterium tuberculosis	Complete Genome	latest	GCF_001275565.2_ASM127556v2_genomic.tax.fna
1773	Mycobacterium tuberculosis	Complete Genome	latest	GCF_001708265.1_ASM170826v1_genomic.tax.fna
1773	Mycobacterium tuberculosis	Complete Genome	latest	GCF_001544985.1_ASM154498v1_genomic.tax.fna
1773	Mycobacterium tuberculosis	Complete Genome	latest	GCF_001702435.1_ASM170243v1_genomic.tax.fna
1773	Mycobacterium tuberculosis	Complete Genome	latest	GCF_001895865.1_ASM189586v1_genomic.tax.fna
1773	Mycobacterium tuberculosis	Complete Genome	latest	GCF_000738445.1_ASM73844v1_genomic.tax.fna
1773	Mycobacterium tuberculosis	Complete Genome	latest	GCF_001544705.1_ASM154470v1_genomic.tax.fna
1773	Mycobacterium tuberculosis	Complete Genome	latest	GCF_001545015.1_ASM154501v1_genomic.tax.fna
1773	Mycobacterium tuberculosis	Complete Genome	latest	GCF_001895845.1_ASM189584v1_genomic.tax.fna
1773	Mycobacterium tuberculosis	Complete Genome	latest	GCF_001544955.1_ASM154495v1_genomic.tax.fna
1773	Mycobacterium tuberculosis	Complete Genome	latest	GCF_001545055.1_ASM154505v1_genomic.tax.fna
1773	Mycobacterium tuberculosis	Complete Genome	latest	GCF_001750865.1_ASM175086v1_genomic.tax.fna
1773	Mycobacterium tuberculosis	Complete Genome	latest	GCF_000706665.1_ASM70666v1_genomic.tax.fna
1773	Mycobacterium tuberculosis	Complete Genome	latest	GCF_001870145.1_ASM187014v1_genomic.tax.fna
1773	Mycobacterium tuberculosis	Complete Genome	latest	GCF_000756545.1_ASM75654v1_genomic.tax.fna
1773	Mycobacterium tuberculosis	Complete Genome	latest	GCF_001895765.1_ASM189576v1_genomic.tax.fna
1772	Mycobacterium smegmatis	Complete Genome	latest	GCF_001457595.1_NCTC8159_genomic.tax.fna
1772	Mycobacterium smegmatis	Complete Genome	latest	GCF_000767705.1_ASM76770v1_genomic.tax.fna
1772	Mycobacterium smegmatis	Complete Genome	latest	GCF_000767665.1_ASM76766v1_genomic.tax.fna
867900	Cellulophaga lytica DSM 7489	Complete Genome	latest	GCF_000190595.1_ASM19059v1_genomic.tax.fna
882944	Vibrio anguillarum M3	Complete Genome	latest	GCF_000462975.1_ASM46297v1_genomic.tax.fna
867902	Ornithobacterium rhinotracheale DSM 15997	Complete Genome	latest	GCF_000265465.1_ASM26546v1_genomic.tax.fna
452637	Opitutus terrae PB90-1	Complete Genome	latest	GCF_000019965.1_ASM1996v1_genomic.tax.fna
886377	Muricauda ruestringensis DSM 13258	Complete Genome	latest	GCF_000224085.1_ASM22408v1_genomic.tax.fna
869816	Staphylococcus aureus subsp. aureus JKD6159	Complete Genome	latest	GCF_000144955.1_ASM14495v1_genomic.tax.fna
1071783	Chlamydia trachomatis L3/404/LN	Complete Genome	latest	GCF_000319105.1_ASM31910v1_genomic.tax.fna
33989	Rickettsia amblyommatis	Complete Genome	latest	GCF_001273795.1_ASM127379v1_genomic.tax.fna
637910	Citrobacter rodentium ICC168	Complete Genome	latest	GCF_000027085.1_ASM2708v1_genomic.tax.fna
1458426	Comamonadaceae bacterium B1	Complete Genome	latest	GCF_000828915.1_ASM82891v1_genomic.tax.fna
637913	Helicobacter pylori v225d	Complete Genome	latest	GCF_000093185.1_ASM9318v1_genomic.tax.fna
1234368	Chlamydia pecorum W73	Complete Genome	latest	GCF_000470805.1_ASM47080v1_genomic.tax.fna
365046	Ramlibacter tataouinensis TTB310	Complete Genome	latest	GCF_000215705.1_ASM21570v1_genomic.tax.fna
272556	Aggregatibacter actinomycetemcomitans HK1651	Complete Genome	latest	GCF_000604045.1_ASM60404v1_genomic.tax.fna
272556	Aggregatibacter actinomycetemcomitans HK1651	Complete Genome	latest	GCF_001191585.1_ASM119158v1_genomic.tax.fna
365044	Polaromonas naphthalenivorans CJ2	Complete Genome	latest	GCF_000015505.1_ASM1550v1_genomic.tax.fna
399804	Shewanella putrefaciens 200	Complete Genome	latest	GCF_000169215.2_ASM16921v2_genomic.tax.fna
272559	Bacteroides fragilis NCTC 9343	Complete Genome	latest	GCF_000025985.1_ASM2598v1_genomic.tax.fna
272558	Bacillus halodurans C-125	Complete Genome	latest	GCF_000011145.1_ASM1114v1_genomic.tax.fna
229193	Yersinia pestis biovar Microtus str. 91001	Complete Genome	latest	GCF_000007885.1_ASM788v1_genomic.tax.fna
146923	Streptomyces parvulus	Complete Genome	latest	GCF_001660045.1_ASM166004v1_genomic.tax.fna
266940	Kineococcus radiotolerans SRS30216 = ATCC BAA-149	Complete Genome	latest	GCF_000017305.1_ASM1730v1_genomic.tax.fna
1653480	Alloactinosynnema sp. L-07	Complete Genome	latest	GCF_900070365.1_Alloactinosynnema_sp._L-07_genomic.tax.fna
257708	Roseomonas gilardii	Complete Genome	latest	GCF_001941945.1_ASM194194v1_genomic.tax.fna
1492898	Flavisolibacter sp. LCS9	Complete Genome	latest	GCF_001644645.1_ASM164464v1_genomic.tax.fna
1592897	Coxiella-like endosymbiont	Complete Genome	latest	GCF_001077715.1_ASM107771v1_genomic.tax.fna
1006576	Defluviitoga tunisiensis	Complete Genome	latest	GCF_000953715.1_DTL3_genomic.tax.fna
1552	Clostridium estertheticum subsp. estertheticum	Complete Genome	latest	GCF_001877035.1_ASM187703v1_genomic.tax.fna
34085	Riemerella anatipestifer	Complete Genome	latest	GCF_001051075.1_ASM105107v1_genomic.tax.fna
34085	Riemerella anatipestifer	Complete Genome	latest	GCF_001051115.1_ASM105111v1_genomic.tax.fna
886715	Salmonella enterica subsp. enterica serovar Enteritidis str. CDC_2010K_0968	Complete Genome	latest	GCF_000329365.2_ASM32936v2_genomic.tax.fna
399739	Pseudomonas mendocina ymp	Complete Genome	latest	GCF_000016565.1_ASM1656v1_genomic.tax.fna
465721	Steroidobacter denitrificans	Complete Genome	latest	GCF_001579945.1_ASM157994v1_genomic.tax.fna
414684	Rhodospirillum centenum SW	Complete Genome	latest	GCF_000016185.1_ASM1618v1_genomic.tax.fna
1006579	Corynebacterium ulcerans FRC11	Complete Genome	latest	GCF_000767685.1_ASM76768v1_genomic.tax.fna
52	Chondromyces crocatus	Complete Genome	latest	GCF_001189295.1_ASM118929v1_genomic.tax.fna
158822	Cedecea neteri	Complete Genome	latest	GCF_001506165.1_ASM150616v1_genomic.tax.fna
158822	Cedecea neteri	Complete Genome	latest	GCF_000758305.1_ASM75830v1_genomic.tax.fna
158822	Cedecea neteri	Complete Genome	latest	GCF_000758345.1_ASM75834v1_genomic.tax.fna
158822	Cedecea neteri	Complete Genome	latest	GCF_000757825.1_ASM75782v1_genomic.tax.fna
158822	Cedecea neteri	Complete Genome	latest	GCF_000758325.1_ASM75832v1_genomic.tax.fna
1849967	Streptomyces sp. SAT1	Complete Genome	latest	GCF_001654495.1_ASM165449v1_genomic.tax.fna
1457190	Listeria ivanovii WSLC3009	Complete Genome	latest	GCF_000565155.1_ASM56515v1_genomic.tax.fna
708616	Mycoplasma gallisepticum str. F	Complete Genome	latest	GCF_000025385.1_ASM2538v1_genomic.tax.fna
242231	Neisseria gonorrhoeae FA 1090	Complete Genome	latest	GCF_000006845.1_ASM684v1_genomic.tax.fna
264697	Bacillus muralis	Complete Genome	latest	GCF_001645685.2_ASM164568v2_genomic.tax.fna
718274	Salmonella enterica subsp. enterica serovar Typhimurium str. T000240	Complete Genome	latest	GCF_000283735.1_ASM28373v1_genomic.tax.fna
1004785	Alteromonas macleodii str. 'Black Sea 11'	Complete Genome	latest	GCF_000299995.1_ASM29999v1_genomic.tax.fna
266265	Paraburkholderia xenovorans LB400	Complete Genome	latest	GCF_000013645.1_ASM1364v1_genomic.tax.fna
266265	Paraburkholderia xenovorans LB400	Complete Genome	latest	GCF_000756045.1_ASM75604v1_genomic.tax.fna
1632864	Planctomyces sp. SH-PL14	Complete Genome	latest	GCF_001610835.1_ASM161083v1_genomic.tax.fna
392499	Sphingomonas wittichii RW1	Complete Genome	latest	GCF_000016765.1_ASM1676v1_genomic.tax.fna
280505	Leptospira borgpetersenii serovar Ballum	Complete Genome	latest	GCF_001444465.1_ASM144446v1_genomic.tax.fna
190721	Ralstonia insidiosa	Complete Genome	latest	GCF_001653935.1_ASM165393v1_genomic.tax.fna
190721	Ralstonia insidiosa	Complete Genome	latest	GCF_001663855.1_ASM166385v1_genomic.tax.fna
360102	Yersinia pestis Antiqua	Complete Genome	latest	GCF_000013825.1_ASM1382v1_genomic.tax.fna
360102	Yersinia pestis Antiqua	Complete Genome	latest	GCF_000834825.1_ASM83482v1_genomic.tax.fna
400092	Pontibacter korlensis	Complete Genome	latest	GCF_000973725.1_ASM97372v1_genomic.tax.fna
360104	Campylobacter concisus 13826	Complete Genome	latest	GCF_000017725.2_ASM1772v2_genomic.tax.fna
360105	Campylobacter curvus 525.92	Complete Genome	latest	GCF_000017465.2_ASM1746v2_genomic.tax.fna
360106	Campylobacter fetus subsp. fetus 82-40	Complete Genome	latest	GCF_000015085.1_ASM1508v1_genomic.tax.fna
1907	Streptomyces glaucescens	Complete Genome	latest	GCF_000761215.1_ASM76121v1_genomic.tax.fna
395962	Cyanothece sp. PCC 8802	Complete Genome	latest	GCF_000024045.1_ASM2404v1_genomic.tax.fna
360109	Campylobacter jejuni subsp. doylei 269.97	Complete Genome	latest	GCF_000017485.1_ASM1748v1_genomic.tax.fna
395960	Rhodopseudomonas palustris TIE-1	Complete Genome	latest	GCF_000020445.1_ASM2044v1_genomic.tax.fna
426430	Staphylococcus aureus subsp. aureus str. Newman	Complete Genome	latest	GCF_000010465.1_ASM1046v1_genomic.tax.fna
395965	Methylocella silvestris BL2	Complete Genome	latest	GCF_000021745.1_ASM2174v1_genomic.tax.fna
698966	Corynebacterium diphtheriae 241	Complete Genome	latest	GCF_000241895.1_ASM24189v1_genomic.tax.fna
698967	Corynebacterium diphtheriae HC01	Complete Genome	latest	GCF_000255235.1_ASM25523v1_genomic.tax.fna
698964	Corynebacterium diphtheriae PW8	Complete Genome	latest	GCF_000255275.1_ASM25527v1_genomic.tax.fna
698965	Corynebacterium diphtheriae CDCE 8392	Complete Genome	latest	GCF_000255215.1_ASM25521v1_genomic.tax.fna
698962	Corynebacterium diphtheriae 31A	Complete Genome	latest	GCF_000241875.1_ASM24187v1_genomic.tax.fna
698963	Corynebacterium diphtheriae C7 (beta)	Complete Genome	latest	GCF_000255175.1_ASM25517v1_genomic.tax.fna
1501268	Prochlorococcus sp. MIT 0604	Complete Genome	latest	GCF_000757845.1_ASM75784v1_genomic.tax.fna
1501269	Prochlorococcus sp. MIT 0801	Complete Genome	latest	GCF_000757865.1_ASM75786v1_genomic.tax.fna
1715259	Klebsiella sp. G5	Complete Genome	latest	GCF_001461805.1_ASM146180v1_genomic.tax.fna
1879023	Mycobacterium sp. djl-10	Complete Genome	latest	GCF_001695755.1_ASM169575v1_genomic.tax.fna
1870930	Enterobacter cloacae complex sp. 35734	Complete Genome	latest	GCF_000807415.2_ASM80741v4_genomic.tax.fna
698968	Corynebacterium diphtheriae HC02	Complete Genome	latest	GCF_000255155.1_ASM25515v1_genomic.tax.fna
698969	Corynebacterium diphtheriae HC03	Complete Genome	latest	GCF_000242775.1_ASM24277v1_genomic.tax.fna
446462	Actinosynnema mirum DSM 43827	Complete Genome	latest	GCF_000023245.1_ASM2324v1_genomic.tax.fna
887712	Chlamydia trachomatis L2c	Complete Genome	latest	GCF_000220105.1_ASM22010v1_genomic.tax.fna
79604	Denitrobacterium detoxificans	Complete Genome	latest	GCF_001643775.1_ASM164377v1_genomic.tax.fna
394503	[Clostridium] cellulolyticum H10	Complete Genome	latest	GCF_000022065.1_ASM2206v1_genomic.tax.fna
1792508	Yangia sp. CCB-MM3	Complete Genome	latest	GCF_001687105.1_ASM168710v1_genomic.tax.fna
1398	Bacillus coagulans	Complete Genome	latest	GCF_001870065.1_ASM187006v1_genomic.tax.fna
1398	Bacillus coagulans	Complete Genome	latest	GCF_001039495.1_ASM103949v1_genomic.tax.fna
1398	Bacillus coagulans	Complete Genome	latest	GCF_000876545.1_ASM87654v1_genomic.tax.fna
1396	Bacillus cereus	Complete Genome	latest	GCF_000835185.1_ASM83518v1_genomic.tax.fna
1396	Bacillus cereus	Complete Genome	latest	GCF_000832765.1_ASM83276v1_genomic.tax.fna
1396	Bacillus cereus	Complete Genome	latest	GCF_000978375.1_ASM97837v1_genomic.tax.fna
1396	Bacillus cereus	Complete Genome	latest	GCF_001635995.1_ASM163599v1_genomic.tax.fna
1396	Bacillus cereus	Complete Genome	latest	GCF_001518875.1_ASM151887v1_genomic.tax.fna
1396	Bacillus cereus	Complete Genome	latest	GCF_000789315.1_ASM78931v1_genomic.tax.fna
1396	Bacillus cereus	Complete Genome	latest	GCF_001635955.1_ASM163595v1_genomic.tax.fna
1396	Bacillus cereus	Complete Genome	latest	GCF_001880305.1_ASM188030v1_genomic.tax.fna
1396	Bacillus cereus	Complete Genome	latest	GCF_001721145.1_ASM172114v1_genomic.tax.fna
1396	Bacillus cereus	Complete Genome	latest	GCF_001941885.1_ASM194188v1_genomic.tax.fna
1396	Bacillus cereus	Complete Genome	latest	GCF_001277915.1_ASM127791v1_genomic.tax.fna
1396	Bacillus cereus	Complete Genome	latest	GCF_001635915.1_ASM163591v1_genomic.tax.fna
1396	Bacillus cereus	Complete Genome	latest	GCF_000635895.2_ASM63589v2_genomic.tax.fna
1396	Bacillus cereus	Complete Genome	latest	GCF_001941925.1_ASM194192v1_genomic.tax.fna
1396	Bacillus cereus	Complete Genome	latest	GCF_001941905.1_ASM194190v1_genomic.tax.fna
1396	Bacillus cereus	Complete Genome	latest	GCF_000832525.1_ASM83252v1_genomic.tax.fna
446468	Nocardiopsis dassonvillei subsp. dassonvillei DSM 43111	Complete Genome	latest	GCF_000092985.1_ASM9298v1_genomic.tax.fna
1401639	Acinetobacter baumannii NCGM 237	Complete Genome	latest	GCF_000828795.1_ASM82879v1_genomic.tax.fna
208963	Pseudomonas aeruginosa UCBPP-PA14	Complete Genome	latest	GCF_000014625.1_ASM1462v1_genomic.tax.fna
1392	Bacillus anthracis	Complete Genome	latest	GCF_001683255.1_ASM168325v1_genomic.tax.fna
1392	Bacillus anthracis	Complete Genome	latest	GCF_001683195.1_ASM168319v1_genomic.tax.fna
1392	Bacillus anthracis	Complete Genome	latest	GCF_001683235.1_ASM168323v1_genomic.tax.fna
1392	Bacillus anthracis	Complete Genome	latest	GCF_000833125.1_ASM83312v1_genomic.tax.fna
1392	Bacillus anthracis	Complete Genome	latest	GCF_000875715.1_ASM87571v1_genomic.tax.fna
1392	Bacillus anthracis	Complete Genome	latest	GCF_000833065.1_ASM83306v1_genomic.tax.fna
1392	Bacillus anthracis	Complete Genome	latest	GCF_000830095.1_ASM83009v1_genomic.tax.fna
1392	Bacillus anthracis	Complete Genome	latest	GCF_001936375.1_ASM193637v1_genomic.tax.fna
1392	Bacillus anthracis	Complete Genome	latest	GCF_001654475.1_ASM165447v1_genomic.tax.fna
1392	Bacillus anthracis	Complete Genome	latest	GCF_001543225.1_ASM154322v1_genomic.tax.fna
1392	Bacillus anthracis	Complete Genome	latest	GCF_000742655.1_ASM74265v1_genomic.tax.fna
1392	Bacillus anthracis	Complete Genome	latest	GCF_000832725.1_ASM83272v1_genomic.tax.fna
1392	Bacillus anthracis	Complete Genome	latest	GCF_000832965.1_ASM83296v1_genomic.tax.fna
1392	Bacillus anthracis	Complete Genome	latest	GCF_000832465.1_ASM83246v1_genomic.tax.fna
1392	Bacillus anthracis	Complete Genome	latest	GCF_000832585.1_ASM83258v1_genomic.tax.fna
1392	Bacillus anthracis	Complete Genome	latest	GCF_001683215.1_ASM168321v1_genomic.tax.fna
1392	Bacillus anthracis	Complete Genome	latest	GCF_001683095.1_ASM168309v1_genomic.tax.fna
1392	Bacillus anthracis	Complete Genome	latest	GCF_001683065.1_ASM168306v1_genomic.tax.fna
1392	Bacillus anthracis	Complete Genome	latest	GCF_000832445.1_ASM83244v1_genomic.tax.fna
1392	Bacillus anthracis	Complete Genome	latest	GCF_001683175.1_ASM168317v1_genomic.tax.fna
1392	Bacillus anthracis	Complete Genome	latest	GCF_000832565.1_ASM83256v1_genomic.tax.fna
1392	Bacillus anthracis	Complete Genome	latest	GCF_001683155.1_ASM168315v1_genomic.tax.fna
1392	Bacillus anthracis	Complete Genome	latest	GCF_001683295.1_ASM168329v1_genomic.tax.fna
1392	Bacillus anthracis	Complete Genome	latest	GCF_000832505.1_ASM83250v1_genomic.tax.fna
1392	Bacillus anthracis	Complete Genome	latest	GCF_000832745.1_ASM83274v1_genomic.tax.fna
1392	Bacillus anthracis	Complete Genome	latest	GCF_000725325.1_ASM72532v1_genomic.tax.fna
1392	Bacillus anthracis	Complete Genome	latest	GCF_000832425.1_ASM83242v1_genomic.tax.fna
1392	Bacillus anthracis	Complete Genome	latest	GCF_001683275.1_ASM168327v1_genomic.tax.fna
1392	Bacillus anthracis	Complete Genome	latest	GCF_001683135.1_ASM168313v1_genomic.tax.fna
1392	Bacillus anthracis	Complete Genome	latest	GCF_000832665.1_ASM83266v1_genomic.tax.fna
1390	Bacillus amyloliquefaciens	Complete Genome	latest	GCF_001596755.1_ASM159675v1_genomic.tax.fna
1390	Bacillus amyloliquefaciens	Complete Genome	latest	GCF_001922005.1_ASM192200v1_genomic.tax.fna
1390	Bacillus amyloliquefaciens	Complete Genome	latest	GCF_001705195.1_ASM170519v1_genomic.tax.fna
1390	Bacillus amyloliquefaciens	Complete Genome	latest	GCF_001874385.1_ASM187438v1_genomic.tax.fna
1390	Bacillus amyloliquefaciens	Complete Genome	latest	GCF_000973485.1_ASM97348v1_genomic.tax.fna
1390	Bacillus amyloliquefaciens	Complete Genome	latest	GCF_001889285.1_ASM188928v1_genomic.tax.fna
1390	Bacillus amyloliquefaciens	Complete Genome	latest	GCF_001586105.1_ASM158610v1_genomic.tax.fna
1390	Bacillus amyloliquefaciens	Complete Genome	latest	GCF_001483885.1_ASM148388v1_genomic.tax.fna
1390	Bacillus amyloliquefaciens	Complete Genome	latest	GCF_000833005.1_ASM83300v1_genomic.tax.fna
321327	Synechococcus sp. JA-3-3Ab	Complete Genome	latest	GCF_000013205.1_ASM1320v1_genomic.tax.fna
675635	Pseudonocardia dioxanivorans CB1190	Complete Genome	latest	GCF_000196675.1_ASM19667v1_genomic.tax.fna
1218358	Chlamydia psittaci WC	Complete Genome	latest	GCF_000298515.2_ASM29851v2_genomic.tax.fna
543877	Altererythrobacter marensis	Complete Genome	latest	GCF_001028625.1_ASM102862v1_genomic.tax.fna
410289	Mycobacterium bovis BCG str. Pasteur 1173P2	Complete Genome	latest	GCF_000009445.1_ASM944v1_genomic.tax.fna
1218354	Chlamydia psittaci MN	Complete Genome	latest	GCF_000298435.2_ASM29843v2_genomic.tax.fna
1218357	Chlamydia psittaci M56	Complete Genome	latest	GCF_000298495.2_ASM29849v2_genomic.tax.fna
1218356	Chlamydia psittaci WS/RT/E30	Complete Genome	latest	GCF_000298475.2_ASM29847v2_genomic.tax.fna
641491	Desulfovibrio desulfuricans ND132	Complete Genome	latest	GCF_000189295.2_ASM18929v2_genomic.tax.fna
1218353	Chlamydia psittaci GR9	Complete Genome	latest	GCF_000298415.1_ASM29841v1_genomic.tax.fna
1004788	Alteromonas macleodii str. 'English Channel 673'	Complete Genome	latest	GCF_000299955.1_ASM29995v1_genomic.tax.fna
442563	Bifidobacterium animalis subsp. lactis AD011	Complete Genome	latest	GCF_000021425.1_ASM2142v1_genomic.tax.fna
544556	Geobacillus sp. Y412MC61	Complete Genome	latest	GCF_000024705.1_ASM2470v1_genomic.tax.fna
656179	Pandoraea faecigallinarum	Complete Genome	latest	GCF_001029105.3_ASM102910v3_genomic.tax.fna
656178	Pandoraea vervacti	Complete Genome	latest	GCF_000934605.2_ASM93460v2_genomic.tax.fna
1564114	Rhodococcus sp. B7740	Complete Genome	latest	GCF_000954115.1_ASM95411v1_genomic.tax.fna
498214	Clostridium botulinum A3 str. Loch Maree	Complete Genome	latest	GCF_000019545.1_ASM1954v1_genomic.tax.fna
762633	Thermus thermophilus SG0.5JP17-16	Complete Genome	latest	GCF_000214845.1_ASM21484v1_genomic.tax.fna
1147130	Pasteurella multocida subsp. multocida str. HB03	Complete Genome	latest	GCF_000512395.1_ASM51239v1_genomic.tax.fna
1852377	Actinomyces sp. Marseille-P2985	Complete Genome	latest	GCF_900120245.1_PRJEB17949_genomic.tax.fna
456327	Xanthomonas euvesicatoria	Complete Genome	latest	GCF_001908795.1_ASM190879v1_genomic.tax.fna
1178537	Bacillus xiamenensis	Complete Genome	latest	GCF_001857925.1_ASM185792v1_genomic.tax.fna
762051	Leuconostoc kimchii IMSNU 11154	Complete Genome	latest	GCF_000092505.1_ASM9250v1_genomic.tax.fna
187272	Alkalilimnicola ehrlichii MLHE-1	Complete Genome	latest	GCF_000014785.1_ASM1478v1_genomic.tax.fna
653733	Desulfurispirillum indicum S5	Complete Genome	latest	GCF_000177635.2_ASM17763v2_genomic.tax.fna
68249	Streptomyces pactum	Complete Genome	latest	GCF_001767375.1_ASM176737v1_genomic.tax.fna
1091494	Methylomicrobium alcaliphilum 20Z	Complete Genome	latest	GCF_000968535.2_ASM96853v1_genomic.tax.fna
1074000	Cronobacter universalis NCTC 9529	Complete Genome	latest	GCF_001277175.1_ASM127717v1_genomic.tax.fna
1151116	Rahnella aquatilis HX2	Complete Genome	latest	GCF_000255535.1_ASM25553v1_genomic.tax.fna
1288122	Edwardsiella piscicida C07-087	Complete Genome	latest	GCF_000348565.1_ASM34856v1_genomic.tax.fna
1850246	Lutibacter sp. LPB0138	Complete Genome	latest	GCF_001761325.1_ASM176132v1_genomic.tax.fna
263358	Verrucosispora maris AB-18-032	Complete Genome	latest	GCF_000204155.1_ASM20415v1_genomic.tax.fna
1280940	Mycoplasma pneumoniae M2592	Complete Genome	latest	GCF_001272895.1_ASM127289v1_genomic.tax.fna
164348	Streptomyces puniciscabiei	Complete Genome	latest	GCF_001735805.1_ASM173580v1_genomic.tax.fna
1611770	Pseudomonas sp. MRSN12121	Complete Genome	latest	GCF_000931465.1_ASM93146v1_genomic.tax.fna
1348584	Cellulophaga baltica 18	Complete Genome	latest	GCF_000468615.2_ASM46861v2_genomic.tax.fna
1348585	Cellulophaga baltica NN016038	Complete Genome	latest	GCF_000477035.2_ASM47703v2_genomic.tax.fna
1392476	Staphylococcus aureus subsp. aureus 6850	Complete Genome	latest	GCF_000462955.1_ASM46295v1_genomic.tax.fna
300269	Shigella sonnei Ss046	Complete Genome	latest	GCF_000092525.1_ASM9252v1_genomic.tax.fna
300268	Shigella boydii Sb227	Complete Genome	latest	GCF_000012025.1_ASM1202v1_genomic.tax.fna
1545702	Lactobacillus sp. wkB8	Complete Genome	latest	GCF_000761135.1_ASM76113v1_genomic.tax.fna
577650	Desulfobulbus propionicus DSM 2032	Complete Genome	latest	GCF_000186885.1_ASM18688v1_genomic.tax.fna
300267	Shigella dysenteriae Sd197	Complete Genome	latest	GCF_000012005.1_ASM1200v1_genomic.tax.fna
1228987	cyanobacterium endosymbiont of Epithemia turgida isolate EtSB Lake Yunoko	Complete Genome	latest	GCF_000829235.1_ASM82923v1_genomic.tax.fna
1679444	Akkermansia glycaniphila	Complete Genome	latest	GCF_900097105.1_WK001_genomic.tax.fna
1545728	Mycobacterium sp. EPa45	Complete Genome	latest	GCF_001021385.1_ASM102138v1_genomic.tax.fna
703352	Brucella melitensis M5-90	Complete Genome	latest	GCF_000192885.1_ASM19288v1_genomic.tax.fna
679935	Alistipes finegoldii DSM 17242	Complete Genome	latest	GCF_000265365.1_ASM26536v1_genomic.tax.fna
663954	Streptococcus dysgalactiae subsp. equisimilis ATCC 12394	Complete Genome	latest	GCF_000188715.1_ASM18871v1_genomic.tax.fna
283734	Staphylococcus pseudintermedius	Complete Genome	latest	GCF_001682435.2_ASM168243v2_genomic.tax.fna
283734	Staphylococcus pseudintermedius	Complete Genome	latest	GCF_001685665.2_ASM168566v2_genomic.tax.fna
283734	Staphylococcus pseudintermedius	Complete Genome	latest	GCF_001682335.1_ASM168233v1_genomic.tax.fna
663951	Staphylococcus aureus subsp. aureus TW20	Complete Genome	latest	GCF_000027045.1_ASM2704v1_genomic.tax.fna
31964	Clavibacter michiganensis subsp. sepedonicus	Complete Genome	latest	GCF_000069225.1_ASM6922v1_genomic.tax.fna
574521	Escherichia coli O127:H6 str. E2348/69	Complete Genome	latest	GCF_000026545.1_ASM2654v1_genomic.tax.fna
1229831	Chlamydia avium 10DC88	Complete Genome	latest	GCF_000583875.1_ASM58387v1_genomic.tax.fna
621456	Sphingomonas melonis TY	Complete Genome	latest	GCF_001761345.1_ASM176134v1_genomic.tax.fna
1094170	Klebsiella pneumoniae subsp. pneumoniae KPNIH10	Complete Genome	latest	GCF_000281435.2_ASM28143v2_genomic.tax.fna
56110	Oscillatoria acuminata PCC 6304	Complete Genome	latest	GCF_000317105.1_ASM31710v1_genomic.tax.fna
1225786	Dickeya solani IPO 2222	Complete Genome	latest	GCF_001644705.1_ASM164470v1_genomic.tax.fna
929102	Lactococcus lactis subsp. lactis CV56	Complete Genome	latest	GCF_000192705.1_ASM19270v1_genomic.tax.fna
110662	Synechococcus sp. CC9605	Complete Genome	latest	GCF_000012625.1_ASM1262v1_genomic.tax.fna
858619	Corynebacterium variabile DSM 44702	Complete Genome	latest	GCF_000179395.2_ASM17939v2_genomic.tax.fna
324057	Paenibacillus sp. JDR-2	Complete Genome	latest	GCF_000023585.1_ASM2358v1_genomic.tax.fna
527021	Bacillus thuringiensis Bt407	Complete Genome	latest	GCF_000306745.1_ASM30674v1_genomic.tax.fna
220664	Pseudomonas protegens Pf-5	Complete Genome	latest	GCF_000012265.1_ASM1226v1_genomic.tax.fna
1157947	Thermotoga sp. Cell2	Complete Genome	latest	GCF_000789375.1_ASM78937v1_genomic.tax.fna
262768	Onion yellows phytoplasma OY-M	Complete Genome	latest	GCF_000009845.1_ASM984v1_genomic.tax.fna
120576	Brucella pinnipedialis	Complete Genome	latest	GCF_000740275.1_ASM74027v1_genomic.tax.fna
1191062	Comamonas testosteroni P19	Complete Genome	latest	GCF_001406795.1_Comamonas_testosteroni_P19_genomic.tax.fna
220668	Lactobacillus plantarum WCFS1	Complete Genome	latest	GCF_000203855.3_ASM20385v3_genomic.tax.fna
1096856	Pseudonocardia sp. EC080619-01	Complete Genome	latest	GCF_001420995.1_ASM142099v1_genomic.tax.fna
1299044	Salmonella enterica subsp. enterica serovar Heidelberg str. CFSAN002064	Complete Genome	latest	GCF_000505705.1_ASM50570v1_genomic.tax.fna
1116391	Paenibacillus mucilaginosus 3016	Complete Genome	latest	GCF_000250655.1_ASM25065v1_genomic.tax.fna
1225788	Bacillus velezensis AS43.3	Complete Genome	latest	GCF_000319475.1_ASM31947v1_genomic.tax.fna
941640	Mycoplasma haemofelis str. Langford 1	Complete Genome	latest	GCF_000200735.1_ASM20073v1_genomic.tax.fna
1163617	Sulfuricella denitrificans skB26	Complete Genome	latest	GCF_000297055.2_ASM29705v2_genomic.tax.fna
101510	Rhodococcus jostii RHA1	Complete Genome	latest	GCF_000014565.1_ASM1456v1_genomic.tax.fna
482957	Burkholderia lata	Complete Genome	latest	GCF_001718575.1_ASM171857v1_genomic.tax.fna
482957	Burkholderia lata	Complete Genome	latest	GCF_000012945.1_ASM1294v1_genomic.tax.fna
396595	Thioalkalivibrio sp. K90mix	Complete Genome	latest	GCF_000025545.1_ASM2554v1_genomic.tax.fna
1097677	Clavibacter michiganensis subsp. nebraskensis NCPPB 2581	Complete Genome	latest	GCF_000355695.1_ASM35569v1_genomic.tax.fna
349520	Paenibacillus polymyxa E681	Complete Genome	latest	GCF_000146875.3_ASM14687v2_genomic.tax.fna
1123862	Klebsiella pneumoniae subsp. pneumoniae Kp13	Complete Genome	latest	GCF_000512165.1_ASM51216v1_genomic.tax.fna
1123863	Pantoea ananatis LMG 5342	Complete Genome	latest	GCF_000283875.1_ASM28387v1_genomic.tax.fna
1307442	Fusobacterium hwasookii ChDC F174	Complete Genome	latest	GCF_001455145.1_ASM145514v1_genomic.tax.fna
1307443	Fusobacterium hwasookii ChDC F206	Complete Genome	latest	GCF_001455085.1_ASM145508v1_genomic.tax.fna
1307444	Fusobacterium hwasookii ChDC F300	Complete Genome	latest	GCF_001455105.1_ASM145510v1_genomic.tax.fna
1354030	Enterobacter cloacae P101	Complete Genome	latest	GCF_000512375.1_ASM51237v1_genomic.tax.fna
391904	Bifidobacterium longum subsp. infantis ATCC 15697 = JCM 1222 = DSM 20088	Complete Genome	latest	GCF_000020425.1_ASM2042v1_genomic.tax.fna
391904	Bifidobacterium longum subsp. infantis ATCC 15697 = JCM 1222 = DSM 20088	Complete Genome	latest	GCF_000269965.1_ASM26996v1_genomic.tax.fna
1131442	Mycobacterium marinum E11	Complete Genome	latest	GCF_000723425.2_E11_genomic.tax.fna
386043	Listeria welshimeri serovar 6b str. SLCC5334	Complete Genome	latest	GCF_000060285.1_ASM6028v1_genomic.tax.fna
926034	Salmonella enterica subsp. enterica serovar Enteritidis str. 77-1427	Complete Genome	latest	GCF_000280315.2_ASM28031v2_genomic.tax.fna
930778	Salmonella enterica subsp. enterica serovar Newport str. Levine 1	Complete Genome	latest	GCF_000271885.2_ASM27188v2_genomic.tax.fna
1332080	Sphingobium baderi	Complete Genome	latest	GCF_001456115.1_ASM145611v1_genomic.tax.fna
1608473	Acinetobacter sp. NCu2D-2	Complete Genome	latest	GCF_001647675.1_ASM164767v1_genomic.tax.fna
246432	Staphylococcus equorum	Complete Genome	latest	GCF_001432245.1_ASM143224v1_genomic.tax.fna
246432	Staphylococcus equorum	Complete Genome	latest	GCF_001682235.1_ASM168223v1_genomic.tax.fna
246432	Staphylococcus equorum	Complete Genome	latest	GCF_001683315.1_ASM168331v1_genomic.tax.fna
1295826	Lactococcus lactis subsp. cremoris KW2	Complete Genome	latest	GCF_000468955.1_ASM46895v1_genomic.tax.fna
360107	Campylobacter hominis ATCC BAA-381	Complete Genome	latest	GCF_000017585.1_ASM1758v1_genomic.tax.fna
1386968	Francisella tularensis subsp. novicida PA10-7858	Complete Genome	latest	GCF_001865695.1_ASM186569v1_genomic.tax.fna
1318635	Lactobacillus casei LOCK919	Complete Genome	latest	GCF_000418515.1_ASM41851v1_genomic.tax.fna
1415629	Pseudomonas aeruginosa MTB-1	Complete Genome	latest	GCF_000504045.1_ASM50404v1_genomic.tax.fna
572418	Mycobacterium africanum GM041182	Complete Genome	latest	GCF_000253355.1_ASM25335v1_genomic.tax.fna
138677	Chlamydophila pneumoniae J138	Complete Genome	latest	GCF_000011165.1_ASM1116v1_genomic.tax.fna
395963	Beijerinckia indica subsp. indica ATCC 9039	Complete Genome	latest	GCF_000019845.1_ASM1984v1_genomic.tax.fna
1302650	Bacillus subtilis subsp. subtilis str. BAB-1	Complete Genome	latest	GCF_000349795.1_ASM34979v1_genomic.tax.fna
41514	Salmonella enterica subsp. arizonae serovar 62:z4,z23:-	Complete Genome	latest	GCF_000018625.1_ASM1862v1_genomic.tax.fna
402626	Ralstonia pickettii 12J	Complete Genome	latest	GCF_000020205.1_ASM2020v1_genomic.tax.fna
565034	Brachyspira hyodysenteriae WA1	Complete Genome	latest	GCF_000022105.1_ASM2210v1_genomic.tax.fna
1455592	Pasteurella multocida subsp. multocida PMTB2.1	Complete Genome	latest	GCF_001578435.1_ASM157843v1_genomic.tax.fna
395961	Cyanothece sp. PCC 7425	Complete Genome	latest	GCF_000022045.1_ASM2204v1_genomic.tax.fna
1163739	Helicobacter pylori Shi417	Complete Genome	latest	GCF_000277365.1_ASM27736v1_genomic.tax.fna
1884263	Selenomonas sp. oral taxon 920	Complete Genome	latest	GCF_001717585.1_ASM171758v1_genomic.tax.fna
1230341	Salimicrobium jeotgali	Complete Genome	latest	GCF_001685435.2_ASM168543v3_genomic.tax.fna
195498	Synechococcus sp. PCC 7117	Complete Genome	latest	GCF_001693275.1_ASM169327v1_genomic.tax.fna
1458492	Myroides sp. ZB35	Complete Genome	latest	GCF_001865835.1_ASM186583v1_genomic.tax.fna
1408206	Pediococcus pentosaceus SL4	Complete Genome	latest	GCF_000496265.1_ASM49626v1_genomic.tax.fna
90270	Xanthomonas gardneri	Complete Genome	latest	GCF_001908775.1_ASM190877v1_genomic.tax.fna
90270	Xanthomonas gardneri	Complete Genome	latest	GCF_001908755.1_ASM190875v1_genomic.tax.fna
1321369	Staphylococcus aureus Bmb9393	Complete Genome	latest	GCF_000418345.1_ASM41834v1_genomic.tax.fna
990317	Streptococcus gallolyticus subsp. gallolyticus ATCC BAA-2069	Complete Genome	latest	GCF_000203195.1_ASM20319v1_genomic.tax.fna
260799	Bacillus anthracis str. Sterne	Complete Genome	latest	GCF_000008165.1_ASM816v1_genomic.tax.fna
260799	Bacillus anthracis str. Sterne	Complete Genome	latest	GCF_000832635.1_ASM83263v1_genomic.tax.fna
754523	Rhizobium leguminosarum bv. trifolii WSM1689	Complete Genome	latest	GCF_000517605.1_ASM51760v1_genomic.tax.fna
632772	Rhodococcus opacus B4	Complete Genome	latest	GCF_000010805.1_ASM1080v1_genomic.tax.fna
190304	Fusobacterium nucleatum subsp. nucleatum ATCC 25586	Complete Genome	latest	GCF_000007325.1_ASM732v1_genomic.tax.fna
51665	Aerococcus urinaeequi	Complete Genome	latest	GCF_001518795.1_ASM151879v1_genomic.tax.fna
51665	Aerococcus urinaeequi	Complete Genome	latest	GCF_001543205.1_ASM154320v1_genomic.tax.fna
374463	Baumannia cicadellinicola str. Hc (Homalodisca coagulata)	Complete Genome	latest	GCF_000013185.1_ASM1318v1_genomic.tax.fna
1280938	Pseudomonas aeruginosa B136-33	Complete Genome	latest	GCF_000359505.1_ASM35950v1_genomic.tax.fna
865867	Mycoplasma mycoides subsp. mycoides SC str. Gladysdale	Complete Genome	latest	GCF_000143865.1_ASM14386v1_genomic.tax.fna
693973	Shewanella baltica OS678	Complete Genome	latest	GCF_000178875.2_ASM17887v2_genomic.tax.fna
58049	Colwellia sp. MT41	Complete Genome	latest	GCF_001444365.1_ASM144436v1_genomic.tax.fna
169760	Paenibacillus stellifer	Complete Genome	latest	GCF_000758685.1_ASM75868v1_genomic.tax.fna
297246	Legionella pneumophila str. Paris	Complete Genome	latest	GCF_000048645.1_ASM4864v1_genomic.tax.fna
592021	Bacillus anthracis str. A0248	Complete Genome	latest	GCF_000022865.1_ASM2286v1_genomic.tax.fna
592022	Bacillus megaterium DSM 319	Complete Genome	latest	GCF_000025805.1_ASM2580v1_genomic.tax.fna
297245	Legionella pneumophila str. Lens	Complete Genome	latest	GCF_000048665.1_ASM4866v1_genomic.tax.fna
936154	Streptococcus parauberis KCTC 11537	Complete Genome	latest	GCF_000213825.1_ASM21382v1_genomic.tax.fna
1418105	Rhizobium gallicum bv. gallicum R602	Complete Genome	latest	GCF_000816845.1_ASM81684v1_genomic.tax.fna
592029	Nonlabens dokdonensis DSW-6	Complete Genome	latest	GCF_000332115.1_ASM33211v1_genomic.tax.fna
588932	Brevundimonas naejangsanensis	Complete Genome	latest	GCF_000635915.2_ASM63591v2_genomic.tax.fna
1437838	Listeria monocytogenes R479a	Complete Genome	latest	GCF_000613085.1_R479A_18022011_genomic.tax.fna
398511	Bacillus pseudofirmus OF4	Complete Genome	latest	GCF_000005825.2_ASM582v2_genomic.tax.fna
703613	Bifidobacterium animalis subsp. animalis ATCC 25527	Complete Genome	latest	GCF_000260715.1_ASM26071v1_genomic.tax.fna
261317	Buchnera aphidicola (Cinara tujafilina)	Complete Genome	latest	GCF_000217635.1_ASM21763v1_genomic.tax.fna
1138383	Mycobacterium intracellulare MOTT-64	Complete Genome	latest	GCF_000276825.1_ASM27682v1_genomic.tax.fna
1138382	Mycobacterium intracellulare MOTT-02	Complete Genome	latest	GCF_000277145.1_ASM27714v1_genomic.tax.fna
1114970	Pseudomonas fluorescens F113	Complete Genome	latest	GCF_000237065.1_ASM23706v1_genomic.tax.fna
1138384	Ruminiclostridium thermocellum AD2	Complete Genome	latest	GCF_000255615.2_ASM25561v3_genomic.tax.fna
488446	Burkholderia latens	Complete Genome	latest	GCF_001718795.1_ASM171879v1_genomic.tax.fna
488447	Burkholderia contaminans	Complete Genome	latest	GCF_001029145.1_ASM102914v1_genomic.tax.fna
1173939	Salmonella enterica subsp. enterica serovar Weltevreden str. 1655	Complete Genome	latest	GCF_001612515.1_ASM161251v1_genomic.tax.fna
399726	Thermoanaerobacter sp. X514	Complete Genome	latest	GCF_000019065.1_ASM1906v1_genomic.tax.fna
1173427	Salmonella enterica subsp. enterica serovar Bareilly str. CFSAN000189	Complete Genome	latest	GCF_000439415.1_ASM43941v1_genomic.tax.fna
1856406	Bacillus sp. H15-1	Complete Genome	latest	GCF_001896025.1_ASM189602v1_genomic.tax.fna
152297	Pseudoalteromonas issachenkonii	Complete Genome	latest	GCF_001455325.1_ASM145532v1_genomic.tax.fna
1704307	Candidatus Xiphinematobacter sp. Idaho Grape	Complete Genome	latest	GCF_001318295.1_ASM131829v1_genomic.tax.fna
390874	Thermotoga petrophila RKU-1	Complete Genome	latest	GCF_000016785.1_ASM1678v1_genomic.tax.fna
1386087	Neisseria meningitidis LNP21362	Complete Genome	latest	GCF_000816165.1_ASM81616v1_genomic.tax.fna
477974	Candidatus Desulforudis audaxviator MP104C	Complete Genome	latest	GCF_000018425.1_ASM1842v1_genomic.tax.fna
1234596	Borrelia garinii NMJW1	Complete Genome	latest	GCF_000300045.1_ASM30004v1_genomic.tax.fna
316284	Streptomyces noursei ATCC 11455	Complete Genome	latest	GCF_001704275.1_ASM170427v1_genomic.tax.fna
272942	Rhodobacter capsulatus SB 1003	Complete Genome	latest	GCF_000021865.1_ASM2186v1_genomic.tax.fna
272944	Rickettsia conorii str. Malish 7	Complete Genome	latest	GCF_000007025.1_ASM702v1_genomic.tax.fna
935897	Haemophilus influenzae F3047	Complete Genome	latest	GCF_000200475.1_ASM20047v1_genomic.tax.fna
1495769	Candidatus Evansia muelleri	Complete Genome	latest	GCF_000953435.1_CEM1.1_genomic.tax.fna
272947	Rickettsia prowazekii str. Madrid E	Complete Genome	latest	GCF_000195735.1_ASM19573v1_genomic.tax.fna
37692	Candidatus Phytoplasma mali	Complete Genome	latest	GCF_000026205.1_ASM2620v1_genomic.tax.fna
1113728	Alcanivorax sp. NBRC 101098	Complete Genome	latest	GCF_001010505.1_ASM101050v1_genomic.tax.fna
347834	Rhizobium etli CFN 42	Complete Genome	latest	GCF_000092045.1_ASM9204v1_genomic.tax.fna
1453352	Sediminicola sp. YIK13	Complete Genome	latest	GCF_001430825.1_ASM143082v1_genomic.tax.fna
1300258	Alteromonas mediterranea UM7	Complete Genome	latest	GCF_000439575.1_ASM43957v1_genomic.tax.fna
1300259	Alteromonas mediterranea UM4b	Complete Genome	latest	GCF_000439595.1_ASM43959v1_genomic.tax.fna
639282	Deferribacter desulfuricans SSM1	Complete Genome	latest	GCF_000010985.1_ASM1098v1_genomic.tax.fna
1225522	Salmonella enterica subsp. enterica serovar Gallinarum/pullorum str. CDC1983-67	Complete Genome	latest	GCF_000462995.1_ASM46299v1_genomic.tax.fna
1300254	Alteromonas mediterranea MED64	Complete Genome	latest	GCF_000439495.1_ASM43949v1_genomic.tax.fna
290340	Paenarthrobacter aurescens TC1	Complete Genome	latest	GCF_000014925.1_ASM1492v1_genomic.tax.fna
435998	Serratia marcescens WW4	Complete Genome	latest	GCF_000336425.1_ASM33642v1_genomic.tax.fna
945713	Ignavibacterium album JCM 16511	Complete Genome	latest	GCF_000258405.1_ASM25840v1_genomic.tax.fna
243159	Acidithiobacillus ferrooxidans ATCC 23270	Complete Genome	latest	GCF_000021485.1_ASM2148v1_genomic.tax.fna
945711	Corynebacterium ulcerans 809	Complete Genome	latest	GCF_000215645.1_ASM21564v1_genomic.tax.fna
474186	Enterococcus faecalis OG1RF	Complete Genome	latest	GCF_000172575.2_ASM17257v2_genomic.tax.fna
1525	Moorella thermoacetica	Complete Genome	latest	GCF_001267405.1_ASM126740v1_genomic.tax.fna
1525	Moorella thermoacetica	Complete Genome	latest	GCF_001267435.1_ASM126743v1_genomic.tax.fna
1525	Moorella thermoacetica	Complete Genome	latest	GCF_001874605.1_ASM187460v1_genomic.tax.fna
1525	Moorella thermoacetica	Complete Genome	latest	GCF_001729945.1_ASM172994v1_genomic.tax.fna
1449091	Francisella noatunensis subsp. orientalis FNO24	Complete Genome	latest	GCF_001042545.1_ASM104254v1_genomic.tax.fna
317025	Thiomicrospira crunogena XCL-2	Complete Genome	latest	GCF_000012605.1_ASM1260v1_genomic.tax.fna
880074	Barnesiella viscericola DSM 18177	Complete Genome	latest	GCF_000512915.1_ASM51291v1_genomic.tax.fna
682634	Serratia plymuthica 4Rx13	Complete Genome	latest	GCF_000176835.2_ASM17683v2_genomic.tax.fna
1121353	Corynebacterium callunae DSM 20147	Complete Genome	latest	GCF_000344785.1_ASM34478v1_genomic.tax.fna
362663	Escherichia coli 536	Complete Genome	latest	GCF_000013305.1_ASM1330v1_genomic.tax.fna
320372	Burkholderia pseudomallei 1710b	Complete Genome	latest	GCF_000012785.1_ASM1278v1_genomic.tax.fna
418136	Francisella tularensis subsp. tularensis WY96-3418	Complete Genome	latest	GCF_000016105.1_ASM1610v1_genomic.tax.fna
315750	Bacillus pumilus SAFR-032	Complete Genome	latest	GCF_000017885.4_ASM1788v4_genomic.tax.fna
813	Chlamydia trachomatis	Complete Genome	latest	GCF_001655535.1_ASM165553v1_genomic.tax.fna
813	Chlamydia trachomatis	Complete Genome	latest	GCF_001885175.1_ASM188517v1_genomic.tax.fna
813	Chlamydia trachomatis	Complete Genome	latest	GCF_001655455.1_ASM165545v1_genomic.tax.fna
813	Chlamydia trachomatis	Complete Genome	latest	GCF_000590755.1_ASM59075v1_genomic.tax.fna
813	Chlamydia trachomatis	Complete Genome	latest	GCF_001183845.1_ASM118384v1_genomic.tax.fna
813	Chlamydia trachomatis	Complete Genome	latest	GCF_001655495.1_ASM165549v1_genomic.tax.fna
813	Chlamydia trachomatis	Complete Genome	latest	GCF_000590615.1_ASM59061v1_genomic.tax.fna
813	Chlamydia trachomatis	Complete Genome	latest	GCF_001183805.1_ASM118380v1_genomic.tax.fna
813	Chlamydia trachomatis	Complete Genome	latest	GCF_000590575.1_ASM59057v1_genomic.tax.fna
813	Chlamydia trachomatis	Complete Genome	latest	GCF_001183825.1_ASM118382v1_genomic.tax.fna
813	Chlamydia trachomatis	Complete Genome	latest	GCF_001655375.1_ASM165537v1_genomic.tax.fna
813	Chlamydia trachomatis	Complete Genome	latest	GCF_001655575.1_ASM165557v1_genomic.tax.fna
813	Chlamydia trachomatis	Complete Genome	latest	GCF_001655415.1_ASM165541v1_genomic.tax.fna
813	Chlamydia trachomatis	Complete Genome	latest	GCF_000971725.1_ASM97172v1_genomic.tax.fna
813	Chlamydia trachomatis	Complete Genome	latest	GCF_000971705.1_ASM97170v1_genomic.tax.fna
813	Chlamydia trachomatis	Complete Genome	latest	GCF_000590675.1_ASM59067v1_genomic.tax.fna
813	Chlamydia trachomatis	Complete Genome	latest	GCF_001655335.1_ASM165533v1_genomic.tax.fna
817	Bacteroides fragilis	Complete Genome	latest	GCF_001286525.1_BFBE1.1_genomic.tax.fna
817	Bacteroides fragilis	Complete Genome	latest	GCF_001682215.1_ASM168221v1_genomic.tax.fna
817	Bacteroides fragilis	Complete Genome	latest	GCF_000965785.1_ASM96578v1_genomic.tax.fna
278148	Mesorhizobium ciceri biovar biserrulae	Complete Genome	latest	GCF_001618845.1_ASM161884v1_genomic.tax.fna
33888	Rathayibacter tritici	Complete Genome	latest	GCF_001641005.1_ASM164100v1_genomic.tax.fna
84531	Lysobacter antibioticus	Complete Genome	latest	GCF_001442535.1_ASM144253v1_genomic.tax.fna
84531	Lysobacter antibioticus	Complete Genome	latest	GCF_001442745.1_ASM144274v1_genomic.tax.fna
326297	Shewanella amazonensis SB2B	Complete Genome	latest	GCF_000015245.1_ASM1524v1_genomic.tax.fna
1921421	Geobacillus genomosp. 3	Complete Genome	latest	GCF_000445995.2_ASM44599v2_genomic.tax.fna
945021	Tetragenococcus halophilus NBRC 12172	Complete Genome	latest	GCF_000283615.1_ASM28361v1_genomic.tax.fna
326298	Sulfurimonas denitrificans DSM 1251	Complete Genome	latest	GCF_000012965.1_ASM1296v1_genomic.tax.fna
555970	Bifidobacterium animalis subsp. lactis DSM 10140	Complete Genome	latest	GCF_000022965.1_ASM2296v1_genomic.tax.fna
1678128	Limnohabitans sp. 63ED37-2	Complete Genome	latest	GCF_001412535.1_ASM141253v1_genomic.tax.fna
1678129	Limnohabitans sp. 103DPR2	Complete Genome	latest	GCF_001412575.1_ASM141257v1_genomic.tax.fna
1265309	Ruegeria mobilis F1926	Complete Genome	latest	GCF_000376545.2_ASM37654v2_genomic.tax.fna
1491	Clostridium botulinum	Complete Genome	latest	GCF_001879605.1_ASM187960v1_genomic.tax.fna
1491	Clostridium botulinum	Complete Genome	latest	GCF_001889345.1_ASM188934v1_genomic.tax.fna
1491	Clostridium botulinum	Complete Genome	latest	GCF_000829015.1_ASM82901v1_genomic.tax.fna
1491	Clostridium botulinum	Complete Genome	latest	GCF_000827955.1_ASM82795v1_genomic.tax.fna
1491	Clostridium botulinum	Complete Genome	latest	GCF_001879625.1_ASM187962v1_genomic.tax.fna
1491	Clostridium botulinum	Complete Genome	latest	GCF_001889325.1_ASM188932v1_genomic.tax.fna
1491	Clostridium botulinum	Complete Genome	latest	GCF_000827935.1_ASM82793v1_genomic.tax.fna
1492	Clostridium butyricum	Complete Genome	latest	GCF_001456065.2_ASM145606v2_genomic.tax.fna
1492	Clostridium butyricum	Complete Genome	latest	GCF_001886875.1_ASM188687v1_genomic.tax.fna
1492	Clostridium butyricum	Complete Genome	latest	GCF_001646605.1_ASM164660v1_genomic.tax.fna
1492	Clostridium butyricum	Complete Genome	latest	GCF_001465175.1_ASM146517v1_genomic.tax.fna
243161	Chlamydia muridarum str. Nigg	Complete Genome	latest	GCF_000006685.1_ASM668v1_genomic.tax.fna
1400868	Pseudomonas aeruginosa VRFPA04	Complete Genome	latest	GCF_000473745.2_ASM47374v3_genomic.tax.fna
299766	Enterobacter hormaechei subsp. steigerwaltii	Complete Genome	latest	GCF_000814125.3_ASM81412v3_genomic.tax.fna
299766	Enterobacter hormaechei subsp. steigerwaltii	Complete Genome	latest	GCF_001729725.1_ASM172972v1_genomic.tax.fna
299766	Enterobacter hormaechei subsp. steigerwaltii	Complete Genome	latest	GCF_000807425.2_ASM80742v4_genomic.tax.fna
1496	Clostridioides difficile	Complete Genome	latest	GCF_001577795.1_ASM157779v1_genomic.tax.fna
1496	Clostridioides difficile	Complete Genome	latest	GCF_000953275.1_CD630DERM_genomic.tax.fna
1497	Clostridium formicaceticum	Complete Genome	latest	GCF_001854185.1_ASM185418v1_genomic.tax.fna
129394	Xanthomonas oryzae pv. oryzicola	Complete Genome	latest	GCF_000940825.1_ASM94082v1_genomic.tax.fna
129394	Xanthomonas oryzae pv. oryzicola	Complete Genome	latest	GCF_001042815.1_ASM104281v1_genomic.tax.fna
129394	Xanthomonas oryzae pv. oryzicola	Complete Genome	latest	GCF_001042875.1_ASM104287v1_genomic.tax.fna
129394	Xanthomonas oryzae pv. oryzicola	Complete Genome	latest	GCF_001042745.1_ASM104274v1_genomic.tax.fna
129394	Xanthomonas oryzae pv. oryzicola	Complete Genome	latest	GCF_001042775.1_ASM104277v1_genomic.tax.fna
129394	Xanthomonas oryzae pv. oryzicola	Complete Genome	latest	GCF_001042835.1_ASM104283v1_genomic.tax.fna
129394	Xanthomonas oryzae pv. oryzicola	Complete Genome	latest	GCF_001042855.1_ASM104285v1_genomic.tax.fna
129394	Xanthomonas oryzae pv. oryzicola	Complete Genome	latest	GCF_001021915.1_ASM102191v1_genomic.tax.fna
129394	Xanthomonas oryzae pv. oryzicola	Complete Genome	latest	GCF_001042735.1_ASM104273v1_genomic.tax.fna
129394	Xanthomonas oryzae pv. oryzicola	Complete Genome	latest	GCF_001042795.1_ASM104279v1_genomic.tax.fna
264198	Ralstonia eutropha JMP134	Complete Genome	latest	GCF_000203875.1_ASM20387v1_genomic.tax.fna
1400867	Acinetobacter baumannii ZW85-1	Complete Genome	latest	GCF_000505685.1_ASM50568v2_genomic.tax.fna
1690248	Arthrobacter sp. LS16	Complete Genome	latest	GCF_001281115.1_ASM128111v1_genomic.tax.fna
295405	Bacteroides fragilis YCH46	Complete Genome	latest	GCF_000009925.1_ASM992v1_genomic.tax.fna
155864	Escherichia coli O157:H7 str. EDL933	Complete Genome	latest	GCF_000732965.1_ASM73296v1_genomic.tax.fna
208964	Pseudomonas aeruginosa PAO1	Complete Genome	latest	GCF_000006765.1_ASM676v1_genomic.tax.fna
388919	Streptococcus sanguinis SK36	Complete Genome	latest	GCF_000014205.1_ASM1420v1_genomic.tax.fna
1357279	Pseudomonas syringae CC1557	Complete Genome	latest	GCF_000452705.1_ASM45270v3_genomic.tax.fna
529507	Proteus mirabilis HI4320	Complete Genome	latest	GCF_000069965.1_ASM6996v1_genomic.tax.fna
1249473	Burkholderia pseudomallei MSHR491	Complete Genome	latest	GCF_000959205.1_ASM95920v1_genomic.tax.fna
1286528	Neorickettsia helminthoeca str. Oregon	Complete Genome	latest	GCF_000632985.1_ASM63298v1_genomic.tax.fna
1352356	Helicobacter pylori SouthAfrica20	Complete Genome	latest	GCF_000590775.1_ASM59077v1_genomic.tax.fna
267671	Leptospira interrogans serovar Copenhageni str. Fiocruz L1-130	Complete Genome	latest	GCF_000007685.1_ASM768v1_genomic.tax.fna
1878935	Buchnera aphidicola (Cinara confinis)	Complete Genome	latest	GCF_900128735.1_BCiconfinis_v1.0_genomic.tax.fna
637909	Streptococcus gallolyticus UCN34	Complete Genome	latest	GCF_000027185.1_ASM2718v1_genomic.tax.fna
195102	Clostridium perfringens str. 13	Complete Genome	latest	GCF_000009685.1_ASM968v1_genomic.tax.fna
195103	Clostridium perfringens ATCC 13124	Complete Genome	latest	GCF_000013285.1_ASM1328v1_genomic.tax.fna
1408160	Thermotoga profunda AZM34c06	Complete Genome	latest	GCF_000828675.1_ASM82867v1_genomic.tax.fna
1223515	Corynebacterium humireducens NBRC 106098 = DSM 45392	Complete Genome	latest	GCF_000819445.1_ASM81944v1_genomic.tax.fna
315456	Rickettsia felis URRWXCal2	Complete Genome	latest	GCF_000012145.1_ASM1214v1_genomic.tax.fna
637905	Shewanella violacea DSS12	Complete Genome	latest	GCF_000091325.1_ASM9132v1_genomic.tax.fna
477245	Streptomyces cyaneogriseus subsp. noncyanogenus	Complete Genome	latest	GCF_000931445.1_ASM93144v1_genomic.tax.fna
543736	Rhodococcus opacus PD630	Complete Genome	latest	GCF_000599545.1_ASM59954v1_genomic.tax.fna
543737	Francisella tularensis subsp. tularensis MA00-2987	Complete Genome	latest	GCF_001267475.1_ASM126747v1_genomic.tax.fna
543734	Lactobacillus casei BL23	Complete Genome	latest	GCF_000026485.1_ASM2648v1_genomic.tax.fna
1087448	Exiguobacterium antarcticum B7	Complete Genome	latest	GCF_000299435.1_ASM29943v1_genomic.tax.fna
1212491	Legionella fallonii LLAP-10	Complete Genome	latest	GCF_000953135.1_LFA_genomic.tax.fna
882378	Paraburkholderia rhizoxinica HKI 454	Complete Genome	latest	GCF_000198775.1_ASM19877v1_genomic.tax.fna
864803	Clostridium beijerinckii ATCC 35702	Complete Genome	latest	GCF_000767745.1_ASM76774v1_genomic.tax.fna
717605	Thermobacillus composti KWC4	Complete Genome	latest	GCF_000227705.2_ASM22770v3_genomic.tax.fna
1193501	Pseudomonas aeruginosa SJTD-1	Complete Genome	latest	GCF_000271985.2_ASM27198v2_genomic.tax.fna
1193502	Sulfurospirillum halorespirans DSM 13726	Complete Genome	latest	GCF_001723605.1_ASM172360v1_genomic.tax.fna
1229758	Leuconostoc carnosum JB16	Complete Genome	latest	GCF_000300135.1_ASM30013v1_genomic.tax.fna
1229756	Leuconostoc gelidum JB7	Complete Genome	latest	GCF_000298875.1_ASM29887v1_genomic.tax.fna
33959	Lactobacillus johnsonii	Complete Genome	latest	GCF_001714745.1_ASM171474v1_genomic.tax.fna
295319	Salmonella enterica subsp. enterica serovar Paratyphi A str. ATCC 9150	Complete Genome	latest	GCF_000011885.1_ASM1188v1_genomic.tax.fna
1233262	Mycoplasma pneumoniae PO1	Complete Genome	latest	GCF_000319655.2_ASM31965v2_genomic.tax.fna
1006543	Staphylococcus aureus subsp. aureus T0131	Complete Genome	latest	GCF_000204665.1_ASM20466v1_genomic.tax.fna
1426844	Helicobacter pylori NY40	Complete Genome	latest	GCF_000828955.1_ASM82895v1_genomic.tax.fna
760011	Sphaerochaeta coccoides DSM 17374	Complete Genome	latest	GCF_000208385.1_ASM20838v1_genomic.tax.fna
1095103	Pseudomonas syringae pv. actinidiae ICMP 18884	Complete Genome	latest	GCF_000648735.3_ASM64873v3_genomic.tax.fna
1134687	Klebsiella michiganensis	Complete Genome	latest	GCF_000632415.1_ASM63241v1_genomic.tax.fna
1134687	Klebsiella michiganensis	Complete Genome	latest	GCF_000276705.2_ASM27670v2_genomic.tax.fna
1134687	Klebsiella michiganensis	Complete Genome	latest	GCF_000240325.1_ASM24032v1_genomic.tax.fna
1134687	Klebsiella michiganensis	Complete Genome	latest	GCF_000724525.1_ASM72452v1_genomic.tax.fna
1134687	Klebsiella michiganensis	Complete Genome	latest	GCF_000963575.1_ASM96357v1_genomic.tax.fna
743721	Pseudoxanthomonas suwonensis 11-1	Complete Genome	latest	GCF_000185965.1_ASM18596v1_genomic.tax.fna
643648	Syntrophothermus lipocalidus DSM 12680	Complete Genome	latest	GCF_000092405.1_ASM9240v1_genomic.tax.fna
1380767	Campylobacter jejuni subsp. jejuni 00-2426	Complete Genome	latest	GCF_000466105.2_ASM46610v2_genomic.tax.fna
743720	Pseudomonas fulva 12-X	Complete Genome	latest	GCF_000213805.1_ASM21380v1_genomic.tax.fna
520	Bordetella pertussis	Complete Genome	latest	GCF_001686365.1_ASM168636v1_genomic.tax.fna
520	Bordetella pertussis	Complete Genome	latest	GCF_001307725.1_ASM130772v1_genomic.tax.fna
520	Bordetella pertussis	Complete Genome	latest	GCF_001605255.1_ASM160525v1_genomic.tax.fna
520	Bordetella pertussis	Complete Genome	latest	GCF_001605445.1_ASM160544v1_genomic.tax.fna
520	Bordetella pertussis	Complete Genome	latest	GCF_001605525.1_ASM160552v1_genomic.tax.fna
520	Bordetella pertussis	Complete Genome	latest	GCF_001831415.1_ASM183141v1_genomic.tax.fna
520	Bordetella pertussis	Complete Genome	latest	GCF_001831455.1_ASM183145v1_genomic.tax.fna
520	Bordetella pertussis	Complete Genome	latest	GCF_001605365.1_ASM160536v1_genomic.tax.fna
520	Bordetella pertussis	Complete Genome	latest	GCF_001605295.1_ASM160529v1_genomic.tax.fna
520	Bordetella pertussis	Complete Genome	latest	GCF_001307685.1_ASM130768v1_genomic.tax.fna
520	Bordetella pertussis	Complete Genome	latest	GCF_001605465.1_ASM160546v1_genomic.tax.fna
520	Bordetella pertussis	Complete Genome	latest	GCF_001307565.1_ASM130756v1_genomic.tax.fna
520	Bordetella pertussis	Complete Genome	latest	GCF_001013565.1_BPD420_genomic.tax.fna
520	Bordetella pertussis	Complete Genome	latest	GCF_001307745.1_ASM130774v1_genomic.tax.fna
520	Bordetella pertussis	Complete Genome	latest	GCF_001605135.1_ASM160513v1_genomic.tax.fna
520	Bordetella pertussis	Complete Genome	latest	GCF_001605385.1_ASM160538v1_genomic.tax.fna
520	Bordetella pertussis	Complete Genome	latest	GCF_001307585.1_ASM130758v1_genomic.tax.fna
520	Bordetella pertussis	Complete Genome	latest	GCF_001605275.1_ASM160527v1_genomic.tax.fna
520	Bordetella pertussis	Complete Genome	latest	GCF_001605405.1_ASM160540v1_genomic.tax.fna
520	Bordetella pertussis	Complete Genome	latest	GCF_001605665.1_ASM160566v1_genomic.tax.fna
520	Bordetella pertussis	Complete Genome	latest	GCF_001628735.1_ASM162873v1_genomic.tax.fna
520	Bordetella pertussis	Complete Genome	latest	GCF_001605565.1_ASM160556v1_genomic.tax.fna
520	Bordetella pertussis	Complete Genome	latest	GCF_001605035.1_ASM160503v1_genomic.tax.fna
520	Bordetella pertussis	Complete Genome	latest	GCF_001307705.1_ASM130770v1_genomic.tax.fna
520	Bordetella pertussis	Complete Genome	latest	GCF_001605425.1_ASM160542v1_genomic.tax.fna
520	Bordetella pertussis	Complete Genome	latest	GCF_001686565.1_ASM168656v1_genomic.tax.fna
520	Bordetella pertussis	Complete Genome	latest	GCF_001307665.1_ASM130766v1_genomic.tax.fna
520	Bordetella pertussis	Complete Genome	latest	GCF_001686605.1_ASM168660v1_genomic.tax.fna
520	Bordetella pertussis	Complete Genome	latest	GCF_001605485.1_ASM160548v1_genomic.tax.fna
520	Bordetella pertussis	Complete Genome	latest	GCF_001509895.1_ASM150989v1_genomic.tax.fna
520	Bordetella pertussis	Complete Genome	latest	GCF_001605155.1_ASM160515v1_genomic.tax.fna
520	Bordetella pertussis	Complete Genome	latest	GCF_001686485.1_ASM168648v1_genomic.tax.fna
520	Bordetella pertussis	Complete Genome	latest	GCF_001605095.1_ASM160509v1_genomic.tax.fna
520	Bordetella pertussis	Complete Genome	latest	GCF_001605235.1_ASM160523v1_genomic.tax.fna
520	Bordetella pertussis	Complete Genome	latest	GCF_001687385.1_ASM168738v1_genomic.tax.fna
520	Bordetella pertussis	Complete Genome	latest	GCF_001686445.1_ASM168644v1_genomic.tax.fna
520	Bordetella pertussis	Complete Genome	latest	GCF_001605195.1_ASM160519v1_genomic.tax.fna
520	Bordetella pertussis	Complete Genome	latest	GCF_001687405.1_ASM168740v1_genomic.tax.fna
520	Bordetella pertussis	Complete Genome	latest	GCF_001605055.1_ASM160505v1_genomic.tax.fna
520	Bordetella pertussis	Complete Genome	latest	GCF_001307525.1_ASM130752v1_genomic.tax.fna
520	Bordetella pertussis	Complete Genome	latest	GCF_001307645.1_ASM130764v1_genomic.tax.fna
520	Bordetella pertussis	Complete Genome	latest	GCF_001831395.1_ASM183139v1_genomic.tax.fna
520	Bordetella pertussis	Complete Genome	latest	GCF_001307625.1_ASM130762v1_genomic.tax.fna
520	Bordetella pertussis	Complete Genome	latest	GCF_001686505.1_ASM168650v1_genomic.tax.fna
520	Bordetella pertussis	Complete Genome	latest	GCF_001605545.1_ASM160554v1_genomic.tax.fna
520	Bordetella pertussis	Complete Genome	latest	GCF_001307605.1_ASM130760v1_genomic.tax.fna
520	Bordetella pertussis	Complete Genome	latest	GCF_001686525.1_ASM168652v1_genomic.tax.fna
520	Bordetella pertussis	Complete Genome	latest	GCF_001605505.1_ASM160550v1_genomic.tax.fna
520	Bordetella pertussis	Complete Genome	latest	GCF_001605685.1_ASM160568v1_genomic.tax.fna
520	Bordetella pertussis	Complete Genome	latest	GCF_001605585.1_ASM160558v1_genomic.tax.fna
520	Bordetella pertussis	Complete Genome	latest	GCF_001605625.1_ASM160562v1_genomic.tax.fna
520	Bordetella pertussis	Complete Genome	latest	GCF_001686425.1_ASM168642v1_genomic.tax.fna
520	Bordetella pertussis	Complete Genome	latest	GCF_001686465.1_ASM168646v1_genomic.tax.fna
520	Bordetella pertussis	Complete Genome	latest	GCF_001605215.1_ASM160521v1_genomic.tax.fna
520	Bordetella pertussis	Complete Genome	latest	GCF_001686625.1_ASM168662v1_genomic.tax.fna
520	Bordetella pertussis	Complete Genome	latest	GCF_001509915.1_ASM150991v1_genomic.tax.fna
520	Bordetella pertussis	Complete Genome	latest	GCF_001686405.1_ASM168640v1_genomic.tax.fna
520	Bordetella pertussis	Complete Genome	latest	GCF_001605645.1_ASM160564v1_genomic.tax.fna
520	Bordetella pertussis	Complete Genome	latest	GCF_001605605.1_ASM160560v1_genomic.tax.fna
520	Bordetella pertussis	Complete Genome	latest	GCF_001605075.1_ASM160507v1_genomic.tax.fna
520	Bordetella pertussis	Complete Genome	latest	GCF_001831435.1_ASM183143v1_genomic.tax.fna
520	Bordetella pertussis	Complete Genome	latest	GCF_001686545.1_ASM168654v1_genomic.tax.fna
520	Bordetella pertussis	Complete Genome	latest	GCF_001686585.1_ASM168658v1_genomic.tax.fna
520	Bordetella pertussis	Complete Genome	latest	GCF_001605175.1_ASM160517v1_genomic.tax.fna
520	Bordetella pertussis	Complete Genome	latest	GCF_001605115.1_ASM160511v1_genomic.tax.fna
520	Bordetella pertussis	Complete Genome	latest	GCF_001605345.1_ASM160534v1_genomic.tax.fna
1740163	Burkholderia sp. Bp7605	Complete Genome	latest	GCF_001718875.1_ASM171887v1_genomic.tax.fna
1921510	Sphingomonas sp. JJ-A5	Complete Genome	latest	GCF_001890385.1_ASM189038v1_genomic.tax.fna
640512	Burkholderia sp. CCGE1003	Complete Genome	latest	GCF_000148685.1_ASM14868v1_genomic.tax.fna
529	Ochrobactrum anthropi	Complete Genome	latest	GCF_000742955.1_ASM74295v1_genomic.tax.fna
1380768	Campylobacter jejuni subsp. jejuni 00-2538	Complete Genome	latest	GCF_000466065.2_ASM46606v2_genomic.tax.fna
1123269	Sphingomonas sanxanigenens DSM 19645 = NX02	Complete Genome	latest	GCF_000512205.2_ASM51220v2_genomic.tax.fna
1355100	Escherichia coli JJ1886	Complete Genome	latest	GCF_000493755.1_ASM49375v1_genomic.tax.fna
1355101	Escherichia coli JJ1887	Complete Genome	latest	GCF_001593565.1_ASM159356v1_genomic.tax.fna
1570939	Rhodococcus sp. 2G	Complete Genome	latest	GCF_001886355.1_ASM188635v1_genomic.tax.fna
262324	Lysobacter gummosus	Complete Genome	latest	GCF_001442805.1_ASM144280v1_genomic.tax.fna
233413	Mycobacterium bovis AF2122/97	Complete Genome	latest	GCF_000195835.1_ASM19583v1_genomic.tax.fna
233412	Haemophilus ducreyi 35000HP	Complete Genome	latest	GCF_000007945.1_ASM794v1_genomic.tax.fna
375175	Lactobacillus backii	Complete Genome	latest	GCF_001663755.1_ASM166375v1_genomic.tax.fna
375175	Lactobacillus backii	Complete Genome	latest	GCF_001663655.1_ASM166365v1_genomic.tax.fna
375175	Lactobacillus backii	Complete Genome	latest	GCF_001663735.1_ASM166373v1_genomic.tax.fna
375175	Lactobacillus backii	Complete Genome	latest	GCF_001663675.1_ASM166367v1_genomic.tax.fna
375175	Lactobacillus backii	Complete Genome	latest	GCF_001663715.1_ASM166371v1_genomic.tax.fna
105559	Nitrosococcus watsonii C-113	Complete Genome	latest	GCF_000143085.1_ASM14308v1_genomic.tax.fna
1238	Piscirickettsia salmonis	Complete Genome	latest	GCF_000756415.2_ASM75641v3_genomic.tax.fna
1238	Piscirickettsia salmonis	Complete Genome	latest	GCF_001932815.1_ASM193281v1_genomic.tax.fna
1238	Piscirickettsia salmonis	Complete Genome	latest	GCF_001932595.1_ASM193259v1_genomic.tax.fna
1238	Piscirickettsia salmonis	Complete Genome	latest	GCF_001932735.1_ASM193273v1_genomic.tax.fna
1238	Piscirickettsia salmonis	Complete Genome	latest	GCF_000756435.2_ASM75643v3_genomic.tax.fna
1238	Piscirickettsia salmonis	Complete Genome	latest	GCF_001514395.1_ASM151439v1_genomic.tax.fna
1238	Piscirickettsia salmonis	Complete Genome	latest	GCF_001932755.1_ASM193275v1_genomic.tax.fna
1238	Piscirickettsia salmonis	Complete Genome	latest	GCF_001534725.1_ASM153472v1_genomic.tax.fna
1238	Piscirickettsia salmonis	Complete Genome	latest	GCF_001932835.1_ASM193283v1_genomic.tax.fna
1238	Piscirickettsia salmonis	Complete Genome	latest	GCF_001932915.1_ASM193291v1_genomic.tax.fna
1238	Piscirickettsia salmonis	Complete Genome	latest	GCF_001932795.1_ASM193279v1_genomic.tax.fna
1238	Piscirickettsia salmonis	Complete Genome	latest	GCF_001746795.1_ASM174679v1_genomic.tax.fna
1238	Piscirickettsia salmonis	Complete Genome	latest	GCF_001932895.1_ASM193289v1_genomic.tax.fna
1238	Piscirickettsia salmonis	Complete Genome	latest	GCF_001932875.1_ASM193287v1_genomic.tax.fna
1238	Piscirickettsia salmonis	Complete Genome	latest	GCF_001932775.1_ASM193277v1_genomic.tax.fna
1197717	Cloacibacillus porcorum	Complete Genome	latest	GCF_001701045.1_ASM170104v1_genomic.tax.fna
590409	Dickeya zeae Ech586	Complete Genome	latest	GCF_000025065.1_ASM2506v1_genomic.tax.fna
1812935	Enterobacter cloacae complex 'Hoffmann cluster IV'	Complete Genome	latest	GCF_001729805.1_ASM172980v1_genomic.tax.fna
465515	Micrococcus luteus NCTC 2665	Complete Genome	latest	GCF_000023205.1_ASM2320v1_genomic.tax.fna
1123519	Pseudomonas stutzeri DSM 10701	Complete Genome	latest	GCF_000279165.1_ASM27916v1_genomic.tax.fna
360118	Burkholderia pseudomallei 406e	Complete Genome	latest	GCF_000959145.1_ASM95914v1_genomic.tax.fna
1330457	Escherichia coli O157:H7 str. SS52	Complete Genome	latest	GCF_000803705.1_ASM80370v1_genomic.tax.fna
754503	Mycoplasma hyopneumoniae 7422	Complete Genome	latest	GCF_000427215.1_ASM42721v1_genomic.tax.fna
360115	Coxiella burnetii RSA 331	Complete Genome	latest	GCF_000018745.1_ASM1874v1_genomic.tax.fna
1048834	Alicyclobacillus acidocaldarius subsp. acidocaldarius Tc-4-1	Complete Genome	latest	GCF_000219875.1_ASM21987v1_genomic.tax.fna
306537	Corynebacterium jeikeium K411	Complete Genome	latest	GCF_000006605.1_ASM660v1_genomic.tax.fna
69328	Pseudomonas sp. VLB120	Complete Genome	latest	GCF_000494915.1_ASM49491v1_genomic.tax.fna
754502	Paraburkholderia sprentiae WSM5005	Complete Genome	latest	GCF_001865575.1_ASM186557v1_genomic.tax.fna
1055527	Helicobacter pylori ELS37	Complete Genome	latest	GCF_000255955.1_ASM25595v1_genomic.tax.fna
86662	Bacillus weihenstephanensis	Complete Genome	latest	GCF_000775975.1_ASM77597v1_genomic.tax.fna
1281885	Bordetella holmesii H558	Complete Genome	latest	GCF_000341485.2_ASM34148v2_genomic.tax.fna
86660	Mycoplasma dispar	Complete Genome	latest	GCF_000941075.1_ASM94107v1_genomic.tax.fna
561501	Buchnera aphidicola str. Tuc7 (Acyrthosiphon pisum)	Complete Genome	latest	GCF_000021065.1_ASM2106v1_genomic.tax.fna
698970	Corynebacterium diphtheriae HC04	Complete Genome	latest	GCF_000255195.1_ASM25519v1_genomic.tax.fna
698973	Corynebacterium diphtheriae BH8	Complete Genome	latest	GCF_000241935.1_ASM24193v1_genomic.tax.fna
698972	Corynebacterium diphtheriae INCA 402	Complete Genome	latest	GCF_000241915.1_ASM24191v1_genomic.tax.fna
1435461	Escherichia coli KLY	Complete Genome	latest	GCF_000725305.1_ASM72530v1_genomic.tax.fna
59374	Fibrobacter succinogenes subsp. succinogenes S85	Complete Genome	latest	GCF_000146505.1_ASM14650v1_genomic.tax.fna
59374	Fibrobacter succinogenes subsp. succinogenes S85	Complete Genome	latest	GCF_000024665.1_ASM2466v1_genomic.tax.fna
1055529	Helicobacter pylori Puno135	Complete Genome	latest	GCF_000224555.1_ASM22455v1_genomic.tax.fna
1055528	Helicobacter pylori Puno120	Complete Genome	latest	GCF_000224535.1_ASM22453v1_genomic.tax.fna
446471	Xylanimonas cellulosilytica DSM 15894	Complete Genome	latest	GCF_000024965.1_ASM2496v1_genomic.tax.fna
446470	Stackebrandtia nassauensis DSM 44728	Complete Genome	latest	GCF_000024545.1_ASM2454v1_genomic.tax.fna
525146	Desulfovibrio desulfuricans subsp. desulfuricans str. ATCC 27774	Complete Genome	latest	GCF_000022125.1_ASM2212v1_genomic.tax.fna
438	Acetobacter pasteurianus	Complete Genome	latest	GCF_001183745.1_ASM118374v1_genomic.tax.fna
998820	Lactobacillus casei BD-II	Complete Genome	latest	GCF_000194765.1_ASM19476v1_genomic.tax.fna
862259	Mycoplasma mycoides subsp. capri LC str. 95010	Complete Genome	latest	GCF_000253075.1_ASM25307v1_genomic.tax.fna
1561022	Streptomyces sp. CCM_MD2014	Complete Genome	latest	GCF_000772045.1_ASM77204v1_genomic.tax.fna
65058	Corynebacterium ulcerans	Complete Genome	latest	GCF_001281445.1_ASM128144v1_genomic.tax.fna
65058	Corynebacterium ulcerans	Complete Genome	latest	GCF_000767415.1_ASM76741v1_genomic.tax.fna
65058	Corynebacterium ulcerans	Complete Genome	latest	GCF_000968945.1_ASM96894v1_genomic.tax.fna
65058	Corynebacterium ulcerans	Complete Genome	latest	GCF_000769635.1_ASM76963v1_genomic.tax.fna
65058	Corynebacterium ulcerans	Complete Genome	latest	GCF_000767645.1_ASM76764v1_genomic.tax.fna
1198676	Streptococcus mutans GS-5	Complete Genome	latest	GCF_000271865.1_ASM27186v1_genomic.tax.fna
882020	Listeria monocytogenes SLCC2479	Complete Genome	latest	GCF_000307005.1_ASM30700v1_genomic.tax.fna
1159204	Mycoplasma gallisepticum NC08_2008.031-4-3P	Complete Genome	latest	GCF_000286815.1_ASM28681v1_genomic.tax.fna
1338032	Vibrio parahaemolyticus O1:K33 str. CDC_K4557	Complete Genome	latest	GCF_000430425.1_ASM43042v1_genomic.tax.fna
1338035	Campylobacter jejuni 32488	Complete Genome	latest	GCF_000430385.1_ASM43038v1_genomic.tax.fna
1338034	Vibrio parahaemolyticus O1:Kuk str. FDA_R31	Complete Genome	latest	GCF_000430405.1_ASM43040v1_genomic.tax.fna
357244	Orientia tsutsugamushi str. Boryong	Complete Genome	latest	GCF_000063545.1_ASM6354v1_genomic.tax.fna
653938	Listeria monocytogenes 08-5578	Complete Genome	latest	GCF_000093125.2_ASM9312v2_genomic.tax.fna
1249531	Mannheimia haemolytica USDA-ARS-USMARC-183	Complete Genome	latest	GCF_000349765.1_ASM34976v1_genomic.tax.fna
483547	Geoalkalibacter subterraneus	Complete Genome	latest	GCF_000827125.1_ASM82712v1_genomic.tax.fna
1219058	Sphingopyxis terrae NBRC 15098	Complete Genome	latest	GCF_001610975.1_ASM161097v1_genomic.tax.fna
479437	Eggerthella lenta DSM 2243	Complete Genome	latest	GCF_000024265.1_ASM2426v1_genomic.tax.fna
591946	Escherichia coli LF82	Complete Genome	latest	GCF_000284495.1_ASM28449v1_genomic.tax.fna
1454377	Yersinia frederiksenii Y225	Complete Genome	latest	GCF_000834215.1_ASM83421v1_genomic.tax.fna
479436	Veillonella parvula DSM 2008	Complete Genome	latest	GCF_000024945.1_ASM2494v1_genomic.tax.fna
93218	Pandoraea apista	Complete Genome	latest	GCF_001465595.2_ASM146559v2_genomic.tax.fna
93218	Pandoraea apista	Complete Genome	latest	GCF_001010785.1_ASM101078v1_genomic.tax.fna
93218	Pandoraea apista	Complete Genome	latest	GCF_001027265.1_ASM102726v1_genomic.tax.fna
748727	Clostridium ljungdahlii DSM 13528	Complete Genome	latest	GCF_000143685.1_ASM14368v1_genomic.tax.fna
1246626	Bacillus lehensis G1	Complete Genome	latest	GCF_000706725.1_ASM70672v1_genomic.tax.fna
59201	Salmonella enterica subsp. enterica	Complete Genome	latest	GCF_001006525.1_ASM100652v1_genomic.tax.fna
1136179	Rhodococcus erythropolis CCM2595	Complete Genome	latest	GCF_000454045.1_ASM45404v1_genomic.tax.fna
1159202	Mycoplasma gallisepticum NC06_2006.080-5-2P	Complete Genome	latest	GCF_000286775.1_ASM28677v1_genomic.tax.fna
666509	Planktomarina temperata RCA23	Complete Genome	latest	GCF_000738435.1_ASM73843v1_genomic.tax.fna
439292	[Bacillus] selenitireducens MLS10	Complete Genome	latest	GCF_000093085.1_ASM9308v1_genomic.tax.fna
696281	Desulfotomaculum ruminis DSM 2154	Complete Genome	latest	GCF_000215085.1_ASM21508v1_genomic.tax.fna
47466	Borrelia miyamotoi	Complete Genome	latest	GCF_000807295.1_ASM80729v1_genomic.tax.fna
1850250	Rhodobacter sp. LPB0142	Complete Genome	latest	GCF_001856665.1_ASM185666v1_genomic.tax.fna
258594	Rhodopseudomonas palustris CGA009	Complete Genome	latest	GCF_000195775.1_ASM19577v1_genomic.tax.fna
225937	Marinobacter adhaerens HP15	Complete Genome	latest	GCF_000166295.1_ASM16629v1_genomic.tax.fna
1688404	Pseudonocardia sp. EC080610-09	Complete Genome	latest	GCF_001420975.1_ASM142097v1_genomic.tax.fna
866775	Aerococcus urinae ACS-120-V-Col10a	Complete Genome	latest	GCF_000193205.1_ASM19320v1_genomic.tax.fna
866777	Bifidobacterium breve ACS-071-V-Sch8b	Complete Genome	latest	GCF_000213865.1_ASM21386v1_genomic.tax.fna
1479019	Methylobacterium sp. C1	Complete Genome	latest	GCF_001854385.1_ASM185438v1_genomic.tax.fna
1834196	Lachnoclostridium sp. YL32	Complete Genome	latest	GCF_001688665.1_ASM168866v1_genomic.tax.fna
1221524	Amycolatopsis mediterranei RB	Complete Genome	latest	GCF_000454025.1_ASM45402v1_genomic.tax.fna
1226968	Azospirillum humicireducens	Complete Genome	latest	GCF_001639105.1_ASM163910v1_genomic.tax.fna
861208	Agrobacterium sp. H13-3	Complete Genome	latest	GCF_000192635.1_ASM19263v1_genomic.tax.fna
347253	Streptococcus salivarius JIM8777	Complete Genome	latest	GCF_000253315.1_ASM25331v1_genomic.tax.fna
1429044	Vibrio parahaemolyticus UCM-V493	Complete Genome	latest	GCF_000568495.1_ASM56849v1_genomic.tax.fna
504728	Meiothermus ruber DSM 1279	Complete Genome	latest	GCF_000024425.1_ASM2442v1_genomic.tax.fna
1050221	Chlamydia psittaci NJ1	Complete Genome	latest	GCF_000298555.2_ASM29855v2_genomic.tax.fna
1246955	Mycoplasma cynos C142	Complete Genome	latest	GCF_000328725.1_ASM32872v1_genomic.tax.fna
118163	Pleurocapsa sp. PCC 7327	Complete Genome	latest	GCF_000317025.1_ASM31702v1_genomic.tax.fna
1458279	Staphylococcus aureus USA300-ISMMS1	Complete Genome	latest	GCF_000568455.1_ASM56845v1_genomic.tax.fna
767817	Desulfotomaculum gibsoniae DSM 7213	Complete Genome	latest	GCF_000233715.2_ASM23371v3_genomic.tax.fna
375286	Janthinobacterium sp. Marseille	Complete Genome	latest	GCF_000013625.1_ASM1362v1_genomic.tax.fna
31958	Amycolatopsis orientalis	Complete Genome	latest	GCF_000943515.2_ASM94351v2_genomic.tax.fna
208962	Escherichia albertii	Complete Genome	latest	GCF_001549955.1_ASM154995v1_genomic.tax.fna
1228997	Riemerella anatipestifer RA-CH-1	Complete Genome	latest	GCF_000295655.1_ASM29565v1_genomic.tax.fna
1112252	Chlamydia psittaci 01DC11	Complete Genome	latest	GCF_000270405.1_ASM27040v1_genomic.tax.fna
76832	Myroides odoratimimus	Complete Genome	latest	GCF_001481655.1_ASM148165v1_genomic.tax.fna
1089553	Thermacetogenium phaeum DSM 12270	Complete Genome	latest	GCF_000305935.1_ASM30593v1_genomic.tax.fna
263819	Yersinia aleksiciae	Complete Genome	latest	GCF_001047675.1_ASM104767v1_genomic.tax.fna
295358	Mycoplasma hyopneumoniae 232	Complete Genome	latest	GCF_000008405.1_ASM840v1_genomic.tax.fna
903510	Vibrio furnissii NCTC 11218	Complete Genome	latest	GCF_000184325.1_ASM18432v1_genomic.tax.fna
1367847	Paracoccus aminophilus JCM 7686	Complete Genome	latest	GCF_000444995.1_ASM44499v1_genomic.tax.fna
1492737	Flavobacterium gilvum	Complete Genome	latest	GCF_001761465.1_ASM176146v1_genomic.tax.fna
550542	Geobacillus sp. Y412MC52	Complete Genome	latest	GCF_000174795.2_ASM17479v2_genomic.tax.fna
868864	Desulfurobacterium thermolithotrophum DSM 11699	Complete Genome	latest	GCF_000191045.1_ASM19104v1_genomic.tax.fna
929562	Emticicia oligotrophica DSM 17448	Complete Genome	latest	GCF_000263195.1_ASM26319v1_genomic.tax.fna
1348662	Corynebacterium argentoratense DSM 44202	Complete Genome	latest	GCF_000590555.1_ASM59055v1_genomic.tax.fna
886293	Singulisphaera acidiphila DSM 18658	Complete Genome	latest	GCF_000242455.2_ASM24245v3_genomic.tax.fna
1348660	Serratia plymuthica S13	Complete Genome	latest	GCF_000438825.1_ASM43882v1_genomic.tax.fna
1462747	Thermosipho sp. 1063	Complete Genome	latest	GCF_001941365.1_ASM194136v1_genomic.tax.fna
100901	Wolbachia endosymbiont of Onchocerca ochengi	Complete Genome	latest	GCF_000306885.1_ASM30688v1_genomic.tax.fna
32051	Synechococcus sp. WH 7803	Complete Genome	latest	GCF_000063505.1_ASM6350v1_genomic.tax.fna
1173026	Gloeocapsa sp. PCC 7428	Complete Genome	latest	GCF_000317555.1_ASM31755v1_genomic.tax.fna
1424294	Geosporobacter ferrireducens	Complete Genome	latest	GCF_001750685.1_ASM175068v1_genomic.tax.fna
323097	Nitrobacter hamburgensis X14	Complete Genome	latest	GCF_000013885.1_ASM1388v1_genomic.tax.fna
231023	Pseudomonas putida ND6	Complete Genome	latest	GCF_000264665.1_ASM26466v1_genomic.tax.fna
546342	Staphylococcus aureus subsp. aureus str. JKD6008	Complete Genome	latest	GCF_000145595.1_ASM14559v1_genomic.tax.fna
359786	Staphylococcus aureus subsp. aureus JH9	Complete Genome	latest	GCF_000016805.1_ASM1680v1_genomic.tax.fna
359787	Staphylococcus aureus subsp. aureus JH1	Complete Genome	latest	GCF_000017125.1_ASM1712v1_genomic.tax.fna
981368	Xanthomonas axonopodis pv. citrumelo F1	Complete Genome	latest	GCF_000225915.1_ASM22591v1_genomic.tax.fna
1150621	Sulfurospirillum multivorans DSM 12446	Complete Genome	latest	GCF_000568815.1_ASM56881v1_genomic.tax.fna
1403316	Mycoplasma parvum str. Indiana	Complete Genome	latest	GCF_000477415.1_ASM47741v1_genomic.tax.fna
323098	Nitrobacter winogradskyi Nb-255	Complete Genome	latest	GCF_000012725.1_ASM1272v1_genomic.tax.fna
545693	Bacillus megaterium QM B1551	Complete Genome	latest	GCF_000025825.1_ASM2582v1_genomic.tax.fna
1295010	Campylobacter jejuni subsp. jejuni R14	Complete Genome	latest	GCF_000632435.1_ASM63243v1_genomic.tax.fna
1030843	Porphyromonas gingivalis TDC60	Complete Genome	latest	GCF_000270225.1_ASM27022v1_genomic.tax.fna
926550	Caldilinea aerophila DSM 14535 = NBRC 104270	Complete Genome	latest	GCF_000281175.1_ASM28117v1_genomic.tax.fna
1316932	Mannheimia haemolytica M42548	Complete Genome	latest	GCF_000376645.1_ASM37664v1_genomic.tax.fna
545695	Treponema azotonutricium ZAS-9	Complete Genome	latest	GCF_000214355.1_ASM21435v1_genomic.tax.fna
545694	Treponema primitia ZAS-2	Complete Genome	latest	GCF_000214375.1_ASM21437v1_genomic.tax.fna
758847	Leptospira santarosai serovar Shermani str. LT 821	Complete Genome	latest	GCF_000313175.2_ASM31317v2_genomic.tax.fna
555217	Zymomonas mobilis subsp. mobilis ATCC 10988	Complete Genome	latest	GCF_000175255.2_ASM17525v2_genomic.tax.fna
546414	Deinococcus deserti VCD115	Complete Genome	latest	GCF_000020685.1_ASM2068v1_genomic.tax.fna
1505597	Blochmannia endosymbiont of Camponotus (Colobopsis) obliquus	Complete Genome	latest	GCF_000973545.1_ASM97354v1_genomic.tax.fna
340099	Thermoanaerobacter pseudethanolicus ATCC 33223	Complete Genome	latest	GCF_000019085.1_ASM1908v1_genomic.tax.fna
1410916	Salmonella enterica subsp. enterica serovar Cerro str. CFSAN001588	Complete Genome	latest	GCF_000505365.2_ASM50536v2_genomic.tax.fna
1234380	Propionibacterium acnes C1	Complete Genome	latest	GCF_000302515.1_ASM30251v1_genomic.tax.fna
573370	Desulfovibrio magneticus RS-1	Complete Genome	latest	GCF_000010665.1_ASM1066v1_genomic.tax.fna
1437007	Streptococcus pyogenes STAB902	Complete Genome	latest	GCF_000732425.1_ASM73242v1_genomic.tax.fna
317655	Sphingopyxis alaskensis RB2256	Complete Genome	latest	GCF_000013985.1_ASM1398v1_genomic.tax.fna
1328306	Rhizobium etli bv. mimosae str. Mim1	Complete Genome	latest	GCF_000442435.1_ASM44243v1_genomic.tax.fna
39960	Erythrobacter litoralis	Complete Genome	latest	GCF_001719165.1_ASM171916v1_genomic.tax.fna
741155	Pseudomonas alcaliphila JAB1	Complete Genome	latest	GCF_001941865.1_ASM194186v1_genomic.tax.fna
712411	Olsenella sp. oral taxon 807	Complete Genome	latest	GCF_001189515.2_ASM118951v2_genomic.tax.fna
376686	Flavobacterium johnsoniae UW101	Complete Genome	latest	GCF_000016645.1_ASM1664v1_genomic.tax.fna
771875	Fervidobacterium pennivorans DSM 9078	Complete Genome	latest	GCF_000235405.2_ASM23540v3_genomic.tax.fna
1229671	Mycobacterium avium subsp. hominissuis TH135	Complete Genome	latest	GCF_000829075.1_ASM82907v1_genomic.tax.fna
579138	Zymomonas mobilis subsp. pomaceae ATCC 29192	Complete Genome	latest	GCF_000218875.1_ASM21887v1_genomic.tax.fna
670052	Cryobacterium arcticum	Complete Genome	latest	GCF_001679725.1_ASM167972v1_genomic.tax.fna
1458307	Octadecabacter temperatus	Complete Genome	latest	GCF_001187845.1_ASM118784v1_genomic.tax.fna
321967	Lactobacillus paracasei ATCC 334	Complete Genome	latest	GCF_000014525.1_ASM1452v1_genomic.tax.fna
28150	Salmonella enterica subsp. enterica serovar Senftenberg	Complete Genome	latest	GCF_001457675.1_NCTC10384_genomic.tax.fna
195248	Synechococcus sp. PCC 8807	Complete Genome	latest	GCF_001693295.1_ASM169329v1_genomic.tax.fna
406818	Xenorhabdus bovienii SS-2004	Complete Genome	latest	GCF_000027225.1_ASM2722v1_genomic.tax.fna
1249468	Burkholderia pseudomallei NCTC 13178	Complete Genome	latest	GCF_000511895.1_ASM51189v1_genomic.tax.fna
1249667	Burkholderia thailandensis USAMRU Malaysia #20	Complete Genome	latest	GCF_000706745.1_ASM70674v1_genomic.tax.fna
1249665	Burkholderia thailandensis E254	Complete Genome	latest	GCF_000765375.1_ASM76537v1_genomic.tax.fna
1249664	Burkholderia thailandensis 34	Complete Genome	latest	GCF_000959605.1_ASM95960v1_genomic.tax.fna
1249663	Burkholderia thailandensis H0587	Complete Genome	latest	GCF_000567905.1_ASM56790v1_genomic.tax.fna
1249662	Burkholderia thailandensis E444	Complete Genome	latest	GCF_000567945.1_ASM56794v1_genomic.tax.fna
1249661	Burkholderia thailandensis MSMB121	Complete Genome	latest	GCF_000385525.1_ASM38552v1_genomic.tax.fna
1249660	Burkholderia thailandensis 2002721643	Complete Genome	latest	GCF_000959425.1_ASM95942v1_genomic.tax.fna
525897	Desulfomicrobium baculatum DSM 4028	Complete Genome	latest	GCF_000023225.1_ASM2322v1_genomic.tax.fna
1240980	Campylobacter fetus subsp. fetus 04/554	Complete Genome	latest	GCF_000759485.1_ASM75948v1_genomic.tax.fna
1188256	Rhodovulum sulfidophilum DSM 1374	Complete Genome	latest	GCF_001633165.1_ASM163316v1_genomic.tax.fna
1072590	Salmonella enterica subsp. enterica serovar Agona str. 392869-2	Complete Genome	latest	GCF_000494385.2_ASM49438v2_genomic.tax.fna
1249668	Burkholderia ubonensis MSMB22	Complete Genome	latest	GCF_000959245.1_ASM95924v1_genomic.tax.fna
326425	Lactobacillus helveticus CNRZ32	Complete Genome	latest	GCF_000422165.1_ASM42216v1_genomic.tax.fna
1132496	Pasteurella multocida subsp. multocida str. HN06	Complete Genome	latest	GCF_000255915.1_ASM25591v1_genomic.tax.fna
1271864	Salmonella enterica subsp. enterica serovar Heidelberg str. CFSAN002069	Complete Genome	latest	GCF_000430085.2_ASM43008v2_genomic.tax.fna
326426	Bifidobacterium breve UCC2003	Complete Genome	latest	GCF_000220135.1_ASM22013v1_genomic.tax.fna
1271862	Salmonella enterica subsp. enterica serovar Typhimurium var. 5- str. CFSAN001921	Complete Genome	latest	GCF_000430145.2_ASM43014v3_genomic.tax.fna
1271863	Salmonella enterica subsp. enterica serovar Cubana str. CFSAN002050	Complete Genome	latest	GCF_000430125.1_ASM43012v1_genomic.tax.fna
326423	Bacillus velezensis FZB42	Complete Genome	latest	GCF_000015785.1_ASM1578v1_genomic.tax.fna
707187	Chlamydia trachomatis G/11074	Complete Genome	latest	GCF_000092725.1_ASM9272v1_genomic.tax.fna
707186	Chlamydia trachomatis G/11222	Complete Genome	latest	GCF_000092705.1_ASM9270v1_genomic.tax.fna
707185	Chlamydia trachomatis G/9768	Complete Genome	latest	GCF_000092685.1_ASM9268v1_genomic.tax.fna
707184	Chlamydia trachomatis E/150	Complete Genome	latest	GCF_000092665.1_ASM9266v1_genomic.tax.fna
707183	Chlamydia trachomatis E/11023	Complete Genome	latest	GCF_000092745.1_ASM9274v1_genomic.tax.fna
760570	Streptococcus parasanguinis ATCC 15912	Complete Genome	latest	GCF_000164675.2_ASM16467v2_genomic.tax.fna
52773	Actinomyces meyeri	Complete Genome	latest	GCF_001262055.1_ASM126205v1_genomic.tax.fna
633147	Olsenella uli DSM 7084	Complete Genome	latest	GCF_000143845.1_ASM14384v1_genomic.tax.fna
163164	Wolbachia endosymbiont of Drosophila melanogaster	Complete Genome	latest	GCF_000008025.1_ASM802v1_genomic.tax.fna
633145	Dehalococcoides mccartyi GT	Complete Genome	latest	GCF_000025585.1_ASM2558v1_genomic.tax.fna
651182	Desulfobacula toluolica Tol2	Complete Genome	latest	GCF_000307105.1_ASM30710v1_genomic.tax.fna
633149	Brevundimonas subvibrioides ATCC 15264	Complete Genome	latest	GCF_000144605.1_ASM14460v1_genomic.tax.fna
932677	Pantoea ananatis AJ13355	Complete Genome	latest	GCF_000270125.2_ASM27012v2_genomic.tax.fna
1398490	Borrelia afzelii Tom3107	Complete Genome	latest	GCF_000741005.1_ASM74100v1_genomic.tax.fna
1437823	Xenorhabdus nematophila AN6/1	Complete Genome	latest	GCF_000953355.1_XNC2_genomic.tax.fna
235909	Geobacillus kaustophilus HTA426	Complete Genome	latest	GCF_000009785.1_ASM978v1_genomic.tax.fna
1202539	Candidatus Carsonella ruddii HT isolate Thao2000	Complete Genome	latest	GCF_000287295.1_ASM28729v1_genomic.tax.fna
1437824	Castellaniella defragrans 65Phen	Complete Genome	latest	GCF_000612685.1_scf7180000000004_genomic.tax.fna
208596	Carnobacterium sp. 17-4	Complete Genome	latest	GCF_000195575.1_ASM19557v1_genomic.tax.fna
403833	Petrotoga mobilis SJ95	Complete Genome	latest	GCF_000018605.1_ASM1860v1_genomic.tax.fna
712961	Lactobacillus salivarius CECT 5713	Complete Genome	latest	GCF_000143435.1_ASM14343v1_genomic.tax.fna
743972	Actinobacillus suis ATCC 33415	Complete Genome	latest	GCF_000739435.1_ASM73943v1_genomic.tax.fna
1833	Rhodococcus erythropolis	Complete Genome	latest	GCF_000975175.1_ASM97517v1_genomic.tax.fna
1853130	Pseudomonas sp. A3(2016)	Complete Genome	latest	GCF_001661075.1_ASM166107v1_genomic.tax.fna
714359	Bacillus thuringiensis BMB171	Complete Genome	latest	GCF_000092165.1_ASM9216v1_genomic.tax.fna
557599	Mycobacterium kansasii ATCC 12478	Complete Genome	latest	GCF_000157895.3_ASM15789v2_genomic.tax.fna
218497	Chlamydia abortus S26/3	Complete Genome	latest	GCF_000026025.1_ASM2602v1_genomic.tax.fna
944546	Arcobacter butzleri ED-1	Complete Genome	latest	GCF_000284355.1_ASM28435v1_genomic.tax.fna
121292	Pseudarthrobacter sulfonivorans	Complete Genome	latest	GCF_001484605.1_ASM148460v1_genomic.tax.fna
377629	Teredinibacter turnerae T7901	Complete Genome	latest	GCF_000023025.1_ASM2302v1_genomic.tax.fna
377628	Yersinia pestis Nepal516	Complete Genome	latest	GCF_000013805.1_ASM1380v1_genomic.tax.fna
41899	Burkholderia plantarii	Complete Genome	latest	GCF_001411805.1_ASM141180v1_genomic.tax.fna
36809	Mycobacterium abscessus	Complete Genome	latest	GCF_001430775.1_ASM143077v1_genomic.tax.fna
36809	Mycobacterium abscessus	Complete Genome	latest	GCF_001610635.1_ASM161063v1_genomic.tax.fna
36809	Mycobacterium abscessus	Complete Genome	latest	GCF_001677155.1_ASM167715v1_genomic.tax.fna
36809	Mycobacterium abscessus	Complete Genome	latest	GCF_001610655.1_ASM161065v1_genomic.tax.fna
36809	Mycobacterium abscessus	Complete Genome	latest	GCF_001677095.1_ASM167709v1_genomic.tax.fna
36809	Mycobacterium abscessus	Complete Genome	latest	GCF_001606195.1_ASM160619v1_genomic.tax.fna
36809	Mycobacterium abscessus	Complete Genome	latest	GCF_001606315.1_ASM160631v1_genomic.tax.fna
36809	Mycobacterium abscessus	Complete Genome	latest	GCF_001606335.1_ASM160633v1_genomic.tax.fna
36809	Mycobacterium abscessus	Complete Genome	latest	GCF_001677175.1_ASM167717v1_genomic.tax.fna
36809	Mycobacterium abscessus	Complete Genome	latest	GCF_000069185.1_ASM6918v1_genomic.tax.fna
36809	Mycobacterium abscessus	Complete Genome	latest	GCF_001610615.1_ASM161061v1_genomic.tax.fna
36809	Mycobacterium abscessus	Complete Genome	latest	GCF_001677195.1_ASM167719v1_genomic.tax.fna
36809	Mycobacterium abscessus	Complete Genome	latest	GCF_001606295.1_ASM160629v1_genomic.tax.fna
36809	Mycobacterium abscessus	Complete Genome	latest	GCF_001606275.1_ASM160627v1_genomic.tax.fna
36809	Mycobacterium abscessus	Complete Genome	latest	GCF_001606255.1_ASM160625v1_genomic.tax.fna
36809	Mycobacterium abscessus	Complete Genome	latest	GCF_001606215.1_ASM160621v1_genomic.tax.fna
36809	Mycobacterium abscessus	Complete Genome	latest	GCF_001606235.1_ASM160623v1_genomic.tax.fna
36809	Mycobacterium abscessus	Complete Genome	latest	GCF_001610675.1_ASM161067v1_genomic.tax.fna
36809	Mycobacterium abscessus	Complete Genome	latest	GCF_001677215.1_ASM167721v1_genomic.tax.fna
294699	Anoxybacillus amylolyticus	Complete Genome	latest	GCF_001634285.1_ASM163428v1_genomic.tax.fna
478434	Mycobacterium tuberculosis KZN 1435	Complete Genome	latest	GCF_000023625.1_ASM2362v1_genomic.tax.fna
478435	Mycobacterium tuberculosis KZN 605	Complete Genome	latest	GCF_000154605.2_ASM15460v2_genomic.tax.fna
45243	Capnocytophaga haemolytica	Complete Genome	latest	GCF_001553545.1_ASM155354v1_genomic.tax.fna
1241582	Burkholderia thailandensis 2002721723	Complete Genome	latest	GCF_000567925.1_ASM56792v1_genomic.tax.fna
1241583	Burkholderia pseudomallei NCTC 13179	Complete Genome	latest	GCF_000494855.1_ASM49485v1_genomic.tax.fna
478433	Mycobacterium tuberculosis KZN 4207	Complete Genome	latest	GCF_000154585.2_ASM15458v2_genomic.tax.fna
488729	Burkholderia metallica	Complete Genome	latest	GCF_001718555.1_ASM171855v1_genomic.tax.fna
743718	Isoptericola variabilis 225	Complete Genome	latest	GCF_000215105.1_ASM21510v1_genomic.tax.fna
758678	Clostridium botulinum F str. 230613	Complete Genome	latest	GCF_000092345.1_ASM9234v1_genomic.tax.fna
265311	Mesoplasma florum L1	Complete Genome	latest	GCF_000008305.1_ASM830v1_genomic.tax.fna
889933	Staphylococcus aureus subsp. aureus ECT-R 2	Complete Genome	latest	GCF_000253135.1_ASM25313v1_genomic.tax.fna
889932	Lactobacillus plantarum subsp. plantarum ST-III	Complete Genome	latest	GCF_000148815.2_ASM14881v1_genomic.tax.fna
122586	Neisseria meningitidis MC58	Complete Genome	latest	GCF_000008805.1_ASM880v1_genomic.tax.fna
122587	Neisseria meningitidis Z2491	Complete Genome	latest	GCF_000009105.1_ASM910v1_genomic.tax.fna
1194154	Salmonella enterica subsp. enterica serovar Bredeney str. CFSAN001080	Complete Genome	latest	GCF_000487775.1_ASM48777v2_genomic.tax.fna
292805	Wolbachia endosymbiont strain TRS of Brugia malayi	Complete Genome	latest	GCF_000008385.1_ASM838v1_genomic.tax.fna
645170	Brucella suis bv. 2	Complete Genome	latest	GCF_000698325.1_ASM69832v1_genomic.tax.fna
645170	Brucella suis bv. 2	Complete Genome	latest	GCF_000698345.1_ASM69834v1_genomic.tax.fna
645170	Brucella suis bv. 2	Complete Genome	latest	GCF_000698245.1_ASM69824v1_genomic.tax.fna
645170	Brucella suis bv. 2	Complete Genome	latest	GCF_000699025.1_ASM69902v1_genomic.tax.fna
645170	Brucella suis bv. 2	Complete Genome	latest	GCF_000698285.1_ASM69828v1_genomic.tax.fna
1300221	Lactobacillus plantarum DOMLa	Complete Genome	latest	GCF_000604105.1_ASM60410v1_genomic.tax.fna
1727164	Pedobacter sp. PACM 27299	Complete Genome	latest	GCF_001412655.1_ASM141265v1_genomic.tax.fna
1300227	Bifidobacterium longum subsp. longum GT15	Complete Genome	latest	GCF_000772485.1_ASM77248v1_genomic.tax.fna
1294273	Roseibacterium elongatum DSM 19469	Complete Genome	latest	GCF_000590925.1_ASM59092v1_genomic.tax.fna
985079	Burkholderia multivorans ATCC BAA-247	Complete Genome	latest	GCF_000959525.1_ASM95952v1_genomic.tax.fna
768492	Serratia plymuthica AS9	Complete Genome	latest	GCF_000214235.1_ASM21423v1_genomic.tax.fna
78245	Xanthobacter autotrophicus Py2	Complete Genome	latest	GCF_000017645.1_ASM1764v1_genomic.tax.fna
768490	Serratia sp. AS12	Complete Genome	latest	GCF_000214195.1_ASM21419v1_genomic.tax.fna
1385937	Melissococcus plutonius S1	Complete Genome	latest	GCF_000747585.1_ASM74758v1_genomic.tax.fna
945704	Streptococcus suis JS14	Complete Genome	latest	GCF_000186405.1_ASM18640v1_genomic.tax.fna
768494	Bacillus anthracis str. H9401	Complete Genome	latest	GCF_000258885.1_ASM25888v1_genomic.tax.fna
1125847	Rhizobium sp. NT-26	Complete Genome	latest	GCF_000967425.1_ASM96742v1_genomic.tax.fna
221988	Mannheimia succiniciproducens MBEL55E	Complete Genome	latest	GCF_000007745.1_ASM774v1_genomic.tax.fna
521460	Caldicellulosiruptor bescii DSM 6725	Complete Genome	latest	GCF_000022325.1_ASM2232v1_genomic.tax.fna
1121362	Corynebacterium halotolerans YIM 70093 = DSM 44683	Complete Genome	latest	GCF_000341345.1_ASM34134v1_genomic.tax.fna
528354	Neisseria gonorrhoeae MS11	Complete Genome	latest	GCF_000156855.2_ASM15685v2_genomic.tax.fna
1541959	Candidatus Izimaplasma sp. HR1	Complete Genome	latest	GCF_000755705.1_ASM75570v1_genomic.tax.fna
768700	Mycoplasma suis str. Illinois	Complete Genome	latest	GCF_000179035.2_ASM17903v2_genomic.tax.fna
1463165	Klebsiella quasipneumoniae	Complete Genome	latest	GCF_001596075.2_ASM159607v2_genomic.tax.fna
768706	Desulfosporosinus orientis DSM 765	Complete Genome	latest	GCF_000235605.1_ASM23560v1_genomic.tax.fna
320388	Burkholderia mallei SAVP1	Complete Genome	latest	GCF_000015465.1_ASM1546v1_genomic.tax.fna
320389	Burkholderia mallei NCTC 10247	Complete Genome	latest	GCF_000015625.1_ASM1562v1_genomic.tax.fna
320389	Burkholderia mallei NCTC 10247	Complete Genome	latest	GCF_000762285.1_ASM76228v1_genomic.tax.fna
824	Campylobacter gracilis	Complete Genome	latest	GCF_001190745.1_ASM119074v1_genomic.tax.fna
380703	Aeromonas hydrophila subsp. hydrophila ATCC 7966	Complete Genome	latest	GCF_000014805.1_ASM1480v1_genomic.tax.fna
316057	Rhodopseudomonas palustris BisB5	Complete Genome	latest	GCF_000013685.1_ASM1368v1_genomic.tax.fna
316056	Rhodopseudomonas palustris BisB18	Complete Genome	latest	GCF_000013745.1_ASM1374v1_genomic.tax.fna
316055	Rhodopseudomonas palustris BisA53	Complete Genome	latest	GCF_000014825.1_ASM1482v1_genomic.tax.fna
1223802	Sulfuritalea hydrogenivorans sk43H	Complete Genome	latest	GCF_000828635.1_ASM82863v1_genomic.tax.fna
709032	Sulfuricurvum kujiense DSM 16994	Complete Genome	latest	GCF_000183725.1_ASM18372v1_genomic.tax.fna
1208660	Bordetella parapertussis Bpp5	Complete Genome	latest	GCF_000317935.1_ASM31793v1_genomic.tax.fna
300852	Thermus thermophilus HB8	Complete Genome	latest	GCF_000091545.1_ASM9154v1_genomic.tax.fna
316058	Rhodopseudomonas palustris HaA2	Complete Genome	latest	GCF_000013365.1_ASM1336v1_genomic.tax.fna
216591	Burkholderia cenocepacia J2315	Complete Genome	latest	GCF_000009485.1_ASM948v1_genomic.tax.fna
1482	Virgibacillus halodenitrificans	Complete Genome	latest	GCF_001878675.1_ASM187867v1_genomic.tax.fna
216592	Escherichia coli 042	Complete Genome	latest	GCF_000027125.1_ASM2712v1_genomic.tax.fna
216595	Pseudomonas fluorescens SBW25	Complete Genome	latest	GCF_000009225.2_ASM922v1_genomic.tax.fna
324602	Chloroflexus aurantiacus J-10-fl	Complete Genome	latest	GCF_000018865.1_ASM1886v1_genomic.tax.fna
216597	Salmonella enterica subsp. enterica serovar Typhimurium str. SL1344	Complete Genome	latest	GCF_000210855.2_ASM21085v2_genomic.tax.fna
216596	Rhizobium leguminosarum bv. viciae 3841	Complete Genome	latest	GCF_000009265.1_ASM926v1_genomic.tax.fna
216599	Shigella sonnei 53G	Complete Genome	latest	GCF_000283715.1_ASM28371v1_genomic.tax.fna
1705617	Capnocytophaga sp. oral taxon 323	Complete Genome	latest	GCF_001278825.1_ASM127882v1_genomic.tax.fna
1446494	Lactobacillus paracasei N1115	Complete Genome	latest	GCF_000582665.1_ASM58266v1_genomic.tax.fna
767462	Lactobacillus helveticus H10	Complete Genome	latest	GCF_000189515.1_ASM18951v1_genomic.tax.fna
1307839	bacterium L21-Spi-D4	Complete Genome	latest	GCF_001443605.1_ASM144360v1_genomic.tax.fna
1035377	Yersinia pestis A1122	Complete Genome	latest	GCF_000834755.1_ASM83475v1_genomic.tax.fna
1035377	Yersinia pestis A1122	Complete Genome	latest	GCF_000222975.1_ASM22297v1_genomic.tax.fna
1717	Corynebacterium diphtheriae	Complete Genome	latest	GCF_001902275.1_ASM190227v1_genomic.tax.fna
1717	Corynebacterium diphtheriae	Complete Genome	latest	GCF_001457455.1_NCTC11397_genomic.tax.fna
1435984	Burkholderia pseudomallei MSHR62	Complete Genome	latest	GCF_000770395.1_ASM77039v1_genomic.tax.fna
1449979	Bacillus anthracis str. V770-NP-1R	Complete Genome	latest	GCF_000832785.1_ASM83278v1_genomic.tax.fna
1307832	Tannerella forsythia 3313	Complete Genome	latest	GCF_001547875.1_ASM154787v1_genomic.tax.fna
1719	Corynebacterium pseudotuberculosis	Complete Genome	latest	GCF_001579865.1_ASM157986v1_genomic.tax.fna
1719	Corynebacterium pseudotuberculosis	Complete Genome	latest	GCF_001682275.1_ASM168227v1_genomic.tax.fna
1719	Corynebacterium pseudotuberculosis	Complete Genome	latest	GCF_001867005.1_ASM186700v1_genomic.tax.fna
1719	Corynebacterium pseudotuberculosis	Complete Genome	latest	GCF_000730365.1_ASM73036v1_genomic.tax.fna
1719	Corynebacterium pseudotuberculosis	Complete Genome	latest	GCF_001186445.1_ASM118644v1_genomic.tax.fna
1719	Corynebacterium pseudotuberculosis	Complete Genome	latest	GCF_001447295.1_ASM144729v1_genomic.tax.fna
1719	Corynebacterium pseudotuberculosis	Complete Genome	latest	GCF_000730405.1_ASM73040v1_genomic.tax.fna
1719	Corynebacterium pseudotuberculosis	Complete Genome	latest	GCF_001481715.1_ASM148171v1_genomic.tax.fna
1719	Corynebacterium pseudotuberculosis	Complete Genome	latest	GCF_001579925.1_ASM157992v1_genomic.tax.fna
1719	Corynebacterium pseudotuberculosis	Complete Genome	latest	GCF_001867145.1_ASM186714v1_genomic.tax.fna
1719	Corynebacterium pseudotuberculosis	Complete Genome	latest	GCF_001653295.1_ASM165329v1_genomic.tax.fna
1719	Corynebacterium pseudotuberculosis	Complete Genome	latest	GCF_001663495.1_ASM166349v1_genomic.tax.fna
1719	Corynebacterium pseudotuberculosis	Complete Genome	latest	GCF_001682255.1_ASM168225v1_genomic.tax.fna
1719	Corynebacterium pseudotuberculosis	Complete Genome	latest	GCF_001867045.1_ASM186704v1_genomic.tax.fna
1719	Corynebacterium pseudotuberculosis	Complete Genome	latest	GCF_001865765.1_ASM186576v1_genomic.tax.fna
1719	Corynebacterium pseudotuberculosis	Complete Genome	latest	GCF_001579825.1_ASM157982v1_genomic.tax.fna
1719	Corynebacterium pseudotuberculosis	Complete Genome	latest	GCF_001867165.1_ASM186716v1_genomic.tax.fna
1719	Corynebacterium pseudotuberculosis	Complete Genome	latest	GCF_001579885.1_ASM157988v1_genomic.tax.fna
1719	Corynebacterium pseudotuberculosis	Complete Genome	latest	GCF_001866985.1_ASM186698v1_genomic.tax.fna
1719	Corynebacterium pseudotuberculosis	Complete Genome	latest	GCF_001653315.1_ASM165331v1_genomic.tax.fna
1719	Corynebacterium pseudotuberculosis	Complete Genome	latest	GCF_001026945.1_ASM102694v1_genomic.tax.fna
1719	Corynebacterium pseudotuberculosis	Complete Genome	latest	GCF_001867025.1_ASM186702v1_genomic.tax.fna
1719	Corynebacterium pseudotuberculosis	Complete Genome	latest	GCF_000972805.1_ASM97280v1_genomic.tax.fna
1719	Corynebacterium pseudotuberculosis	Complete Genome	latest	GCF_001433475.1_ASM143347v1_genomic.tax.fna
1719	Corynebacterium pseudotuberculosis	Complete Genome	latest	GCF_001867065.1_ASM186706v1_genomic.tax.fna
1719	Corynebacterium pseudotuberculosis	Complete Genome	latest	GCF_001889145.1_ASM188914v1_genomic.tax.fna
1719	Corynebacterium pseudotuberculosis	Complete Genome	latest	GCF_001456175.1_ASM145617v1_genomic.tax.fna
1719	Corynebacterium pseudotuberculosis	Complete Genome	latest	GCF_001481675.1_ASM148167v1_genomic.tax.fna
1719	Corynebacterium pseudotuberculosis	Complete Genome	latest	GCF_001481755.1_ASM148175v1_genomic.tax.fna
1719	Corynebacterium pseudotuberculosis	Complete Genome	latest	GCF_001867105.1_ASM186710v1_genomic.tax.fna
1719	Corynebacterium pseudotuberculosis	Complete Genome	latest	GCF_001922285.1_ASM192228v1_genomic.tax.fna
1719	Corynebacterium pseudotuberculosis	Complete Genome	latest	GCF_001867125.1_ASM186712v1_genomic.tax.fna
1719	Corynebacterium pseudotuberculosis	Complete Genome	latest	GCF_001922265.1_ASM192226v1_genomic.tax.fna
1719	Corynebacterium pseudotuberculosis	Complete Genome	latest	GCF_000814865.1_ASM81486v1_genomic.tax.fna
1719	Corynebacterium pseudotuberculosis	Complete Genome	latest	GCF_001298505.1_ASM129850v1_genomic.tax.fna
1719	Corynebacterium pseudotuberculosis	Complete Genome	latest	GCF_000730445.1_ASM73044v1_genomic.tax.fna
1719	Corynebacterium pseudotuberculosis	Complete Genome	latest	GCF_001017615.1_ASM101761v1_genomic.tax.fna
1719	Corynebacterium pseudotuberculosis	Complete Genome	latest	GCF_001047215.1_ASM104721v1_genomic.tax.fna
1719	Corynebacterium pseudotuberculosis	Complete Genome	latest	GCF_001867085.1_ASM186708v1_genomic.tax.fna
1718	Corynebacterium glutamicum	Complete Genome	latest	GCF_000742715.1_ASM74271v1_genomic.tax.fna
1718	Corynebacterium glutamicum	Complete Genome	latest	GCF_001643035.1_ASM164303v1_genomic.tax.fna
1718	Corynebacterium glutamicum	Complete Genome	latest	GCF_000828015.1_ASM82801v1_genomic.tax.fna
1718	Corynebacterium glutamicum	Complete Genome	latest	GCF_001687645.1_ASM168764v1_genomic.tax.fna
1718	Corynebacterium glutamicum	Complete Genome	latest	GCF_001447865.2_ASM144786v2_genomic.tax.fna
1718	Corynebacterium glutamicum	Complete Genome	latest	GCF_001936195.1_ASM193619v1_genomic.tax.fna
1718	Corynebacterium glutamicum	Complete Genome	latest	GCF_000742735.1_ASM74273v1_genomic.tax.fna
1718	Corynebacterium glutamicum	Complete Genome	latest	GCF_001518935.2_ASM151893v2_genomic.tax.fna
1218355	Chlamydia psittaci VS225	Complete Genome	latest	GCF_000298455.2_ASM29845v2_genomic.tax.fna
1727163	Algoriphagus sp. M8-2	Complete Genome	latest	GCF_001593605.1_ASM159360v1_genomic.tax.fna
1191523	Melioribacter roseus P3M-2	Complete Genome	latest	GCF_000279145.1_ASM27914v1_genomic.tax.fna
910348	Escherichia coli P12b	Complete Genome	latest	GCF_000257275.1_ASM25727v1_genomic.tax.fna
314565	Xanthomonas campestris pv. campestris str. 8004	Complete Genome	latest	GCF_000012105.1_ASM1210v1_genomic.tax.fna
182082	Chlamydophila pneumoniae TW-183	Complete Genome	latest	GCF_000007205.1_ASM720v1_genomic.tax.fna
226186	Bacteroides thetaiotaomicron VPI-5482	Complete Genome	latest	GCF_000011065.1_ASM1106v1_genomic.tax.fna
1696072	Microbacterium sp. CGR1	Complete Genome	latest	GCF_001266755.1_ASM126675v1_genomic.tax.fna
334390	Lactobacillus fermentum IFO 3956	Complete Genome	latest	GCF_000010145.1_ASM1014v1_genomic.tax.fna
1885919	Brucella sp. 141012304	Complete Genome	latest	GCF_900095155.1_BR141012304v1_genomic.tax.fna
357809	Lachnoclostridium phytofermentans ISDg	Complete Genome	latest	GCF_000018685.1_ASM1868v1_genomic.tax.fna
357808	Roseiflexus sp. RS-1	Complete Genome	latest	GCF_000016665.1_ASM1666v1_genomic.tax.fna
1401325	Ornithobacterium rhinotracheale ORT-UMN 88	Complete Genome	latest	GCF_000756505.1_ASM75650v1_genomic.tax.fna
759914	Brachyspira pilosicoli 95/1000	Complete Genome	latest	GCF_000143725.1_ASM14372v1_genomic.tax.fna
543728	Variovorax paradoxus S110	Complete Genome	latest	GCF_000023345.1_ASM2334v1_genomic.tax.fna
40480	Mycoplasma capricolum subsp. capripneumoniae	Complete Genome	latest	GCF_000953375.1_F38.1_genomic.tax.fna
40480	Mycoplasma capricolum subsp. capripneumoniae	Complete Genome	latest	GCF_000953235.1_ILRI181.1_genomic.tax.fna
40480	Mycoplasma capricolum subsp. capripneumoniae	Complete Genome	latest	GCF_000952915.1_9231-Abomsa_assembly_V8_genomic.tax.fna
180957	Pectobacterium carotovorum subsp. brasiliense	Complete Genome	latest	GCF_001932635.1_ASM193263v1_genomic.tax.fna
1283331	Azotobacter vinelandii CA6	Complete Genome	latest	GCF_000380365.1_ASM38036v1_genomic.tax.fna
1283330	Azotobacter vinelandii CA	Complete Genome	latest	GCF_000380335.1_ASM38033v1_genomic.tax.fna
33941	Geobacillus thermoleovorans	Complete Genome	latest	GCF_001610955.1_ASM161095v1_genomic.tax.fna
33941	Geobacillus thermoleovorans	Complete Genome	latest	GCF_001719205.1_ASM171920v1_genomic.tax.fna
1844006	Phaeobacter sp. P97	Complete Genome	latest	GCF_001888185.1_ASM188818v1_genomic.tax.fna
710685	Mycobacterium rhodesiae NBB3	Complete Genome	latest	GCF_000230895.2_ASM23089v3_genomic.tax.fna
521097	Capnocytophaga ochracea DSM 7271	Complete Genome	latest	GCF_000023285.1_ASM2328v1_genomic.tax.fna
290847	Helicobacter pylori 51	Complete Genome	latest	GCF_000011725.1_ASM1172v1_genomic.tax.fna
521095	Atopobium parvulum DSM 20469	Complete Genome	latest	GCF_000024225.1_ASM2422v1_genomic.tax.fna
1658671	Arsenicicoccus sp. oral taxon 190	Complete Genome	latest	GCF_001189535.1_ASM118953v1_genomic.tax.fna
660470	Mesotoga prima MesG1.Ag.4.2	Complete Genome	latest	GCF_000147715.2_ASM14771v3_genomic.tax.fna
706587	Desulfomonile tiedjei DSM 6799	Complete Genome	latest	GCF_000266945.1_ASM26694v1_genomic.tax.fna
526977	Bacillus cereus ATCC 4342	Complete Genome	latest	GCF_000832845.1_ASM83284v1_genomic.tax.fna
672161	Chlamydia trachomatis B/TZ1A828/OT	Complete Genome	latest	GCF_000026905.1_ASM2690v1_genomic.tax.fna
353496	Lactobacillus delbrueckii subsp. bulgaricus 2038	Complete Genome	latest	GCF_000191165.1_ASM19116v1_genomic.tax.fna
519	Bordetella parapertussis	Complete Genome	latest	GCF_001704255.1_ASM170425v1_genomic.tax.fna
518	Bordetella bronchiseptica	Complete Genome	latest	GCF_001704355.1_ASM170435v1_genomic.tax.fna
518	Bordetella bronchiseptica	Complete Genome	latest	GCF_000829175.1_ASM82917v1_genomic.tax.fna
1031709	Propionibacterium acnes 6609	Complete Genome	latest	GCF_000217615.1_ASM21761v1_genomic.tax.fna
33892	Mycobacterium bovis BCG	Complete Genome	latest	GCF_001274555.1_ASM127455v1_genomic.tax.fna
33892	Mycobacterium bovis BCG	Complete Genome	latest	GCF_001043255.1_ASM104325v1_genomic.tax.fna
1420917	Marinobacter salarius	Complete Genome	latest	GCF_000831005.1_ASM83100v1_genomic.tax.fna
511	Alcaligenes faecalis	Complete Genome	latest	GCF_000967305.2_ASM96730v2_genomic.tax.fna
111015	Actinomyces radicidentis	Complete Genome	latest	GCF_001553565.1_ASM155356v1_genomic.tax.fna
1010834	Mycobacterium tuberculosis HKBS1	Complete Genome	latest	GCF_000572125.1_ASM57212v1_genomic.tax.fna
1010835	Mycobacterium tuberculosis BT2	Complete Genome	latest	GCF_000572155.1_ASM57215v1_genomic.tax.fna
233316	Alteromonas stellipolaris	Complete Genome	latest	GCF_001562115.1_ASM156211v1_genomic.tax.fna
233316	Alteromonas stellipolaris	Complete Genome	latest	GCF_001632825.1_ASM163282v1_genomic.tax.fna
233316	Alteromonas stellipolaris	Complete Genome	latest	GCF_001632765.1_ASM163276v1_genomic.tax.fna
29430	Acinetobacter haemolyticus	Complete Genome	latest	GCF_001932555.1_ASM193255v1_genomic.tax.fna
29433	Moraxella ovis	Complete Genome	latest	GCF_001636015.1_ASM163601v1_genomic.tax.fna
1233100	Bacillus subtilis XF-1	Complete Genome	latest	GCF_000338735.1_ASM33873v1_genomic.tax.fna
623	Shigella flexneri	Complete Genome	latest	GCF_000953035.1_NCTC1_genomic.tax.fna
1124936	Salmonella enterica subsp. enterica serovar Heidelberg str. 41578	Complete Genome	latest	GCF_000430105.1_ASM43010v1_genomic.tax.fna
621	Shigella boydii	Complete Genome	latest	GCF_001027225.1_ASM102722v1_genomic.tax.fna
1303024	Mycobacterium abscessus subsp. bolletii 50594	Complete Genome	latest	GCF_000445035.1_ASM44503v1_genomic.tax.fna
869309	Streptococcus pneumoniae SPNA45	Complete Genome	latest	GCF_000180515.1_ASM18051v2_genomic.tax.fna
624	Shigella sonnei	Complete Genome	latest	GCF_001558295.1_ASM155829v1_genomic.tax.fna
624	Shigella sonnei	Complete Genome	latest	GCF_001518855.1_ASM151885v1_genomic.tax.fna
869304	Streptococcus pneumoniae SPN034183	Complete Genome	latest	GCF_000211015.1_ASM21101v1_genomic.tax.fna
696125	Bartonella clarridgeiae 73	Complete Genome	latest	GCF_000253015.1_ASM25301v1_genomic.tax.fna
869306	Streptococcus pneumoniae SPN994038	Complete Genome	latest	GCF_000211035.1_ASM21103v2_genomic.tax.fna
1095685	Neisseria meningitidis M7124	Complete Genome	latest	GCF_000800275.1_ASM80027v1_genomic.tax.fna
1560339	Enterobacter sp. E20	Complete Genome	latest	GCF_000801755.2_ASM80175v2_genomic.tax.fna
416276	Rickettsia massiliae MTU5	Complete Genome	latest	GCF_000016625.1_ASM1662v1_genomic.tax.fna
869303	Streptococcus pneumoniae SPN034156	Complete Genome	latest	GCF_000210995.1_ASM21099v1_genomic.tax.fna
361183	Altererythrobacter epoxidivorans	Complete Genome	latest	GCF_001281485.1_ASM128148v1_genomic.tax.fna
876364	Cupriavidus sp. USMAA2-4	Complete Genome	latest	GCF_001854305.1_ASM185430v1_genomic.tax.fna
349106	Psychrobacter sp. PRwf-1	Complete Genome	latest	GCF_000016885.1_ASM1688v1_genomic.tax.fna
866895	Halobacillus halophilus DSM 2266	Complete Genome	latest	GCF_000284515.1_ASM28451v1_genomic.tax.fna
1304890	Pasteurella multocida OH1905	Complete Genome	latest	GCF_000973565.1_ASM97356v1_genomic.tax.fna
692420	Bacillus amyloliquefaciens DSM 7	Complete Genome	latest	GCF_000196735.1_ASM19673v1_genomic.tax.fna
1123523	Staphylococcus aureus subsp. aureus 11819-97	Complete Genome	latest	GCF_000239235.1_ASM23923v1_genomic.tax.fna
1117941	Lactococcus lactis subsp. lactis NCDO 2118	Complete Genome	latest	GCF_000478255.1_ASM47825v2_genomic.tax.fna
1117942	Corynebacterium pseudotuberculosis P54B96	Complete Genome	latest	GCF_000255935.1_ASM25593v1_genomic.tax.fna
573413	Sediminispirochaeta smaragdinae DSM 11293	Complete Genome	latest	GCF_000143985.1_ASM14398v1_genomic.tax.fna
1170318	Cutibacterium avidum 44067	Complete Genome	latest	GCF_000367205.1_ASM36720v1_genomic.tax.fna
266835	Mesorhizobium loti MAFF303099	Complete Genome	latest	GCF_000009625.1_ASM962v1_genomic.tax.fna
1055531	Helicobacter pylori Aklavik117	Complete Genome	latest	GCF_000315955.1_ASM31595v1_genomic.tax.fna
1055532	Helicobacter pylori Aklavik86	Complete Genome	latest	GCF_000317875.1_ASM31787v1_genomic.tax.fna
698948	Thermoanaerobacterium thermosaccharolyticum M0795	Complete Genome	latest	GCF_000328545.1_ASM32854v1_genomic.tax.fna
61652	Serratia rubidaea	Complete Genome	latest	GCF_001572725.1_ASM157272v1_genomic.tax.fna
380394	Acidithiobacillus ferrooxidans ATCC 53993	Complete Genome	latest	GCF_000020825.1_ASM2082v1_genomic.tax.fna
1785145	Pseudomonas sp. MS586	Complete Genome	latest	GCF_001594225.1_ASM159422v1_genomic.tax.fna
28091	Neisseria weaveri	Complete Genome	latest	GCF_900086555.1_34903_D01_genomic.tax.fna
109790	Lactobacillus jensenii	Complete Genome	latest	GCF_001936235.1_ASM193623v1_genomic.tax.fna
[truncated: 4,964 more rows]
