# Supplementary material for: MinION Sequencing of colorectal cancer tumour microbiomes—A comparison with amplicon-based and RNA-Sequencing
Source: PLoS One. 2020 May 20;15(5):e0233170. doi: 10.1371/journal.pone.0233170 (PMC7239435; doi:10.1371/journal.pone.0233170)
Supplement: S3 Table — (XLSX) [file pone.0233170.s004.xlsx]

## Sheet: Sheet
Supplmentary Table S3.
1235787	Bacteroides uniformis dnLKV2	Scaffold	latest	GCF_000403175.1_Bact_unif_dnLKV2_V1_genomic.tax.fna
910312	Porphyromonas asaccharolytica PR426713P-I	Contig	latest	GCF_000183605.1_ASM18360v1_genomic.tax.fna
706433	Solobacterium moorei F0204	Scaffold	latest	GCF_000186945.2_ASM18694v2_genomic.tax.fna
1232440	Hungatella hathewayi VE202-04	Contig	latest	GCF_000508905.1_ASM50890v1_genomic.tax.fna
553219	Campylobacter showae RM3277	Contig	latest	GCF_000175655.1_ASM17565v1_genomic.tax.fna
999412	Hungatella hathewayi 12489931	Scaffold	latest	GCF_000371445.1_Clos_hath_12489931_V1_genomic.tax.fna
411483	Faecalibacterium prausnitzii A2-165	Scaffold	latest	GCF_000162015.1_ASM16201v1_genomic.tax.fna
411485	Faecalibacterium prausnitzii M21/2	Scaffold	latest	GCF_000154385.1_ASM15438v1_genomic.tax.fna
762984	Bacteroides clarus YIT 12056	Scaffold	latest	GCF_000195615.1_ASM19561v1_genomic.tax.fna
762984	Bacteroides clarus YIT 12056	Contig	latest	GCF_900129655.1_IMG-taxon_2695420967_annotated_assembly_genomic.tax.fna
997889	Bacteroides uniformis CL03T00C23	Scaffold	latest	GCF_000273785.1_Bact_unif_CL03T00C23_V1_genomic.tax.fna
537011	Prevotella copri DSM 18205	Scaffold	latest	GCF_000157935.1_ASM15793v1_genomic.tax.fna
536231	Roseburia intestinalis L1-82	Scaffold	latest	GCF_000156535.1_ASM15653v1_genomic.tax.fna
990317	Streptococcus gallolyticus subsp. gallolyticus ATCC BAA-2069	Complete Genome	latest	GCF_000203195.1_ASM20319v1_genomic.tax.fna
467705	Streptococcus gordonii str. Challis substr. CH1	Complete Genome	latest	GCF_000017005.1_ASM1700v1_genomic.tax.fna
575612	Prevotella melaninogenica D18	Scaffold	latest	GCF_000163035.1_ASM16303v1_genomic.tax.fna
1123263	Solobacterium moorei DSM 22971	Scaffold	latest	GCF_000425005.1_ASM42500v1_genomic.tax.fna
235279	Helicobacter hepaticus ATCC 51449	Complete Genome	latest	GCF_000007905.1_ASM790v1_genomic.tax.fna
742737	Hungatella hathewayi WAL-18680	Scaffold	latest	GCF_000235505.1_Clos_hath_WAL_18680_V1_genomic.tax.fna
879243	Porphyromonas asaccharolytica DSM 20707	Complete Genome	latest	GCF_000212375.1_ASM21237v1_genomic.tax.fna
1504	Clostridium septicum	Contig	latest	GCF_900092375.1_PRJEB146921_genomic.tax.fna
1244083	Campylobacter showae CSUNSWCD	Contig	latest	GCF_000313615.1_Velvet_assembly_of_Campylobacter_showae_CSUNSWCD_genomic.tax.fna
545774	Streptococcus gallolyticus subsp. gallolyticus TX20005	Scaffold	latest	GCF_000146525.1_ASM14652v1_genomic.tax.fna
748224	Faecalibacterium cf. prausnitzii KLE1255	Scaffold	latest	GCF_000166035.1_ASM16603v1_genomic.tax.fna
1218102	Alcaligenes faecalis subsp. faecalis NBRC 13111	Contig	latest	GCF_000739855.1_ASM73985v1_genomic.tax.fna
1218102	Alcaligenes faecalis subsp. faecalis NBRC 13111	Contig	latest	GCF_001748345.1_Afaecalis_assembly01_genomic.tax.fna
596315	Peptostreptococcus stomatis DSM 17678	Contig	latest	GCF_000147675.1_ASM14767v1_genomic.tax.fna
1156918	Alcaligenes faecalis subsp. faecalis NCIB 8687	Contig	latest	GCF_000275465.1_Gretchen3_genomic.tax.fna
411459	Blautia obeum ATCC 29174	Scaffold	latest	GCF_000153905.1_ASM15390v1_genomic.tax.fna
1401073	Prevotella melaninogenica DNF00666	Contig	latest	GCF_000759305.1_04_NF40_HMP661v01_genomic.tax.fna
1232451	Hungatella hathewayi VE202-11	Contig	latest	GCF_000471805.1_ASM47180v1_genomic.tax.fna
411479	Bacteroides uniformis ATCC 8492	Scaffold	latest	GCF_000154205.1_ASM15420v1_genomic.tax.fna
981539	Streptococcus gallolyticus subsp. gallolyticus ATCC 43143	Complete Genome	latest	GCF_000270145.1_ASM27014v1_genomic.tax.fna
553174	Prevotella melaninogenica ATCC 25845	Complete Genome	latest	GCF_000144405.1_ASM14440v1_genomic.tax.fna
997890	Bacteroides uniformis CL03T12C37	Scaffold	latest	GCF_000273275.1_Bact_unif_CL03T12C37_V1_genomic.tax.fna
43304	Mycobacterium peregrinum	Contig	latest	GCF_001665625.1_ASM166562v1_genomic.tax.fna
43304	Mycobacterium peregrinum	Contig	latest	GCF_001667205.1_ASM166720v1_genomic.tax.fna
43304	Mycobacterium peregrinum	Scaffold	latest	GCF_001403655.1_Mycobacterium_peregrinum_genomic.tax.fna
43304	Mycobacterium peregrinum	Contig	latest	GCF_001665785.1_ASM166578v1_genomic.tax.fna
637909	Streptococcus gallolyticus UCN34	Complete Genome	latest	GCF_000027185.1_ASM2718v1_genomic.tax.fna
1073353	Campylobacter showae CC57C	Contig	latest	GCF_000344295.2_velvet_genomic.tax.fna
1339348	Bacteroides uniformis str. 3978 T3 i	Contig	latest	GCF_000699885.1_ASM69988v1_genomic.tax.fna
1339349	Bacteroides uniformis str. 3978 T3 ii	Contig	latest	GCF_000699825.1_ASM69982v1_genomic.tax.fna
566550	Hungatella hathewayi DSM 13479	Scaffold	latest	GCF_000160095.1_ASM16009v1_genomic.tax.fna
1339308	Bacteroides fragilis str. 3774 T13	Contig	latest	GCF_000598305.1_ASM59830v1_genomic.tax.fna
1339309	Bacteroides fragilis str. 3783N1-2	Contig	latest	GCF_000598325.1_ASM59832v1_genomic.tax.fna
1339304	Bacteroides fragilis str. 3986 N3	Contig	latest	GCF_000601115.1_ASM60111v1_genomic.tax.fna
1339305	Bacteroides fragilis str. 3986 N(B)22	Contig	latest	GCF_000598945.1_ASM59894v1_genomic.tax.fna
1339306	Bacteroides fragilis str. 3719 T6	Contig	latest	GCF_000598725.1_ASM59872v1_genomic.tax.fna
1339307	Bacteroides fragilis str. 3719 A10	Contig	latest	GCF_000598845.1_ASM59884v1_genomic.tax.fna
1339300	Bacteroides fragilis str. 3397 N2	Contig	latest	GCF_000598565.1_ASM59856v1_genomic.tax.fna
1339301	Bacteroides fragilis str. 3397 N3	Contig	latest	GCF_000598925.1_ASM59892v1_genomic.tax.fna
1339302	Bacteroides fragilis str. 3986T(B)10	Contig	latest	GCF_000598185.2_ASM59818v2_genomic.tax.fna
1339303	Bacteroides fragilis str. 3986 T(B)13	Contig	latest	GCF_000598965.1_ASM59896v1_genomic.tax.fna
1339335	Bacteroides fragilis str. 3-F-2 #6	Contig	latest	GCF_000598865.1_ASM59886v1_genomic.tax.fna
1339340	Bacteroides fragilis str. 1007-1-F #6	Contig	latest	GCF_000601095.1_ASM60109v1_genomic.tax.fna
1339329	Bacteroides fragilis str. S23L17	Contig	latest	GCF_000601055.1_ASM60105v1_genomic.tax.fna
1339327	Bacteroides fragilis str. S36L11	Contig	latest	GCF_000599125.1_ASM59912v1_genomic.tax.fna
817	Bacteroides fragilis	Contig	latest	GCF_001699885.1_ASM169988v1_genomic.tax.fna
817	Bacteroides fragilis	Contig	latest	GCF_001699875.1_ASM169987v1_genomic.tax.fna
817	Bacteroides fragilis	Contig	latest	GCF_000710365.1_DCMSKEJBY0001B2.0_genomic.tax.fna
817	Bacteroides fragilis	Contig	latest	GCF_001058755.1_ASM105875v1_genomic.tax.fna
817	Bacteroides fragilis	Complete Genome	latest	GCF_001286525.1_BFBE1.1_genomic.tax.fna
817	Bacteroides fragilis	Contig	latest	GCF_000724665.1_DCMOUH0018B2.0_genomic.tax.fna
817	Bacteroides fragilis	Contig	latest	GCF_000724815.1_DCMOUH0085B_1.0_genomic.tax.fna
817	Bacteroides fragilis	Contig	latest	GCF_000724805.1_DCMOUH0067B_1.0_genomic.tax.fna
817	Bacteroides fragilis	Contig	latest	GCF_001699855.1_ASM169985v1_genomic.tax.fna
817	Bacteroides fragilis	Scaffold	latest	GCF_001580095.1_ASM158009v1_genomic.tax.fna
817	Bacteroides fragilis	Contig	latest	GCF_000944095.1_2d2A_assembly_genomic.tax.fna
817	Bacteroides fragilis	Contig	latest	GCF_001692695.1_ASM169269v1_genomic.tax.fna
817	Bacteroides fragilis	Contig	latest	GCF_001077245.1_ASM107724v1_genomic.tax.fna
817	Bacteroides fragilis	Contig	latest	GCF_001054895.1_ASM105489v1_genomic.tax.fna
817	Bacteroides fragilis	Contig	latest	GCF_001058775.1_ASM105877v1_genomic.tax.fna
817	Bacteroides fragilis	Contig	latest	GCF_001373095.1_4g8B_assembly_genomic.tax.fna
817	Bacteroides fragilis	Scaffold	latest	GCF_001693695.1_ASM169369v1_genomic.tax.fna
817	Bacteroides fragilis	Contig	latest	GCF_001695355.1_ASM169535v1_genomic.tax.fna
817	Bacteroides fragilis	Scaffold	latest	GCF_001056335.1_ASM105633v1_genomic.tax.fna
817	Bacteroides fragilis	Contig	latest	GCF_000710375.1_DCMOUH0017B2.0_genomic.tax.fna
817	Bacteroides fragilis	Scaffold	latest	GCF_000724795.1_DCMOUH0042B1.0_genomic.tax.fna
817	Bacteroides fragilis	Contig	latest	GCF_001816225.1_ASM181622v1_genomic.tax.fna
817	Bacteroides fragilis	Contig	latest	GCF_001054865.1_ASM105486v1_genomic.tax.fna
817	Bacteroides fragilis	Complete Genome	latest	GCF_001682215.1_ASM168221v1_genomic.tax.fna
817	Bacteroides fragilis	Complete Genome	latest	GCF_000965785.1_ASM96578v1_genomic.tax.fna
817	Bacteroides fragilis	Contig	latest	GCF_001699865.1_ASM169986v1_genomic.tax.fna
862962	Bacteroides fragilis 638R	Complete Genome	latest	GCF_000210835.1_ASM21083v1_genomic.tax.fna
997881	Bacteroides fragilis CL05T12C13	Scaffold	latest	GCF_000273135.1_Bact_frag_CL05T12C13_V1_genomic.tax.fna
997880	Bacteroides fragilis CL05T00C42	Contig	latest	GCF_000269525.1_PB_Bact_frag_CL05T00C42_V1_genomic.tax.fna
997880	Bacteroides fragilis CL05T00C42	Scaffold	latest	GCF_000273765.1_Bact_frag_CL05T00C42_V1_genomic.tax.fna
997883	Bacteroides fragilis CL07T12C05	Scaffold	latest	GCF_000273155.1_Bact_frag_CL07T12C05_V1_genomic.tax.fna
997882	Bacteroides fragilis CL07T00C01	Scaffold	latest	GCF_000263115.1_Bact_frag_CL07T00C01_V1_genomic.tax.fna
1339331	Bacteroides fragilis str. S38L3	Contig	latest	GCF_000598765.2_ASM59876v2_genomic.tax.fna
1339298	Bacteroides fragilis str. 3725 D9(v)	Contig	latest	GCF_000598585.1_ASM59858v1_genomic.tax.fna
1339299	Bacteroides fragilis str. 3397 T14	Contig	latest	GCF_000599165.2_ASM59916v2_genomic.tax.fna
457424	Bacteroides fragilis 3_1_12	Scaffold	latest	GCF_000157015.1_ASM15701v1_genomic.tax.fna
1339328	Bacteroides fragilis str. S36L12	Contig	latest	GCF_000599345.1_ASM59934v1_genomic.tax.fna
1339292	Bacteroides fragilis str. 1007-1-F #7	Contig	latest	GCF_000599145.2_ASM59914v2_genomic.tax.fna
1339293	Bacteroides fragilis str. 1007-1-F #8	Contig	latest	GCF_000598265.1_ASM59826v1_genomic.tax.fna
1339290	Bacteroides fragilis str. S13 L11	Contig	latest	GCF_000599105.1_ASM59910v1_genomic.tax.fna
1339291	Bacteroides fragilis str. S23 R14	Contig	latest	GCF_000598665.1_ASM59866v1_genomic.tax.fna
1339296	Bacteroides fragilis str. 1009-4-F #7	Contig	latest	GCF_000599285.2_ASM59928v2_genomic.tax.fna
1339297	Bacteroides fragilis str. 1009-4-F #10	Contig	latest	GCF_000598705.1_ASM59870v1_genomic.tax.fna
1339294	Bacteroides fragilis str. 1007-1-F #9	Contig	latest	GCF_000598885.1_ASM59888v1_genomic.tax.fna
1339295	Bacteroides fragilis str. 1007-1-F #10	Contig	latest	GCF_000598685.2_ASM59868v2_genomic.tax.fna
1339339	Bacteroides fragilis str. 1007-1-F #5	Contig	latest	GCF_000601035.1_ASM60103v1_genomic.tax.fna
1339338	Bacteroides fragilis str. 1007-1-F #4	Contig	latest	GCF_000598545.2_ASM59854v2_genomic.tax.fna
1339332	Bacteroides fragilis str. S38L5	Contig	latest	GCF_000599365.1_ASM59936v1_genomic.tax.fna
1339319	Bacteroides fragilis str. S6L8	Contig	latest	GCF_000599385.1_ASM59938v1_genomic.tax.fna
1339330	Bacteroides fragilis str. S23L24	Contig	latest	GCF_000599305.1_ASM59930v1_genomic.tax.fna
1339317	Bacteroides fragilis str. S6L3	Contig	latest	GCF_000599225.1_ASM59922v1_genomic.tax.fna
1339316	Bacteroides fragilis str. 3998T(B)3	Contig	latest	GCF_000598485.1_ASM59848v1_genomic.tax.fna
1339315	Bacteroides fragilis str. 3988T(B)14	Contig	latest	GCF_000598365.1_ASM59836v1_genomic.tax.fna
1339314	Bacteroides fragilis str. 3976T8	Contig	latest	GCF_000599185.2_ASM59918v2_genomic.tax.fna
1339313	Bacteroides fragilis str. 3976T7	Contig	latest	GCF_000598165.1_ASM59816v1_genomic.tax.fna
1339312	Bacteroides fragilis str. 3783N2-1	Contig	latest	GCF_000598345.1_ASM59834v1_genomic.tax.fna
1339311	Bacteroides fragilis str. 3783N1-8	Contig	latest	GCF_000598605.1_ASM59860v1_genomic.tax.fna
1339310	Bacteroides fragilis str. 3783N1-6	Contig	latest	GCF_000599065.2_ASM59906v2_genomic.tax.fna
1339274	Bacteroides fragilis str. A7 (UDC12-2)	Contig	latest	GCF_000598985.1_ASM59898v1_genomic.tax.fna
1339275	Bacteroides fragilis str. Ds-233	Contig	latest	GCF_000598805.1_ASM59880v1_genomic.tax.fna
1339276	Bacteroides fragilis str. DS-208	Contig	latest	GCF_000598505.1_ASM59850v1_genomic.tax.fna
1339277	Bacteroides fragilis str. DS-71	Contig	latest	GCF_000599085.1_ASM59908v1_genomic.tax.fna
1339270	Bacteroides fragilis str. I1345	Contig	latest	GCF_000598785.2_ASM59878v2_genomic.tax.fna
1339271	Bacteroides fragilis str. J-143-4	Contig	latest	GCF_000598525.1_ASM59852v1_genomic.tax.fna
1339272	Bacteroides fragilis str. J38-1	Contig	latest	GCF_000598645.1_ASM59864v1_genomic.tax.fna
1339322	Bacteroides fragilis str. S6R8	Contig	latest	GCF_000601075.2_ASM60107v2_genomic.tax.fna
1339336	Bacteroides fragilis str. 34-F-2 #13	Contig	latest	GCF_000598425.1_ASM59842v1_genomic.tax.fna
1339278	Bacteroides fragilis str. DS-166	Contig	latest	GCF_000598245.1_ASM59824v1_genomic.tax.fna
1339279	Bacteroides fragilis str. 20793-3	Contig	latest	GCF_000598905.1_ASM59890v1_genomic.tax.fna
1339337	Bacteroides fragilis str. 1007-1-F #3	Contig	latest	GCF_000599265.1_ASM59926v1_genomic.tax.fna
1073388	Bacteroides fragilis HMW 616	Scaffold	latest	GCF_000297755.1_Bact_frag_HMW_616_V1_genomic.tax.fna
1073387	Bacteroides fragilis HMW 615	Scaffold	latest	GCF_000297735.1_Bact_frag_HMW_615_V1_genomic.tax.fna
272559	Bacteroides fragilis NCTC 9343	Complete Genome	latest	GCF_000025985.1_ASM2598v1_genomic.tax.fna
1073386	Bacteroides fragilis HMW 610	Scaffold	latest	GCF_000297695.1_Bact_frag_HMW_610_V1_genomic.tax.fna
295405	Bacteroides fragilis YCH46	Complete Genome	latest	GCF_000009925.1_ASM992v1_genomic.tax.fna
997878	Bacteroides fragilis CL03T00C08	Scaffold	latest	GCF_000273095.1_Bact_frag_CL03T00C08_V1_genomic.tax.fna
997879	Bacteroides fragilis CL03T12C07	Scaffold	latest	GCF_000273115.1_Bact_frag_CL03T12C07_V1_genomic.tax.fna
1339326	Bacteroides fragilis str. S36L5	Contig	latest	GCF_000599025.1_ASM59902v1_genomic.tax.fna
1339323	Bacteroides fragilis str. S24L15	Contig	latest	GCF_000599005.1_ASM59900v1_genomic.tax.fna
1339324	Bacteroides fragilis str. S24L26	Contig	latest	GCF_000598745.1_ASM59874v1_genomic.tax.fna
1339325	Bacteroides fragilis str. S24L34	Contig	latest	GCF_000599325.1_ASM59932v1_genomic.tax.fna
1339289	Bacteroides fragilis str. 3986 N(B)19	Contig	latest	GCF_000598445.1_ASM59844v1_genomic.tax.fna
1339288	Bacteroides fragilis str. 3988 T1	Contig	latest	GCF_000598205.1_ASM59820v1_genomic.tax.fna
1339320	Bacteroides fragilis str. S6R5	Contig	latest	GCF_000599045.1_ASM59904v1_genomic.tax.fna
1339321	Bacteroides fragilis str. S6R6	Contig	latest	GCF_000599245.1_ASM59924v1_genomic.tax.fna
1339285	Bacteroides fragilis str. 3998 T(B) 4	Contig	latest	GCF_000598385.1_ASM59838v1_genomic.tax.fna
1339287	Bacteroides fragilis str. 3986 T(B)9	Contig	latest	GCF_000598465.1_ASM59846v1_genomic.tax.fna
1339286	Bacteroides fragilis str. 3725 D9 ii	Contig	latest	GCF_000699685.1_ASM69968v1_genomic.tax.fna
1339281	Bacteroides fragilis str. 2-F-2 #5	Contig	latest	GCF_000598285.1_ASM59828v1_genomic.tax.fna
1339280	Bacteroides fragilis str. 2-F-2 #4	Contig	latest	GCF_000598825.1_ASM59882v1_genomic.tax.fna
1339283	Bacteroides fragilis str. 3996 N(B) 6	Contig	latest	GCF_000598225.1_ASM59822v1_genomic.tax.fna
1339282	Bacteroides fragilis str. 2-F-2 #7	Contig	latest	GCF_000598145.1_ASM59814v1_genomic.tax.fna
1307427	Fusobacterium nucleatum subsp. vincentii ChDC F8	Contig	latest	GCF_000455965.1_de_novo_genomic.tax.fna
1196653	Fusobacterium nucleatum subsp. fusiforme ATCC 51190	Contig	latest	GCF_000279975.1_ASM27997v1_genomic.tax.fna
1408287	Fusobacterium nucleatum W1481	Scaffold	latest	GCF_000493815.1_FN_W1481_genomic.tax.fna
1307428	Fusobacterium nucleatum subsp. nucleatum ChDC F316	Contig	latest	GCF_000455945.1_de_novo_genomic.tax.fna
1307428	Fusobacterium nucleatum subsp. nucleatum ChDC F316	Complete Genome	latest	GCF_001296165.1_ASM129616v1_genomic.tax.fna
1307429	Fusobacterium nucleatum subsp. animalis ChDC F324	Contig	latest	GCF_000455985.1_de_novo_genomic.tax.fna
1357398	Fusobacterium nucleatum 13_3C	Scaffold	latest	GCF_000523555.1_Fuso_nucl_13_3C_V1_genomic.tax.fna
1204475	Fusobacterium nucleatum CTI-2	Scaffold	latest	GCF_000479265.1_Fuso_nucl_CTI-2_V1_genomic.tax.fna
1204474	Fusobacterium nucleatum CTI-1	Scaffold	latest	GCF_000479285.1_Fuso_nucl_CTI-1_V1_genomic.tax.fna
1204476	Fusobacterium nucleatum CTI-3	Scaffold	latest	GCF_000479245.1_Fuso_nucl_CTI-3_V1_genomic.tax.fna
999414	Fusobacterium nucleatum subsp. animalis F0419	Scaffold	latest	GCF_000242975.1_Fuso_nucl_OT_420_V1_genomic.tax.fna
999414	Fusobacterium nucleatum subsp. animalis F0419	Contig	latest	GCF_000273605.1_PB_Fuso_nucl_ss_animalis_F0419_V1_genomic.tax.fna
693991	Fusobacterium nucleatum subsp. polymorphum F0401	Contig	latest	GCF_000234075.2_Fuso_nucl_F0401_V2_genomic.tax.fna
851	Fusobacterium nucleatum	Scaffold	latest	GCF_001854465.1_ASM185446v1_genomic.tax.fna
851	Fusobacterium nucleatum	Scaffold	latest	GCF_001546435.1_ASM154643v1_genomic.tax.fna
393480	Fusobacterium nucleatum subsp. polymorphum ATCC 10953	Chromosome	latest	GCF_000153625.3_ASM15362v1_genomic.tax.fna
457405	Fusobacterium nucleatum subsp. animalis 7_1	Contig	latest	GCF_000273625.1_PB_Fuso_sp_7_1_V1_genomic.tax.fna
457405	Fusobacterium nucleatum subsp. animalis 7_1	Complete Genome	latest	GCF_000158275.2_ASM15827v2_genomic.tax.fna
457403	Fusobacterium nucleatum subsp. animalis 11_3_2	Scaffold	latest	GCF_000218655.1_Fusobacterium_sp_11_3_2_V1_genomic.tax.fna
469604	Fusobacterium nucleatum subsp. vincentii 3_1_36A2	Complete Genome	latest	GCF_000162235.2_ASM16223v2_genomic.tax.fna
469607	Fusobacterium nucleatum subsp. animalis 4_8	Complete Genome	latest	GCF_000400875.1_ASM40087v1_genomic.tax.fna
469606	Fusobacterium nucleatum subsp. vincentii 4_1_13	Scaffold	latest	GCF_000158255.2_Fuso_sp_4_1_13_V2_genomic.tax.fna
469601	Fusobacterium nucleatum subsp. animalis 21_1A	Chromosome	latest	GCF_000218645.2_Fusobacterium_sp_21_1A_V3_genomic.tax.fna
469603	Fusobacterium nucleatum subsp. animalis 3_1_33	Scaffold	latest	GCF_000162355.2_Fuso_sp_3_1_33_V2_genomic.tax.fna
469602	Fusobacterium nucleatum subsp. vincentii 3_1_27	Complete Genome	latest	GCF_000163915.2_ASM16391v2_genomic.tax.fna
190304	Fusobacterium nucleatum subsp. nucleatum ATCC 25586	Complete Genome	latest	GCF_000007325.1_ASM732v1_genomic.tax.fna
525283	Fusobacterium nucleatum subsp. nucleatum ATCC 23726	Contig	latest	GCF_000178895.1_ASM17889v1_genomic.tax.fna
76857	Fusobacterium nucleatum subsp. polymorphum	Complete Genome	latest	GCF_001457555.1_NCTC10562_genomic.tax.fna
76857	Fusobacterium nucleatum subsp. polymorphum	Complete Genome	latest	GCF_001433955.1_ASM143395v1_genomic.tax.fna
76856	Fusobacterium nucleatum subsp. nucleatum	Scaffold	latest	GCF_001510735.1_ASM151073v1_genomic.tax.fna
76859	Fusobacterium nucleatum subsp. animalis	Complete Genome	latest	GCF_001296145.1_ASM129614v1_genomic.tax.fna
76859	Fusobacterium nucleatum subsp. animalis	Complete Genome	latest	GCF_001296085.1_ASM129608v1_genomic.tax.fna
209882	Fusobacterium nucleatum subsp. vincentii ATCC 49256	Contig	latest	GCF_000182945.1_ASM18294v1_genomic.tax.fna
1316587	Fusobacterium nucleatum CTI-6	Contig	latest	GCF_000479185.1_Fuso_nucl_CTI-6_V1_genomic.tax.fna
1316586	Fusobacterium nucleatum CTI-5	Scaffold	latest	GCF_000479225.1_Fuso_nucl_CTI-5_V1_genomic.tax.fna
1297579	Fusobacterium nucleatum CC53	Contig	latest	GCF_000347315.1_SSAKE_FusoCC53_genomic.tax.fna
1316588	Fusobacterium nucleatum CTI-7	Scaffold	latest	GCF_000479205.1_Fuso_nucl_CTI-7_V1_genomic.tax.fna
