# Supplementary material for: MinION Sequencing of colorectal cancer tumour microbiomes—A comparison with amplicon-based and RNA-Sequencing
Source: PLoS One. 2020 May 20;15(5):e0233170. doi: 10.1371/journal.pone.0233170 (PMC7239435; doi:10.1371/journal.pone.0233170)
Supplement: S4 Table — (XLSX) [file pone.0233170.s005.xlsx]

## Sheet: Taxa
Taxa Names	taxRank	rRNA1	ONT1	RNA1	rRNA7	ONT7	RNA7	rRNA8	ONT8	RNA8	rRNA9	ONT9	RNA9	rRNA10	ONT10	RNA10	rRNA11	ONT11	RNA11	rRNA12	ONT12	RNA12	rRNA15	ONT15	RNA15	rRNA16	ONT16	RNA16	rRNA25	ONT25	RNA25	rRNA27	ONT27	RNA27
unclassified	U	27351	10568	313468	8525	12369	541113	11292	14945	368539	14468	12801	1159388	14855	13983	453205	31178	15099	348433	9673	11747	504225	12572	21479	442753	10906	6992	374184	18588	7066	525838	4026	15204	477623
root	-	305896	1454	84949	167058	1720	126258	199553	2464	429854	223789	3913	8260557	218658	1773	155273	260479	2228	168611	163941	1830	906513	242123	3140	1171942	199106	1144	111050	315905	872	1590773	65364	2434	64648
cellular organisms	-	305896	1454	84949	167058	1720	126258	199553	2464	429854	223789	3913	8260557	218658	1773	155273	260479	2228	168611	163941	1830	906513	242123	3140	1171942	199106	1144	111050	315905	872	1590773	65364	2434	64648
Bacteria	D	305895	1451	84800	167058	1714	126173	199539	2455	429444	223789	3902	8259037	218658	1765	155121	260479	2220	168570	163941	1818	906273	242123	3128	1171844	199106	1141	110999	315905	870	1590688	65364	2431	64533
Terrabacteria group	-	147997	139	23582	36676	143	13069	134953	434	249381	33724	475	1256468	132869	165	37779	92077	205	55018	92835	199	596308	117471	376	456407	67531	75	20183	163630	61	621618	6911	359	6585
Firmicutes	P	139909	114	14089	35776	115	10226	130135	394	240619	32371	442	1239652	125847	133	29720	82948	174	51674	91078	162	584966	110301	323	435798	65935	63	18108	162428	47	614180	6855	330	4912
Clostridia	C	119766	32	4065	31290	17	5467	116305	260	223610	27586	284	1133612	119958	45	22201	73183	41	47410	62719	69	430427	96182	157	400438	65054	13	11174	75420	9	579161	4827	169	1457
Clostridiales	O	119619	28	3962	31270	16	5453	115912	259	222929	27488	281	1132209	119767	43	22099	73173	39	47326	62671	66	429683	96152	153	399788	65049	11	11166	75415	6	578999	4826	167	1440
Ruminococcaceae	F	43077	3	753	5080	0	382	46390	57	52005	3342	17	42179	27605	3	2592	7109	3	2452	13286	5	46828	27707	24	65547	3058	3	1386	1145	1	5610	251	8	110
Faecalibacterium	G	24337	2	314	786	0	99	25894	47	29372	1410	7	16746	6663	1	755	2583	0	1127	11187	4	42302	21631	24	55723	2493	3	1281	709	0	3813	214	4	71
Faecalibacterium prausnitzii	S	24337	2	314	786	0	99	25894	47	29372	1410	7	16746	6663	1	755	2583	0	1127	11187	4	42302	21631	24	55723	2493	3	1281	709	0	3813	214	4	71
Faecalibacterium cf. prausnitzii KLE1255	-	3007	0	17	10	0	8	9366	23	1830	16	2	686	3799	0	25	5	0	10	157	1	394	467	2	852	1468	1	18	13	0	87	5	0	4
Faecalibacterium prausnitzii M21/2	-	4	0	9	0	0	3	4	4	448	1	0	642	0	0	18	1	0	53	8	1	1260	7	8	2704	0	0	29	1	0	114	0	1	0
Faecalibacterium prausnitzii A2-165	-	0	0	0	0	0	9	0	0	9	0	0	8	0	0	2	0	0	2	0	0	17	0	0	33	0	0	3	0	0	10	0	1	0
Ruminococcus	G	12707	1	223	1840	0	19	17947	9	13890	371	0	4402	11812	1	1151	1405	0	201	969	1	1719	5082	0	4436	412	0	38	353	0	606	33	1	9
Ruminococcus champanellensis	S	6818	1	78	1387	0	0	4227	1	4538	98	0	1638	6708	0	316	1071	0	66	511	1	473	2365	0	909	385	0	9	316	0	93	3	0	2
Ruminococcus champanellensis 18P13 = JCM 17na42	-	6818	1	78	1387	0	0	4227	1	4538	98	0	1638	6708	0	316	1071	0	66	511	1	473	2365	0	909	385	0	9	316	0	93	3	0	2
Ruminococcus bicirculans	S	2286	0	74	0	0	7	827	6	4290	33	0	216	2348	1	397	4	0	44	20	0	229	13	0	471	1	0	2	1	0	223	0	1	3
Ruminococcus albus	S	244	0	26	1	0	5	88	1	748	11	0	682	1771	0	55	201	0	43	0	0	78	82	0	584	0	0	8	0	0	27	1	0	3
Ruminococcus albus 7 = DSM 2na455	-	244	0	26	1	0	5	88	1	748	11	0	682	1771	0	55	201	0	43	0	0	78	82	0	584	0	0	8	0	0	27	1	0	3
Ethanoligenens	G	3130	0	17	183	0	3	1008	0	1409	160	0	297	7271	0	148	219	0	33	546	0	209	113	0	716	105	0	0	0	1	32	1	0	0
Ethanoligenens harbinense	S	3130	0	17	183	0	3	1008	0	1409	160	0	297	7271	0	148	219	0	33	546	0	209	113	0	716	105	0	0	0	1	32	1	0	0
Flavonifractor	G	1879	0	76	2252	0	246	966	0	1560	1382	10	15931	1278	1	205	2743	3	827	542	0	866	656	0	1733	1	0	20	59	0	664	2	3	21
Flavonifractor plautii	S	1879	0	76	2252	0	S	966	0	1560	1382	10	15931	1278	1	205	2743	3	827	542	0	866	656	0	1733	1	0	20	59	0	664	2	3	21
unclassified Ruminococcaceae	-	345	0	82	4	0	2	348	1	3847	5	0	3275	471	0	187	120	0	122	18	0	547	177	0	1307	31	0	15	17	0	273	0	0	6
unclassified Ruminococcaceae (miscellaneous)	-	303	0	48	4	0	0	300	0	2079	4	0	1359	381	0	109	117	0	103	13	0	264	177	0	788	30	0	8	17	0	220	0	0	3
Ruminococcaceae bacterium CPB6	S	303	0	48	4	0	0	300	0	2079	4	0	1359	381	0	109	117	0	103	13	0	264	177	0	788	30	0	8	17	0	220	0	0	3
[Clostridium] cellulosi	S	42	0	34	0	0	2	47	1	1756	1	0	1906	90	0	78	3	0	19	5	0	275	0	0	516	1	0	7	0	0	53	0	0	3
Lachnospiraceae	F	29520	8	1193	13885	5	3203	33392	126	100196	8668	42	353736	48334	21	13782	47798	17	26927	39473	43	314354	44612	75	230255	47978	5	5077	49859	3	344557	1274	75	439
Anaerostipes	G	7059	0	57	1564	0	112	1474	6	3419	1122	1	5478	91	3	171	28476	1	417	1392	1	4508	5177	6	15687	432	1	298	36771	0	16210	121	1	8
Anaerostipes hadrus	S	7059	0	57	1564	0	112	1474	6	3419	1122	1	5478	91	3	171	28476	1	417	1392	1	4508	5177	6	15687	432	1	298	36771	0	16210	121	1	8
Blautia	G	5640	1	154	2208	1	166	6871	10	10650	309	4	12552	2475	1	696	2788	2	2944	11269	0	25770	7192	1	27082	2132	0	999	183	1	8093	136	2	24
Blautia obeum	S	2069	0	62	159	1	63	3092	7	3718	168	0	6052	1483	0	328	1387	1	2081	5421	0	9547	2358	1	11754	386	0	757	91	1	4711	84	0	9
Blautia obeum ATCC 29174	-	2069	0	62	159	1	63	3092	7	3718	168	0	6052	1483	0	328	1387	1	2081	5421	0	9547	2358	1	11754	386	0	757	91	1	4711	84	0	9
Blautia sp. N6H1-15	S	1	0	15	1	0	26	190	1	1867	2	3	2687	0	0	84	10	0	272	3	0	3002	49	0	3518	0	0	35	5	0	1007	0	0	5
Blautia hansenii	S	0	1	19	0	0	19	0	2	1513	0	0	1511	0	1	44	0	1	107	0	0	2984	0	0	3318	0	0	40	0	0	204	0	1	1
Blautia hansenii DSM 2na583	-	0	1	19	0	0	19	0	2	1513	0	0	1511	0	1	44	0	1	107	0	0	2984	0	0	3318	0	0	40	0	0	204	0	1	1
Blautia coccoides	S	0	0	0	0	0	0	0	0	0	0	0	0	0	0	0	0	0	0	0	0	1	0	0	1	0	0	0	0	0	0	0	0	0
Blautia sp. YL58	S	0	0	1	0	0	0	0	0	149	0	0	80	0	0	1	0	0	31	0	0	415	0	0	279	0	0	9	0	0	16	0	0	0
unclassified Lachnospiraceae	-	5107	2	236	4169	0	349	11293	62	31767	1037	3	35614	21701	8	7890	8230	4	2066	18114	36	169308	18858	53	96229	6081	2	1425	503	1	11732	90	4	64
[Eubacterium] rectale	S	2879	1	120	2815	0	90	7708	51	21973	523	1	21428	17121	8	7157	797	2	489	16170	35	161741	16347	45	84726	5208	1	1194	153	1	1383	25	1	13
[Eubacterium] rectale ATCC 33656	-	2879	1	120	2815	0	90	7708	51	21973	523	1	21428	17121	8	7157	797	2	489	16170	35	161741	16347	45	84726	5208	1	1194	153	1	1383	25	1	13
Lachnospiraceae bacterium Choco86	S	1391	1	44	819	0	31	594	1	1272	52	0	3552	1357	0	285	7278	2	1254	1760	1	4149	2061	3	6403	857	0	122	176	0	6563	23	1	13
Lachnospiraceae bacterium oral taxon 5nana	S	497	0	13	2	0	4	946	0	838	178	0	505	721	0	22	103	0	39	84	0	738	106	0	947	2	0	4	9	0	1223	13	0	0
Lachnospiraceae bacterium GAM79	S	277	0	59	533	0	224	2044	10	7598	284	2	10050	857	0	418	50	0	282	97	0	2624	341	4	4062	14	1	104	165	0	2543	29	2	38
Roseburia	G	2170	2	118	3300	2	1589	2675	32	28886	483	2	14268	9484	4	2433	58	0	662	2071	2	49245	3587	8	17844	31413	2	1122	2166	1	7938	12	4	53
Roseburia hominis	S	1526	1	21	2	0	55	727	3	1477	201	0	2207	3712	0	154	1	0	104	455	0	3539	996	5	3641	647	0	255	0	0	1170	4	2	3
Roseburia hominis A2-183	-	1526	1	21	2	0	55	727	3	1477	201	0	2207	3712	0	154	1	0	104	455	0	3539	996	5	3641	647	0	255	0	0	1170	4	2	3
Roseburia intestinalis	S	417	1	55	3027	2	995	1534	29	18748	214	2	7655	4921	4	1390	54	0	460	1382	2	28209	2082	3	8116	28829	2	463	2014	1	5015	4	2	40
Roseburia intestinalis L1-82	-	417	1	55	3027	2	995	1534	29	18748	214	2	7655	4921	4	1390	54	0	460	1382	2	28209	2082	3	8116	28829	2	463	2014	1	5015	4	2	40
Lachnoclostridium	G	1414	2	169	1263	1	256	2177	7	5067	1123	18	70337	2625	1	444	3481	7	15508	1685	3	11739	2932	5	18234	4522	0	299	9266	0	220796	5	62	47
Lachnoclostridium phocaeense	S	1027	0	33	574	0	36	1819	0	1890	125	0	1271	2573	0	176	2102	0	1294	1235	1	2934	2566	0	3982	3767	0	78	764	0	1144	5	1	4
Lachnoclostridium phytofermentans	S	1	1	13	2	0	8	62	1	1080	3	0	1511	1	0	78	0	0	350	1	0	969	0	1	1502	1	0	18	2	0	12612	0	1	9
Lachnoclostridium phytofermentans ISDg	-	1	1	13	2	0	8	62	1	1080	3	0	1511	1	0	78	0	0	350	1	0	969	0	1	1502	1	0	18	2	0	12612	0	1	9
[Clostridium] sphenoides	S	0	0	1	0	0	1	0	3	40	0	0	379	0	1	1	0	1	226	0	0	187	0	0	239	0	0	2	0	0	270	0	0	0
[Clostridium] sphenoides JCM 1415	-	0	0	1	0	0	1	0	3	40	0	0	379	0	1	1	0	1	226	0	0	187	0	0	239	0	0	2	0	0	270	0	0	0
[Clostridium] saccharolyticum	S	0	0	10	0	0	26	0	0	199	0	0	4265	0	0	32	0	0	394	0	1	1068	0	1	822	0	0	13	0	0	7073	0	1	2
[Clostridium] saccharolyticum WM1	-	0	0	10	0	0	26	0	0	199	0	0	4265	0	0	32	0	0	394	0	1	1068	0	1	822	0	0	13	0	0	7073	0	1	2
[Clostridium] bolteae	S	0	1	22	0	0	71	0	2	272	0	13	24993	0	0	44	0	2	5382	0	1	1055	0	2	3002	0	0	54	0	0	50971	0	17	9
Lachnoclostridium sp. YL32	S	0	0	28	0	1	37	0	1	227	0	5	3008	0	0	26	0	1	2820	0	0	1710	0	0	2659	0	0	34	0	0	48755	0	35	10
Anaerotignum	G	1332	0	122	25	0	193	1093	0	1530	955	0	16078	403	1	110	236	0	730	684	0	2850	3107	0	16989	60	0	41	7	0	726	411	0	15
Anaerotignum propionicum	S	1332	0	122	25	0	193	1093	0	1530	955	0	16078	403	1	110	236	0	730	684	0	2850	3107	0	16989	60	0	41	7	0	726	411	0	15
Anaerotignum propionicum DSM 1682	-	1332	0	122	25	0	193	1093	0	1530	955	0	16078	403	1	110	236	0	730	684	0	2850	3107	0	16989	60	0	41	7	0	726	411	0	15
Herbinix	G	1161	0	11	1	0	4	1088	0	641	21	0	621	591	0	29	1	0	130	521	0	1025	777	0	813	3	0	24	2	0	583	0	0	17
Herbinix luporum	S	1161	0	11	1	0	4	1088	0	641	21	0	621	591	0	29	1	0	130	521	0	1025	777	0	813	3	0	24	2	0	583	0	0	17
Lachnoanaerobaculum	G	854	0	28	155	1	15	389	4	277	3253	13	132006	986	1	41	2240	1	148	163	0	920	411	1	586	39	0	19	3	0	418	5	0	18
Lachnoanaerobaculum umeaense	S	854	0	28	155	1	15	389	4	277	3253	13	132006	986	1	41	2240	1	148	163	0	920	411	1	586	39	0	19	3	0	418	5	0	18
Butyrivibrio	G	654	0	38	722	0	42	993	1	2314	66	0	4436	330	0	261	66	1	125	1120	0	6569	421	0	4152	28	0	84	94	0	5463	1	1	4
Butyrivibrio fibrisolvens	S	365	0	2	3	0	22	559	0	836	9	0	1299	29	0	3	41	0	27	15	0	3974	29	0	702	5	0	48	1	0	3859	0	1	1
Butyrivibrio hungatei	S	42	0	14	2	0	7	1	0	439	0	0	1464	0	0	95	1	0	30	1	0	929	1	0	1204	1	0	8	2	0	113	0	0	1
Butyrivibrio proteoclasticus	S	0	0	14	0	0	3	0	1	691	0	0	1341	0	0	157	0	1	0	0	0	1060	0	0	1895	0	0	10	0	0	28	0	0	1
Butyrivibrio proteoclasticus B316	-	0	0	14	0	0	3	0	1	691	0	0	1341	0	0	157	0	1	0	0	0	1060	0	0	1895	0	0	10	0	0	28	0	0	1
Cellulosilyticum	G	642	0	40	3	0	13	471	1	531	11	0	1666	5113	1	35	230	0	38	29	0	254	165	0	885	7	0	14	52	0	136	467	0	149
Cellulosilyticum lentocellum	S	642	0	40	3	0	13	471	1	531	11	0	1666	5113	1	35	230	0	38	29	0	254	165	0	885	7	0	14	52	0	136	467	0	149
Cellulosilyticum lentocellum DSM 5427	-	642	0	40	3	0	13	471	1	531	11	0	1666	5113	1	35	230	0	38	29	0	254	165	0	885	7	0	14	52	0	136	467	0	149
Oscillospiraceae	F	12056	1	174	169	0	0	4829	2	4748	293	2	3190	6844	0	346	2280	2	550	756	0	1487	851	0	2159	86	0	52	213	0	535	1010	0	20
Oscillibacter	G	12056	1	174	169	0	0	4829	2	4748	293	2	3190	6844	0	346	2280	2	550	756	0	1487	851	0	2159	86	0	52	213	0	535	1010	0	20
Oscillibacter valericigenes	S	10267	0	70	168	0	0	2858	0	2300	32	1	763	3335	0	145	640	0	83	285	0	522	295	0	858	72	0	18	121	0	223	781	0	12
Oscillibacter valericigenes Sjm18-2na	-	10267	0	70	168	0	0	2858	0	2300	32	1	763	3335	0	145	640	0	83	285	0	522	295	0	858	72	0	18	121	0	223	781	0	12
Oscillibacter sp. PEA192	S	1617	1	70	0	0	0	1862	2	1579	251	1	1235	3203	0	151	1581	2	433	460	0	742	486	0	1186	11	0	28	85	0	223	196	0	8
Clostridiaceae	F	11270	13	545	2362	8	731	5046	20	11027	11196	186	565571	12742	11	1028	8380	9	5432	1802	12	14873	7670	30	22032	10808	1	3548	14949	2	111892	861	69	676
Clostridium	G	6191	11	342	134	7	568	3682	15	7373	2122	15	9706	10088	10	742	3075	9	1174	332	9	5563	2240	20	12946	10622	1	3353	2061	2	10056	599	8	625
Clostridium butyricum	S	2075	0	10	1	0	1	43	1	76	32	2	64	2575	0	17	1	1	3	9	1	19	653	0	183	8376	1	31	1154	0	65	500	0	6
Clostridium sp. SY8519	S	594	0	11	0	0	7	86	1	338	5	2	1453	5	0	21	12	0	27	13	0	948	88	2	1020	1	0	43	2	0	3926	0	0	1
Clostridium formicaceticum	S	421	0	0	0	0	0	13	0	33	767	0	49	23	0	1	0	1	40	15	0	247	391	0	60	1	0	2	0	0	0	12	0	0
Clostridium botulinum	S	381	2	104	64	1	63	2668	1	465	34	4	456	137	1	60	2985	1	597	143	0	382	478	4	966	876	0	179	13	0	354	12	0	179
Clostridium botulinum A	-	0	0	0	0	0	0	0	0	1	0	0	0	0	0	0	0	1	0	0	0	1	0	0	0	0	0	0	0	0	0	0	0	0
Clostridium botulinum A3 str. Loch Maree	-	0	0	0	0	0	0	0	0	0	0	0	0	0	0	0	0	1	0	0	0	0	0	0	0	0	0	0	0	0	0	0	0	0
Clostridium botulinum A2 str. Kyoto	-	0	0	0	0	0	0	0	0	1	0	0	0	0	0	0	0	0	0	0	0	1	0	0	0	0	0	0	0	0	0	0	0	0
Clostridium botulinum B	-	0	0	0	0	0	0	0	0	12	0	0	0	0	0	0	0	0	0	0	0	3	0	1	7	0	0	1	0	0	0	0	0	0
Clostridium botulinum B1	-	0	0	0	0	0	0	0	0	0	0	0	0	0	0	0	0	0	0	0	0	3	0	0	0	0	0	1	0	0	0	0	0	0
Clostridium botulinum B1 str. Okra	-	0	0	0	0	0	0	0	0	0	0	0	0	0	0	0	0	0	0	0	0	3	0	0	0	0	0	1	0	0	0	0	0	0
Clostridium botulinum B str. Eklund 17B (NRP)	-	0	0	0	0	0	0	0	0	12	0	0	0	0	0	0	0	0	0	0	0	0	0	1	7	0	0	0	0	0	0	0	0	0
Clostridium botulinum BKTna15925	-	0	0	2	0	0	0	0	0	1	0	0	22	0	0	0	0	0	0	0	0	3	0	0	0	0	0	0	0	0	1	0	0	0
Clostridium botulinum Hna44na2 na65	-	0	0	0	0	0	0	0	0	0	0	0	0	0	0	0	0	0	0	0	0	0	0	0	0	0	0	1	0	0	0	0	0	0
Clostridium botulinum CDC_1436	-	0	0	0	0	0	0	0	0	0	0	0	3	0	0	0	0	0	0	0	0	0	0	0	0	0	0	0	10	0	21	0	0	0
Clostridium botulinum Prevot_594	-	0	1	0	0	0	0	0	0	0	0	0	7	0	0	0	0	0	0	0	0	0	0	0	1	0	0	0	0	0	0	0	0	0
Clostridium botulinum 2na2F	-	0	0	1	1	0	0	0	0	2	0	0	2	0	0	0	1	0	1	0	0	4	0	1	0	0	0	0	0	0	0	0	0	0
Clostridium bornimense	S	94	1	2	22	0	2	3	0	49	924	2	138	8	0	4	0	0	7	101	0	24	25	1	42	0	0	2	1	0	6	0	0	0
Clostridium taeniosporum	S	12	0	3	1	0	8	9	1	142	1	0	36	7	0	11	1	1	5	3	0	43	0	2	323	0	0	134	4	0	58	0	0	3
Clostridium perfringens	S	7	0	28	4	0	17	489	0	419	120	0	2205	25	2	76	6	0	43	3	1	172	3	0	988	21	0	204	89	0	242	5	0	43
Clostridium perfringens ATCC 13124	-	3	0	0	0	0	0	486	0	7	2	0	0	0	0	0	0	0	0	0	0	0	1	0	0	0	0	0	0	0	1	0	0	0
Clostridium perfringens str. 13	-	0	0	5	0	0	7	0	0	4	0	0	8	0	0	2	0	0	0	0	0	3	0	0	2	0	0	0	0	0	8	0	0	0
Clostridium perfringens F262	-	0	0	0	0	0	0	0	0	0	0	0	0	0	0	0	0	0	0	0	0	1	0	0	0	0	0	0	0	0	0	0	0	0
Clostridium acetobutylicum	S	6	0	0	0	0	0	1	0	21	0	0	12	52	0	1	0	0	0	0	0	46	1	0	30	0	0	2	0	1	28	1	0	4
Clostridium acetobutylicum EA 2na18	-	0	0	0	0	0	0	0	0	0	0	0	0	0	0	0	0	0	0	0	0	0	0	0	0	0	0	0	0	1	0	0	0	0
Clostridium novyi	S	5	0	0	0	0	1	6	0	9	1	0	20	0	0	0	0	0	0	0	0	12	1	0	6	0	0	3	0	0	3	0	0	0
Clostridium novyi NT	-	0	0	0	0	0	0	3	0	7	0	0	15	0	0	0	0	0	0	0	0	8	1	0	6	0	0	3	0	0	3	0	0	0
Clostridium baratii	S	3	0	9	0	1	26	6	0	750	17	0	254	14	0	60	1	0	1	0	2	110	8	0	1012	0	0	417	544	0	175	0	2	41
Clostridium baratii str. Sullivan	-	0	0	0	0	1	6	0	0	84	3	0	30	0	0	22	0	0	1	0	2	19	1	0	119	0	0	57	0	0	46	0	1	7
Clostridium argentinense	S	2	1	3	0	0	1	0	0	43	11	1	77	0	0	5	0	0	0	1	1	5	0	0	21	0	0	7	0	0	32	0	0	0
Clostridium beijerinckii	S	1	0	1	0	0	2	1	1	29	0	0	37	4	2	19	4	1	1	0	0	41	17	1	108	3	0	5	0	0	12	0	0	5
Clostridium beijerinckii NCIMB 8na52	-	0	0	0	0	0	0	0	0	0	0	0	0	0	1	0	0	1	0	0	0	0	0	0	3	0	0	0	0	0	0	0	0	0
Clostridium beijerinckii NRRL B-598	-	0	0	0	0	0	1	0	0	19	0	0	14	0	0	4	4	0	0	0	0	28	17	1	95	0	0	0	0	0	5	0	0	0
Clostridium saccharobutylicum	S	1	0	2	0	0	6	0	0	30	0	0	20	0	1	7	0	0	0	0	0	16	0	0	78	0	0	41	0	0	7	0	0	1
Clostridium saccharobutylicum DSM 13864	-	0	0	0	0	0	1	0	0	9	0	0	0	0	0	0	0	0	0	0	0	13	0	0	9	0	0	0	0	0	1	0	0	0
Clostridium isatidis	S	0	0	9	0	0	47	2	0	303	0	1	233	1	0	39	0	0	4	0	0	74	4	0	876	9	0	276	0	0	147	0	0	36
Clostridium sp. JN-1	S	0	0	0	0	0	0	0	1	1	0	1	12	0	0	1	0	0	2	0	0	0	0	0	2	2	0	0	0	0	1	0	0	0
Clostridium sp. JN5nana9na1	S	0	0	8	0	0	1	1	0	4	0	0	40	1	0	1	0	0	0	0	0	1	0	0	5	0	0	0	0	0	9	0	0	0
Clostridium sp. MF28	S	0	0	0	0	0	0	0	1	0	0	0	1	0	0	0	0	0	0	0	0	0	0	0	0	0	0	0	0	0	2	0	0	0
Clostridium cellulovorans	S	0	0	0	0	0	3	2	0	39	0	0	59	0	0	3	0	0	0	0	0	23	41	1	45	2	0	2	0	0	2	0	0	1
Clostridium cellulovorans 743B	-	0	0	0	0	0	3	2	0	39	0	0	59	0	0	3	0	0	0	0	0	23	41	1	45	2	0	2	0	0	2	0	0	1
Clostridium cochlearium	S	0	0	1	0	0	0	0	1	5	0	0	36	0	0	6	0	0	3	0	0	0	0	0	1	0	0	0	0	0	3	0	0	0
Clostridium sp. BNL11nana	S	0	0	0	0	0	1	0	0	7	0	0	2	0	0	1	0	0	0	0	0	44	0	0	2	0	0	0	0	0	2	0	0	0
Clostridium sp. DL-VIII	S	0	0	1	0	0	1	0	1	7	0	0	21	0	0	2	0	0	1	0	0	4	0	1	4	0	0	0	0	1	7	0	1	1
Clostridium pasteurianum	S	0	0	11	0	0	2	0	1	3	0	0	86	0	1	11	0	0	1	0	0	22	0	0	3	0	0	2	0	0	185	0	1	15
Clostridium pasteurianum BC1	-	0	0	9	0	0	0	0	0	1	0	0	27	0	1	1	0	0	1	0	0	1	0	0	0	0	0	2	0	0	0	0	0	0
Clostridium drakei	S	0	0	0	0	0	0	0	1	2	0	0	11	0	0	4	0	0	0	0	0	0	0	0	0	0	0	1	0	0	36	0	0	1
Clostridium estertheticum	S	0	1	1	0	0	0	0	0	9	47	0	18	4199	0	2	1	0	0	0	0	11	0	0	4	1	0	2	0	0	13	0	1	0
Clostridium estertheticum subsp. estertheticum	-	0	1	1	0	0	0	0	0	9	47	0	18	4199	0	2	1	0	0	0	0	11	0	0	4	1	0	2	0	0	13	0	1	0
Clostridium carboxidivorans	S	0	0	1	0	0	0	0	0	1	0	0	7	0	0	2	0	0	1	0	0	1	0	0	2	0	0	2	0	0	1	0	0	0
Clostridium carboxidivorans P7	-	0	0	1	0	0	0	0	0	1	0	0	7	0	0	2	0	0	1	0	0	1	0	0	2	0	0	2	0	0	1	0	0	0
Clostridium kluyveri	S	0	0	11	0	1	1	0	0	172	0	0	191	0	0	32	0	0	2	0	0	23	0	0	13	0	0	1	0	0	24	0	0	0
Clostridium tyrobutyricum	S	0	0	14	0	0	4	0	0	35	0	0	59	1	0	1	0	0	1	0	0	56	0	0	213	0	0	3	0	0	162	0	0	4
Clostridium autoethanogenum	S	0	0	0	0	0	2	0	0	0	0	0	41	0	0	0	0	0	0	0	0	0	0	1	0	0	0	0	0	0	0	0	0	0
Clostridium autoethanogenum DSM 1nana61	-	0	0	0	0	0	2	0	0	0	0	0	41	0	0	0	0	0	0	0	0	0	0	1	0	0	0	0	0	0	0	0	0	0
Clostridium aceticum	S	0	0	0	0	0	5	0	0	3	0	0	5	0	0	4	0	0	0	0	1	3	0	0	5	0	0	1	0	0	6	0	1	5
Clostridium chauvoei	S	0	0	18	0	0	55	2	0	784	1	0	269	2	0	48	0	0	0	0	0	46	35	0	927	195	0	430	0	0	102	12	0	49
Clostridium chauvoei JF4335	-	0	0	0	0	0	0	0	0	0	0	0	0	0	0	0	0	0	0	0	0	1	0	0	0	0	0	0	0	0	0	0	0	0
Clostridium saccharoperbutylacetonicum	S	0	0	1	0	1	2	0	0	2	0	0	10	0	2	4	0	0	1	0	0	10	0	1	2	0	0	1	0	0	0	0	0	0
Clostridium saccharoperbutylacetonicum N1-4	-	0	0	0	0	0	1	0	0	0	0	0	4	0	1	0	0	0	0	0	0	0	0	0	1	0	0	0	0	0	0	0	0	0
Clostridium saccharoperbutylacetonicum N1-4(HMT)	-	0	0	0	0	0	1	0	0	0	0	0	4	0	1	0	0	0	0	0	0	0	0	0	1	0	0	0	0	0	0	0	0	0
Clostridium septicum	S	0	4	6	0	1	6	0	1	51	0	0	75	0	0	11	0	2	5	0	0	190	0	3	81	0	0	46	0	0	120	0	0	10
Clostridium sporogenes	S	0	0	0	0	0	0	0	0	10	0	1	21	0	0	2	0	1	7	0	0	271	0	0	243	0	0	36	0	0	43	0	0	8
Clostridium scatologenes	S	0	1	0	0	0	1	0	0	0	0	0	670	0	0	2	0	0	0	0	0	1	0	0	3	0	0	0	0	0	1	0	1	0
Clostridium tetani	S	0	1	6	0	0	1	0	0	160	0	1	250	0	0	6	0	0	277	0	1	320	0	0	641	0	0	5	0	0	2533	0	0	2
Clostridium tetani E88	-	0	0	0	0	0	0	0	0	5	0	0	7	0	0	2	0	0	0	0	1	0	0	0	0	0	0	1	0	0	2	0	0	0
Clostridium tetani 12124569	-	0	1	3	0	0	0	0	0	154	0	1	241	0	0	3	0	0	275	0	0	314	0	0	639	0	0	3	0	0	2526	0	0	1
Clostridium ljungdahlii	S	0	0	0	0	0	0	0	0	0	0	0	0	0	0	0	0	0	1	0	0	0	0	0	0	0	0	0	0	0	0	0	0	0
Clostridium ljungdahlii DSM 13528	-	0	0	0	0	0	0	0	0	0	0	0	0	0	0	0	0	0	1	0	0	0	0	0	0	0	0	0	0	0	0	0	0	0
Mordavella	G	2405	0	35	1983	0	21	1119	1	1152	156	0	787	1519	0	115	5122	0	464	982	0	4354	4451	2	4616	54	0	60	621	0	2413	0	1	10
Mordavella sp. Marseille-P3756	S	2405	0	35	1983	0	21	1119	1	1152	156	0	787	1519	0	115	5122	0	464	982	0	4354	4451	2	4616	54	0	60	621	0	2413	0	1	10
Hungatella	G	2169	2	145	181	0	132	180	4	1465	8478	168	553963	109	1	109	32	0	2667	462	2	3937	839	5	3611	1	0	56	11776	0	98282	20	60	22
Hungatella hathewayi	S	2169	2	145	181	0	132	180	4	1465	8478	168	553963	109	1	109	32	0	2667	462	2	3937	839	5	3611	1	0	56	11776	0	98282	20	60	22
Hungatella hathewayi WAL-1868na	-	175	0	4	13	0	19	7	0	613	13	0	1702	4	1	20	2	0	1465	92	0	1280	0	1	972	0	0	37	3	0	5547	0	2	6
Hungatella hathewayi DSM 13479	-	2	1	22	0	0	12	1	3	114	2	15	33973	0	0	19	0	0	435	0	0	493	0	0	343	0	0	1	2	0	3551	0	4	1
Hungatella hathewayi 12489931	-	0	0	14	0	0	6	0	0	19	0	43	131465	0	0	4	0	0	27	0	0	236	0	1	122	0	0	0	0	0	16591	0	20	5
Hungatella hathewayi VE2na2-11	-	0	0	13	0	0	15	0	1	11	0	38	54299	0	0	11	0	0	26	0	0	40	0	2	44	0	0	9	0	0	5966	0	15	4
Alkaliphilus	G	2	0	2	0	0	2	17	0	518	4	1	164	1	0	3	0	0	2	1	1	84	60	0	61	0	0	1	0	0	12	2	0	0
Alkaliphilus metalliredigens	S	2	0	2	0	0	2	7	0	307	4	1	91	0	0	0	0	0	0	0	0	49	60	0	57	0	0	1	0	0	11	2	0	0
Alkaliphilus metalliredigens QYMF	-	2	0	2	0	0	2	7	0	307	4	1	91	0	0	0	0	0	0	0	0	49	60	0	57	0	0	1	0	0	11	2	0	0
Alkaliphilus oremlandii	S	0	0	0	0	0	0	10	0	210	0	0	73	1	0	3	0	0	2	1	1	35	0	0	4	0	0	0	0	0	1	0	0	0
Alkaliphilus oremlandii OhILAs	-	0	0	0	0	0	0	10	0	210	0	0	73	1	0	3	0	0	2	1	1	35	0	0	4	0	0	0	0	0	1	0	0	0
Geosporobacter	G	1	0	10	1	0	0	1	0	79	1	0	119	0	0	8	0	0	1	0	0	342	1	1	9	0	0	1	0	0	7	0	0	4
Geosporobacter ferrireducens	S	1	0	10	1	0	0	1	0	79	1	0	119	0	0	8	0	0	1	0	0	342	1	1	9	0	0	1	0	0	7	0	0	4
Candidatus Arthromitus	G	0	0	3	0	1	0	0	0	40	0	2	58	0	0	4	0	0	4	0	0	42	0	2	68	0	0	1	0	0	104	0	0	2
Candidatus Arthromitus sp. SFB-rat-Yit	S	0	0	3	0	0	0	0	0	30	0	2	8	0	0	3	0	0	0	0	0	30	0	0	58	0	0	1	0	0	6	0	0	1
unclassified Clostridiaceae	-	0	0	0	0	0	0	0	0	47	0	0	64	0	0	7	0	0	41	0	0	7	0	0	30	1	0	7	0	0	24	0	0	1
Clostridiaceae bacterium 14Sna2na7	S	0	0	0	0	0	0	0	0	47	0	0	64	0	0	7	0	0	41	0	0	7	0	0	30	1	0	7	0	0	24	0	0	1
Eubacteriaceae	F	5078	1	173	5936	1	147	5452	29	8157	145	1	5776	7654	1	786	768	2	1198	1690	3	10432	5732	13	21069	922	1	309	913	0	8099	90	0	19
Eubacterium	G	5069	0	150	5934	1	136	5438	29	7686	145	1	5541	7646	1	751	760	1	1195	1671	3	10133	5713	13	20364	887	1	308	907	0	7944	90	0	19
[Eubacterium] hallii	S	3568	0	135	134	1	78	590	4	3925	38	1	2851	1191	1	386	706	0	656	434	3	6891	510	8	10061	7	1	111	3	0	3635	49	0	5
[Eubacterium] eligens	S	1359	0	10	5774	0	45	4427	25	2619	65	0	1258	6429	0	256	25	1	337	1091	0	1605	5163	5	6942	782	0	37	864	0	1537	23	0	7
[Eubacterium] eligens ATCC 2775na	-	1359	0	10	5774	0	45	4427	25	2619	65	0	1258	6429	0	256	25	1	337	1091	0	1605	5163	5	6942	782	0	37	864	0	1537	23	0	7
[Eubacterium] cellulosolvens	S	140	0	4	26	0	13	417	0	1011	42	0	1239	25	0	109	29	0	201	143	0	1582	40	0	3162	98	0	160	40	0	587	16	0	7
[Eubacterium] cellulosolvens 6	-	140	0	4	26	0	13	417	0	1011	42	0	1239	25	0	109	29	0	201	143	0	1582	40	0	3162	98	0	160	40	0	587	16	0	7
Eubacterium limosum	S	0	0	0	0	0	0	0	0	4	0	0	4	0	0	0	0	0	0	2	0	6	0	0	8	0	0	0	0	0	5	0	0	0
Eubacterium callanderi	S	0	0	0	0	0	0	0	0	0	0	0	3	0	0	0	0	0	0	0	0	1	0	0	1	0	0	0	0	0	2	0	0	0
Acetobacterium	G	0	1	22	0	0	9	5	0	403	0	0	195	0	0	28	1	1	2	2	0	166	4	0	591	0	0	0	0	0	93	0	0	0
Acetobacterium woodii	S	0	1	1	0	0	1	0	0	13	0	0	27	0	0	1	0	0	0	0	0	18	0	0	74	0	0	0	0	0	19	0	0	0
Acetobacterium woodii DSM 1na3na	-	0	1	1	0	0	1	0	0	13	0	0	27	0	0	1	0	0	0	0	0	18	0	0	74	0	0	0	0	0	19	0	0	0
Acetobacterium sp. KB-1	S	0	0	0	0	0	0	0	0	9	0	0	45	0	0	14	0	1	0	0	0	45	0	0	6	0	0	0	0	0	7	0	0	0
unclassified Clostridiales	-	4587	0	152	292	0	141	1455	6	3574	135	3	3625	939	3	488	2183	0	1147	1563	0	2479	3398	1	8543	7	0	56	470	0	3199	105	1	18
unclassified Clostridiales (miscellaneous)	-	2725	0	100	69	0	135	134	2	2272	64	1	2763	149	2	385	1874	0	1036	272	0	1920	1254	1	6128	2	0	52	6	0	2609	89	1	14
Clostridiales bacterium CCna1na	S	2492	0	84	69	0	117	131	1	1318	63	1	2011	149	2	329	1839	0	490	272	0	1096	1045	1	4690	2	0	37	5	0	2193	1	1	6
Clostridiales bacterium 7naB-A	S	233	0	16	0	0	14	3	1	916	1	0	689	0	0	50	35	0	545	0	0	751	209	0	1164	0	0	14	1	0	232	88	0	8
Intestinimonas	G	1626	0	36	223	0	6	644	2	649	68	2	631	789	0	73	309	0	91	1254	0	289	1873	0	487	4	0	2	463	0	566	16	0	3
Intestinimonas butyriciproducens	S	1626	0	36	223	0	6	644	2	649	68	2	631	789	0	73	309	0	91	1254	0	289	1873	0	487	4	0	2	463	0	566	16	0	3
Monoglobus	G	214	0	15	0	0	0	677	2	640	3	0	208	1	0	30	0	0	14	37	0	262	271	0	1874	0	0	2	1	0	18	0	0	1
Monoglobus pectinilyticus	S	214	0	15	0	0	0	677	2	640	3	0	208	1	0	30	0	0	14	37	0	262	271	0	1874	0	0	2	1	0	18	0	0	1
Christensenellaceae	F	3141	0	120	20	0	3	4850	5	978	263	0	1366	3139	1	145	452	0	599	167	0	414	38	0	1253	1	0	5	29	0	2452	2	2	3
Christensenella	G	3141	0	120	20	0	3	4850	5	978	263	0	1366	3139	1	145	452	0	599	167	0	414	38	0	1253	1	0	5	29	0	2452	2	2	3
Christensenella sp. Marseille-P3954	S	48	0	49	18	0	0	105	1	533	154	0	817	1641	1	56	4	0	583	106	0	297	3	0	156	0	0	1	17	0	2336	0	0	2
Christensenella minuta	S	5	0	60	0	0	3	0	2	68	3	0	139	25	0	55	12	0	5	0	0	33	0	0	75	0	0	2	0	0	99	0	2	0
Christensenella massiliensis	S	0	0	2	0	0	0	45	2	36	0	0	36	0	0	0	0	0	0	0	0	19	0	0	20	0	0	0	0	0	3	0	0	0
Hungateiclostridiaceae	F	1384	0	86	5	0	22	7487	1	1219	186	1	1256	369	1	214	417	0	163	875	0	927	1551	0	1364	21	0	9	17	0	657	16	3	4
Mageeibacillus	G	516	0	9	1	0	1	82	0	363	14	0	177	0	0	40	339	0	85	27	0	53	1	0	38	0	0	0	4	0	17	2	0	0
Mageeibacillus indolicus	S	516	0	9	1	0	1	82	0	363	14	0	177	0	0	40	339	0	85	27	0	53	1	0	38	0	0	0	4	0	17	2	0	0
Mageeibacillus indolicus UPII9-5	-	516	0	9	1	0	1	82	0	363	14	0	177	0	0	40	339	0	85	27	0	53	1	0	38	0	0	0	4	0	17	2	0	0
Hungateiclostridium	G	150	0	7	3	0	20	6819	0	423	73	1	226	29	1	22	21	0	4	634	0	516	1380	0	273	18	0	7	8	0	84	2	1	2
Hungateiclostridium clariflavum	S	145	0	2	2	0	10	5507	0	142	6	0	60	29	1	10	20	0	0	1	0	121	1	0	72	18	0	2	8	0	24	2	0	2
Hungateiclostridium clariflavum DSM 19732	-	145	0	2	2	0	10	5507	0	142	6	0	60	29	1	10	20	0	0	1	0	121	1	0	72	18	0	2	8	0	24	2	0	2
Hungateiclostridium thermocellum	S	3	0	2	0	0	0	9	0	9	0	0	81	0	0	4	0	0	0	0	0	14	0	0	9	0	0	0	0	0	0	0	0	0
Hungateiclostridium saccincola	S	2	0	3	0	0	8	1291	0	181	67	1	71	0	0	7	1	0	1	633	0	374	1379	0	185	0	0	4	0	0	39	0	1	0
Fastidiosipila	G	132	0	59	1	0	1	125	1	140	18	0	465	15	0	121	49	0	0	67	0	196	26	0	226	2	0	1	4	0	462	1	1	1
Fastidiosipila sanguinis	S	132	0	59	1	0	1	125	1	140	18	0	465	15	0	121	49	0	0	67	0	196	26	0	226	2	0	1	4	0	462	1	1	1
Thermoclostridium	G	51	0	1	0	0	0	0	0	19	9	0	2	23	0	4	0	0	20	1	0	15	0	0	6	0	0	0	0	0	12	0	0	0
Thermoclostridium stercorarium	S	51	0	1	0	0	0	0	0	19	9	0	2	23	0	4	0	0	20	1	0	15	0	0	6	0	0	0	0	0	12	0	0	0
Pseudoclostridium	G	14	0	3	0	0	0	244	0	94	69	0	324	263	0	23	1	0	50	136	0	114	142	0	678	1	0	0	0	0	1	2	1	1
Pseudoclostridium thermosuccinogenes	S	14	0	3	0	0	0	244	0	94	69	0	324	263	0	23	1	0	50	136	0	114	142	0	678	1	0	0	0	0	1	2	1	1
Ruminiclostridium	G	0	0	1	0	0	0	0	0	5	0	0	8	0	0	0	0	0	1	0	0	11	0	0	8	0	0	0	0	0	2	0	0	0
Ruminiclostridium cellulolyticum	S	0	0	1	0	0	0	0	0	5	0	0	8	0	0	0	0	0	1	0	0	11	0	0	8	0	0	0	0	0	2	0	0	0
Ruminiclostridium cellulolyticum H1na	-	0	0	1	0	0	0	0	0	5	0	0	8	0	0	0	0	0	1	0	0	11	0	0	8	0	0	0	0	0	2	0	0	0
Clostridiales incertae sedis	-	936	0	41	1	0	6	305	0	1703	308	22	10423	288	0	179	41	1	46	13	0	522	263	1	964	1	0	4	86	0	857	1010	0	17
Clostridiales Family XIII. Incertae Sedis	F	936	0	36	1	0	5	305	0	1409	308	22	10383	288	0	174	41	0	46	13	0	520	262	1	960	1	0	2	86	0	856	1010	0	16
[Eubacterium] minutum	S	504	0	4	1	0	3	30	0	114	3	0	323	116	0	13	1	0	6	0	0	104	17	0	315	0	0	0	8	0	722	2	0	0
Eubacterium minutum ATCC 7nanana79	-	504	0	4	1	0	3	30	0	114	3	0	323	116	0	13	1	0	6	0	0	104	17	0	315	0	0	0	8	0	722	2	0	0
Mogibacterium	G	335	0	10	0	0	2	169	0	344	297	22	9548	104	0	133	37	0	34	12	0	205	126	1	175	0	0	0	63	0	100	1	0	6
Mogibacterium pumilum	S	0	0	2	0	0	0	0	0	28	0	0	778	0	0	4	0	0	0	0	0	33	0	1	6	0	0	0	0	0	3	0	0	3
Mogibacterium diversum	S	0	0	0	0	0	2	0	0	49	0	22	3746	0	0	7	0	0	2	0	0	40	0	0	97	0	0	0	0	0	2	0	0	2
[Eubacterium] sulci	S	80	0	16	0	0	0	98	0	908	4	0	475	59	0	25	1	0	6	0	0	189	32	0	298	0	0	2	15	0	30	1007	0	9
Eubacterium sulci ATCC 35585	-	80	0	16	0	0	0	98	0	908	4	0	475	59	0	25	1	0	6	0	0	189	32	0	298	0	0	2	15	0	30	1007	0	9
Clostridiales Family XVII. Incertae Sedis	F	0	0	1	0	0	1	0	0	21	0	0	6	0	0	3	0	0	0	0	0	0	0	0	3	0	0	2	0	0	1	0	0	0
Thermaerobacter	G	0	0	1	0	0	1	0	0	21	0	0	6	0	0	3	0	0	0	0	0	0	0	0	3	0	0	2	0	0	1	0	0	0
Thermaerobacter marianensis	S	0	0	1	0	0	1	0	0	21	0	0	6	0	0	3	0	0	0	0	0	0	0	0	3	0	0	2	0	0	1	0	0	0
Thermaerobacter marianensis DSM 12885	-	0	0	1	0	0	1	0	0	21	0	0	6	0	0	3	0	0	0	0	0	0	0	0	3	0	0	2	0	0	1	0	0	0
Clostridiales Family XVI. Incertae Sedis	F	0	0	4	0	0	0	0	0	273	0	0	34	0	0	2	0	1	0	0	0	2	1	0	1	0	0	0	0	0	0	0	0	1
Carboxydocella	G	0	0	4	0	0	0	0	0	273	0	0	34	0	0	2	0	1	0	0	0	2	1	0	1	0	0	0	0	0	0	0	0	1
Carboxydocella thermautotrophica	S	0	0	4	0	0	0	0	0	273	0	0	34	0	0	2	0	1	0	0	0	2	1	0	1	0	0	0	0	0	0	0	0	1
Peptostreptococcaceae	F	738	2	128	1628	0	275	379	2	12282	39	5	4293	3716	1	410	150	2	57	42	1	2254	604	2	12870	8	0	73	13	0	5324	3	3	53
Peptostreptococcus	G	587	1	11	314	0	55	5	0	178	2	1	315	316	0	23	1	1	9	2	0	48	7	0	488	0	0	0	2	0	209	3	0	13
Peptostreptococcus stomatis	S	587	1	11	314	0	55	5	0	178	2	1	315	316	0	23	1	1	9	2	0	48	7	0	488	0	0	0	2	0	209	3	0	13
Peptostreptococcus stomatis DSM 17678	-	587	1	11	314	0	55	5	0	178	2	1	315	316	0	23	1	1	9	2	0	48	7	0	488	0	0	0	2	0	209	3	0	13
Paeniclostridium	G	110	0	15	1235	0	64	278	0	3322	27	0	782	3171	1	83	5	0	0	11	0	716	502	0	2295	0	0	23	3	0	2808	0	1	5
Paeniclostridium sordellii	S	110	0	15	1235	0	64	278	0	3322	27	0	782	3171	1	83	5	0	0	11	0	716	502	0	2295	0	0	23	3	0	2808	0	1	5
Clostridioides	G	27	1	12	31	0	97	46	2	4379	6	3	1878	112	0	168	36	0	14	3	1	803	68	2	5975	1	0	34	1	0	1441	0	2	20
Clostridioides difficile	S	27	1	12	31	0	97	46	2	4379	6	3	1878	112	0	168	36	0	14	3	1	803	68	2	5975	1	0	34	1	0	1441	0	2	20
Clostridioides difficile CD196	-	1	0	0	0	0	0	3	0	2	2	0	2	0	0	0	0	0	0	0	0	1	0	0	0	0	0	0	0	0	2	0	0	0
Clostridioides difficile 63na	-	0	0	0	0	0	0	0	0	2	0	0	0	0	0	0	0	0	2	0	0	0	0	0	0	0	0	0	0	0	5	0	0	0
Clostridioides difficile QCD-66c26	-	0	0	0	0	0	0	0	0	0	0	0	2	0	0	0	0	0	2	0	0	0	0	0	0	0	0	0	0	0	0	0	0	0
Clostridioides difficile QCD-76w55	-	0	0	1	0	0	0	0	0	0	0	0	0	0	0	0	0	0	0	1	0	2	0	0	0	0	0	0	0	0	1	0	0	0
Clostridioides difficile ATCC 43255	-	0	0	0	0	0	0	0	0	0	0	0	0	0	0	0	0	0	0	0	0	0	0	1	0	0	0	0	0	0	2	0	0	0
Clostridioides difficile M12na	-	0	0	0	0	0	0	0	0	2	0	0	0	0	0	0	0	0	0	0	0	0	0	0	3	0	0	0	0	0	2	0	0	0
Clostridioides difficile M68	-	0	0	0	0	0	0	0	0	0	0	0	5	0	0	0	0	0	0	0	0	5	0	0	1	0	0	0	0	0	6	0	0	0
Filifactor	G	6	0	5	2	0	8	12	0	869	3	0	379	2	0	19	2	0	15	6	0	161	8	0	514	2	0	0	4	0	194	0	0	3
Filifactor alocis	S	6	0	5	2	0	8	12	0	869	3	0	379	2	0	19	2	0	15	6	0	161	8	0	514	2	0	0	4	0	194	0	0	3
Filifactor alocis ATCC 35896	-	6	0	5	2	0	8	12	0	869	3	0	379	2	0	19	2	0	15	6	0	161	8	0	514	2	0	0	4	0	194	0	0	3
Acetoanaerobium	G	3	0	3	4	0	0	20	0	848	0	0	29	0	0	7	1	0	17	4	0	7	4	0	9	0	0	1	0	0	7	0	0	0
Acetoanaerobium sticklandii	S	3	0	3	4	0	0	20	0	848	0	0	29	0	0	7	1	0	17	4	0	7	4	0	9	0	0	1	0	0	7	0	0	0
unclassified Peptostreptococcaceae	-	1	0	21	0	0	0	0	0	43	0	1	121	0	0	19	0	0	0	0	0	28	0	0	25	0	0	0	0	0	18	0	0	0
Peptostreptococcaceae bacterium oral taxon 929	S	1	0	21	0	0	0	0	0	43	0	1	121	0	0	19	0	0	0	0	0	28	0	0	25	0	0	0	0	0	18	0	0	0
Peptoclostridium	G	0	0	40	0	0	0	1	0	39	0	0	52	0	0	21	0	1	0	0	0	13	0	0	96	0	0	0	0	0	13	0	0	0
Peptoclostridium acidaminophilum	S	0	0	40	0	0	0	1	0	39	0	0	52	0	0	21	0	1	0	0	0	13	0	0	96	0	0	0	0	0	13	0	0	0
Peptoclostridium acidaminophilum DSM 3953	-	0	0	40	0	0	0	1	0	39	0	0	52	0	0	21	0	1	0	0	0	13	0	0	96	0	0	0	0	0	13	0	0	0
Peptococcaceae	F	715	0	60	1	2	15	191	0	1317	9	1	10751	937	0	259	20	0	26	292	2	2820	3	1	555	0	0	7	10	0	353	0	0	8
Desulfallas	G	577	0	7	0	0	0	121	0	30	0	0	6	1	0	31	1	0	0	1	1	14	0	0	26	0	0	0	3	0	2	0	0	1
Desulfallas gibsoniae	S	577	0	7	0	0	0	121	0	30	0	0	6	1	0	31	1	0	0	1	1	14	0	0	26	0	0	0	3	0	2	0	0	1
Desulfallas gibsoniae DSM 7213	-	577	0	7	0	0	0	121	0	30	0	0	6	1	0	31	1	0	0	1	1	14	0	0	26	0	0	0	3	0	2	0	0	1
Desulfotomaculum	G	72	0	8	0	1	1	38	0	195	0	0	1308	898	0	13	18	0	11	3	0	2200	1	0	134	0	0	3	2	0	113	0	0	0
Desulfotomaculum reducens	S	22	0	0	0	0	0	19	0	6	0	0	17	894	0	0	0	0	0	0	0	1	1	0	3	0	0	0	0	0	0	0	0	0
Desulfotomaculum reducens MI-1	-	22	0	0	0	0	0	19	0	6	0	0	17	894	0	0	0	0	0	0	0	1	1	0	3	0	0	0	0	0	0	0	0	0
Desulfotomaculum nigrificans	S	3	0	2	0	0	0	0	0	23	0	0	20	0	0	2	0	0	4	0	0	8	0	0	9	0	0	0	0	0	39	0	0	0
Desulfotomaculum nigrificans CO-1-SRB	-	3	0	2	0	0	0	0	0	23	0	0	20	0	0	2	0	0	4	0	0	8	0	0	9	0	0	0	0	0	39	0	0	0
Desulfotomaculum ruminis	S	1	0	1	0	1	1	1	0	1	0	0	14	1	0	0	0	0	0	0	0	1	0	0	9	0	0	0	0	0	3	0	0	0
Desulfotomaculum ruminis DSM 2154	-	1	0	1	0	1	1	1	0	1	0	0	14	1	0	0	0	0	0	0	0	1	0	0	9	0	0	0	0	0	3	0	0	0
Desulfotomaculum ferrireducens	S	0	0	1	0	0	0	0	0	28	0	0	53	0	0	5	0	0	2	0	0	58	0	0	31	0	0	0	0	0	30	0	0	0
Desulfosporosinus	G	47	0	3	0	0	0	11	0	86	9	1	64	31	0	3	0	0	0	286	1	370	2	0	16	0	0	0	5	0	28	0	0	1
Desulfosporosinus orientis	S	0	0	0	0	0	0	0	0	0	0	0	8	0	0	0	0	0	0	0	0	1	0	0	2	0	0	0	0	0	0	0	0	1
Desulfosporosinus orientis DSM 765	-	0	0	0	0	0	0	0	0	0	0	0	8	0	0	0	0	0	0	0	0	1	0	0	2	0	0	0	0	0	0	0	0	1
Desulfosporosinus meridiei	S	0	0	0	0	0	0	1	0	2	0	0	1	0	0	0	0	0	0	286	0	14	1	0	9	0	0	0	0	0	22	0	0	0
Desulfosporosinus meridiei DSM 13257	-	0	0	0	0	0	0	1	0	2	0	0	1	0	0	0	0	0	0	286	0	14	1	0	9	0	0	0	0	0	22	0	0	0
Desulfosporosinus youngiae	S	0	0	1	0	0	0	0	0	2	0	0	2	0	0	3	0	0	0	0	1	4	0	0	1	0	0	0	0	0	1	0	0	0
Desulfosporosinus youngiae DSM 17734	-	0	0	1	0	0	0	0	0	2	0	0	2	0	0	3	0	0	0	0	1	4	0	0	1	0	0	0	0	0	1	0	0	0
Desulfosporosinus acidiphilus	S	0	0	0	0	0	0	6	0	16	0	1	12	0	0	0	0	0	0	0	0	349	1	0	2	0	0	0	5	0	5	0	0	0
Desulfosporosinus acidiphilus SJ4	-	0	0	0	0	0	0	6	0	16	0	1	12	0	0	0	0	0	0	0	0	349	1	0	2	0	0	0	5	0	5	0	0	0
Dehalobacterium	G	16	0	1	0	0	0	13	0	104	0	0	8368	5	0	3	0	0	6	0	0	40	0	0	21	0	0	0	0	0	26	0	0	0
Dehalobacterium formicoaceticum	S	16	0	1	0	0	0	13	0	104	0	0	8368	5	0	3	0	0	6	0	0	40	0	0	21	0	0	0	0	0	26	0	0	0
Desulfitobacterium	G	2	0	27	0	0	1	1	0	398	0	0	576	1	0	156	0	0	3	0	0	82	0	0	43	0	0	0	0	0	18	0	0	6
Desulfitobacterium dehalogenans	S	0	0	0	0	0	0	0	0	3	0	0	3	0	0	0	0	0	0	0	0	1	0	0	1	0	0	0	0	0	2	0	0	0
Desulfitobacterium dehalogenans ATCC 515na7	-	0	0	0	0	0	0	0	0	3	0	0	3	0	0	0	0	0	0	0	0	1	0	0	1	0	0	0	0	0	2	0	0	0
Desulfitobacterium hafniense	S	0	0	0	0	0	1	0	0	0	0	0	2	0	0	0	0	0	0	0	0	0	0	0	0	0	0	0	0	0	1	0	0	0
Desulfitobacterium hafniense Y51	-	0	0	0	0	0	0	0	0	0	0	0	2	0	0	0	0	0	0	0	0	0	0	0	0	0	0	0	0	0	0	0	0	0
Desulfitobacterium hafniense DCB-2	-	0	0	0	0	0	1	0	0	0	0	0	0	0	0	0	0	0	0	0	0	0	0	0	0	0	0	0	0	0	0	0	0	0
Desulfitobacterium metallireducens	S	0	0	25	0	0	0	0	0	320	0	0	87	0	0	144	0	0	2	0	0	64	0	0	8	0	0	0	0	0	7	0	0	6
Desulfitobacterium metallireducens DSM 15288	-	0	0	25	0	0	0	0	0	320	0	0	87	0	0	144	0	0	2	0	0	64	0	0	8	0	0	0	0	0	7	0	0	6
Desulfitobacterium dichloroeliminans	S	0	0	0	0	0	0	0	0	1	0	0	4	0	0	4	0	0	0	0	0	5	0	0	1	0	0	0	0	0	0	0	0	0
Desulfitobacterium dichloroeliminans LMG P-21439	-	0	0	0	0	0	0	0	0	1	0	0	4	0	0	4	0	0	0	0	0	5	0	0	1	0	0	0	0	0	0	0	0	0
Desulfofarcimen	G	1	0	3	0	0	0	4	0	10	0	0	37	0	0	2	0	0	0	0	0	7	0	0	21	0	0	2	0	0	5	0	0	0
Desulfofarcimen acetoxidans	S	1	0	3	0	0	0	4	0	10	0	0	37	0	0	2	0	0	0	0	0	7	0	0	21	0	0	2	0	0	5	0	0	0
Desulfofarcimen acetoxidans DSM 771	-	1	0	3	0	0	0	4	0	10	0	0	37	0	0	2	0	0	0	0	0	7	0	0	21	0	0	2	0	0	5	0	0	0
Syntrophobotulus	G	0	0	4	0	1	0	0	0	14	0	0	43	0	0	5	0	0	0	0	0	2	0	0	2	0	0	0	0	0	9	0	0	0
Syntrophobotulus glycolicus	S	0	0	4	0	1	0	0	0	14	0	0	43	0	0	5	0	0	0	0	0	2	0	0	2	0	0	0	0	0	9	0	0	0
Syntrophobotulus glycolicus DSM 8271	-	0	0	4	0	1	0	0	0	14	0	0	43	0	0	5	0	0	0	0	0	2	0	0	2	0	0	0	0	0	9	0	0	0
Dehalobacter	G	0	0	2	1	0	0	2	0	5	0	0	28	1	0	2	1	0	0	0	0	4	0	1	4	0	0	0	0	0	6	0	0	0
Dehalobacter restrictus	S	0	0	0	0	0	0	0	0	0	0	0	1	0	0	0	0	0	0	0	0	0	0	0	0	0	0	0	0	0	2	0	0	0
Dehalobacter restrictus DSM 9455	-	0	0	0	0	0	0	0	0	0	0	0	1	0	0	0	0	0	0	0	0	0	0	0	0	0	0	0	0	0	2	0	0	0
Dehalobacter sp. DCA	S	0	0	0	0	0	0	0	0	0	0	0	3	0	0	0	0	0	0	0	0	0	0	0	0	0	0	0	0	0	0	0	0	0
Thermincola	G	0	0	0	0	0	0	0	0	39	0	0	4	0	0	1	0	0	2	0	0	3	0	0	4	0	0	0	0	0	2	0	0	0
Thermincola potens	S	0	0	0	0	0	0	0	0	39	0	0	4	0	0	1	0	0	2	0	0	3	0	0	4	0	0	0	0	0	2	0	0	0
Thermincola potens JR	-	0	0	0	0	0	0	0	0	39	0	0	4	0	0	1	0	0	2	0	0	3	0	0	4	0	0	0	0	0	2	0	0	0
Candidatus Desulforudis	G	0	0	2	0	0	0	0	0	98	0	0	53	0	0	1	0	0	0	0	0	42	0	0	4	0	0	0	0	0	8	0	0	0
Candidatus Desulforudis audaxviator	S	0	0	2	0	0	0	0	0	98	0	0	53	0	0	1	0	0	0	0	0	42	0	0	4	0	0	0	0	0	8	0	0	0
Candidatus Desulforudis audaxviator MP1na4C	-	0	0	2	0	0	0	0	0	98	0	0	53	0	0	1	0	0	0	0	0	42	0	0	4	0	0	0	0	0	8	0	0	0
Heliobacteriaceae	F	2	0	8	0	0	1	1	0	945	0	0	98	0	1	31	0	0	4	2	0	898	0	0	309	1	0	7	0	0	31	0	0	0
Heliobacterium	G	2	0	8	0	0	1	1	0	945	0	0	98	0	1	31	0	0	4	2	0	898	0	0	309	1	0	7	0	0	31	0	0	0
Heliobacterium modesticaldum	S	2	0	8	0	0	1	1	0	945	0	0	98	0	1	31	0	0	4	2	0	898	0	0	309	1	0	7	0	0	31	0	0	0
Heliobacterium modesticaldum Ice1	-	2	0	8	0	0	1	1	0	945	0	0	98	0	1	31	0	0	4	2	0	898	0	0	309	1	0	7	0	0	31	0	0	0
Syntrophomonadaceae	F	0	0	5	0	0	7	2	0	261	2	0	113	137	0	15	0	0	4	0	0	39	0	0	149	0	0	0	0	0	74	0	1	0
Syntrophomonas	G	0	0	3	0	0	0	0	0	200	2	0	66	137	0	7	0	0	0	0	0	24	0	0	4	0	0	0	0	0	5	0	1	0
Syntrophomonas wolfei	S	0	0	3	0	0	0	0	0	200	2	0	66	137	0	7	0	0	0	0	0	24	0	0	4	0	0	0	0	0	5	0	1	0
Syntrophomonas wolfei subsp. wolfei	-	0	0	3	0	0	0	0	0	200	2	0	66	137	0	7	0	0	0	0	0	24	0	0	4	0	0	0	0	0	5	0	1	0
Syntrophomonas wolfei subsp. wolfei str. Goettingen G311	-	0	0	3	0	0	0	0	0	200	2	0	66	137	0	7	0	0	0	0	0	24	0	0	4	0	0	0	0	0	5	0	1	0
Syntrophothermus	G	0	0	0	0	0	1	2	0	7	0	0	39	0	0	8	0	0	4	0	0	8	0	0	8	0	0	0	0	0	1	0	0	0
Syntrophothermus lipocalidus	S	0	0	0	0	0	1	2	0	7	0	0	39	0	0	8	0	0	4	0	0	8	0	0	8	0	0	0	0	0	1	0	0	0
Syntrophothermus lipocalidus DSM 1268na	-	0	0	0	0	0	1	2	0	7	0	0	39	0	0	8	0	0	4	0	0	8	0	0	8	0	0	0	0	0	1	0	0	0
Symbiobacteriaceae	F	0	0	1	0	0	0	0	0	20	0	0	16	0	0	0	1	1	3	0	0	19	0	0	10	0	0	0	0	0	4	0	0	0
Symbiobacterium	G	0	0	1	0	0	0	0	0	20	0	0	16	0	0	0	1	1	3	0	0	19	0	0	10	0	0	0	0	0	4	0	0	0
Symbiobacterium thermophilum	S	0	0	1	0	0	0	0	0	20	0	0	16	0	0	0	1	1	3	0	0	19	0	0	10	0	0	0	0	0	4	0	0	0
Symbiobacterium thermophilum IAM 14863	-	0	0	1	0	0	0	0	0	20	0	0	16	0	0	0	1	1	3	0	0	19	0	0	10	0	0	0	0	0	4	0	0	0
Thermoanaerobacterales	O	49	3	45	0	1	9	121	1	264	57	2	805	28	2	49	0	2	29	1	2	483	8	3	366	0	2	4	0	3	69	1	1	7
Thermoanaerobacterales Family III. Incertae Sedis	F	40	2	7	0	1	3	2	0	99	0	1	149	25	1	18	0	1	10	0	0	72	4	2	239	0	2	3	0	2	11	0	0	6
Thermoanaerobacterium	G	33	1	2	0	1	2	0	0	28	0	1	126	2	1	8	0	1	6	0	0	42	4	1	211	0	0	0	0	0	7	0	0	1
Thermoanaerobacterium sp. RBIITD	S	33	0	0	0	0	0	0	0	3	0	1	91	2	1	0	0	1	0	0	0	3	4	1	4	0	0	0	0	0	1	0	0	0
Thermoanaerobacterium thermosaccharolyticum	S	0	0	1	0	1	0	0	0	16	0	0	17	0	0	2	0	0	3	0	0	2	0	0	170	0	0	0	0	0	0	0	0	1
Thermoanaerobacterium thermosaccharolyticum Mna795	-	0	0	0	0	0	0	0	0	0	0	0	16	0	0	1	0	0	0	0	0	1	0	0	4	0	0	0	0	0	0	0	0	0
Thermoanaerobacterium xylanolyticum	S	0	1	0	0	0	0	0	0	2	0	0	7	0	0	2	0	0	1	0	0	29	0	0	13	0	0	0	0	0	1	0	0	0
Thermoanaerobacterium xylanolyticum LX-11	-	0	1	0	0	0	0	0	0	2	0	0	7	0	0	2	0	0	1	0	0	29	0	0	13	0	0	0	0	0	1	0	0	0
Caldicellulosiruptor	G	7	1	5	0	0	1	2	0	48	0	0	21	22	0	4	0	0	4	0	0	25	0	1	5	0	2	1	0	2	4	0	0	5
Caldicellulosiruptor saccharolyticus	S	7	0	0	0	0	0	2	0	11	0	0	2	22	0	2	0	0	0	0	0	3	0	0	0	0	2	0	0	1	1	0	0	0
Caldicellulosiruptor saccharolyticus DSM 89na3	-	7	0	0	0	0	0	2	0	11	0	0	2	22	0	2	0	0	0	0	0	3	0	0	0	0	2	0	0	1	1	0	0	0
Caldicellulosiruptor bescii	S	0	0	0	0	0	0	0	0	0	0	0	0	0	0	0	0	0	0	0	0	0	0	0	1	0	0	0	0	0	0	0	0	0
Caldicellulosiruptor bescii DSM 6725	-	0	0	0	0	0	0	0	0	0	0	0	0	0	0	0	0	0	0	0	0	0	0	0	1	0	0	0	0	0	0	0	0	0
Caldicellulosiruptor kristjanssonii	S	0	1	2	0	0	0	0	0	1	0	0	0	0	0	0	0	0	0	0	0	0	0	0	0	0	0	0	0	0	0	0	0	1
Caldicellulosiruptor kristjanssonii I77R1B	-	0	1	2	0	0	0	0	0	1	0	0	0	0	0	0	0	0	0	0	0	0	0	0	0	0	0	0	0	0	0	0	0	1
Caldicellulosiruptor owensensis	S	0	0	2	0	0	0	0	0	0	0	0	0	0	0	0	0	0	2	0	0	1	0	1	0	0	0	0	0	0	0	0	0	2
Caldicellulosiruptor owensensis OL	-	0	0	2	0	0	0	0	0	0	0	0	0	0	0	0	0	0	2	0	0	1	0	1	0	0	0	0	0	0	0	0	0	2
Caldicellulosiruptor hydrothermalis	S	0	0	0	0	0	1	0	0	0	0	0	1	0	0	0	0	0	0	0	0	0	0	0	1	0	0	0	0	0	0	0	0	0
Caldicellulosiruptor hydrothermalis 1na8	-	0	0	0	0	0	1	0	0	0	0	0	1	0	0	0	0	0	0	0	0	0	0	0	1	0	0	0	0	0	0	0	0	0
Caldicellulosiruptor kronotskyensis	S	0	0	0	0	0	0	0	0	0	0	0	0	0	0	0	0	0	0	0	0	0	0	0	0	0	0	1	0	0	0	0	0	1
Caldicellulosiruptor kronotskyensis 2nana2	-	0	0	0	0	0	0	0	0	0	0	0	0	0	0	0	0	0	0	0	0	0	0	0	0	0	0	1	0	0	0	0	0	1
Caldicellulosiruptor obsidiansis	S	0	0	1	0	0	0	0	0	0	0	0	7	0	0	0	0	0	0	0	0	1	0	0	0	0	0	0	0	0	0	0	0	0
Caldicellulosiruptor obsidiansis OB47	-	0	0	1	0	0	0	0	0	0	0	0	7	0	0	0	0	0	0	0	0	1	0	0	0	0	0	0	0	0	0	0	0	0
Thermosediminibacter	G	0	0	0	0	0	0	0	0	23	0	0	2	1	0	6	0	0	0	0	0	5	0	0	23	0	0	2	0	0	0	0	0	0
Thermosediminibacter oceani	S	0	0	0	0	0	0	0	0	23	0	0	2	1	0	6	0	0	0	0	0	5	0	0	23	0	0	2	0	0	0	0	0	0
Thermosediminibacter oceani DSM 16646	-	0	0	0	0	0	0	0	0	23	0	0	2	1	0	6	0	0	0	0	0	5	0	0	23	0	0	2	0	0	0	0	0	0
unclassified Thermoanaerobacterales	-	4	0	0	0	0	1	0	0	6	0	1	11	0	0	1	0	0	0	1	0	32	4	0	55	0	0	0	0	1	0	1	0	0
Thermoanaerobacterales bacterium SK-G1	S	4	0	0	0	0	1	0	0	6	0	1	11	0	0	1	0	0	0	1	0	32	4	0	55	0	0	0	0	1	0	1	0	0
Thermodesulfobiaceae	F	3	0	0	0	0	0	3	0	5	0	0	25	3	0	0	0	0	0	0	0	3	0	1	6	0	0	0	0	0	1	0	0	0
Thermodesulfobium	G	3	0	0	0	0	0	3	0	5	0	0	25	3	0	0	0	0	0	0	0	3	0	1	6	0	0	0	0	0	1	0	0	0
Thermodesulfobium narugense	S	0	0	0	0	0	0	0	0	0	0	0	7	0	0	0	0	0	0	0	0	0	0	0	0	0	0	0	0	0	0	0	0	0
Thermodesulfobium narugense DSM 14796	-	0	0	0	0	0	0	0	0	0	0	0	7	0	0	0	0	0	0	0	0	0	0	0	0	0	0	0	0	0	0	0	0	0
Thermodesulfobium acidiphilum	S	0	0	0	0	0	0	0	0	0	0	0	4	0	0	0	0	0	0	0	0	0	0	1	0	0	0	0	0	0	0	0	0	0
Thermoanaerobacterales Family IV. Incertae Sedis	F	2	0	16	0	0	0	1	0	7	56	0	24	0	0	5	0	0	3	0	0	21	0	0	0	0	0	0	0	0	2	0	0	0
Mahella	G	2	0	16	0	0	0	1	0	7	56	0	24	0	0	5	0	0	3	0	0	21	0	0	0	0	0	0	0	0	2	0	0	0
Mahella australiensis	S	2	0	16	0	0	0	1	0	7	56	0	24	0	0	5	0	0	3	0	0	21	0	0	0	0	0	0	0	0	2	0	0	0
Mahella australiensis 5na-1 BON	-	2	0	16	0	0	0	1	0	7	56	0	24	0	0	5	0	0	3	0	0	21	0	0	0	0	0	0	0	0	2	0	0	0
Thermoanaerobacteraceae	F	0	1	21	0	0	4	0	1	140	1	0	563	0	1	25	0	1	16	0	2	286	0	0	51	0	0	1	0	0	55	0	1	1
Thermoanaerobacter	G	0	0	14	0	0	2	0	1	23	0	0	30	0	1	6	0	1	15	0	1	117	0	0	31	0	0	0	0	0	5	0	0	1
Thermoanaerobacter kivui	S	0	0	0	0	0	0	0	0	8	0	0	1	0	0	0	0	1	10	0	1	89	0	0	0	0	0	0	0	0	4	0	0	0
Thermoanaerobacter wiegelii	S	0	0	0	0	0	0	0	0	0	0	0	0	0	0	1	0	0	0	0	0	0	0	0	0	0	0	0	0	0	0	0	0	1
Thermoanaerobacter wiegelii Rt8.B1	-	0	0	0	0	0	0	0	0	0	0	0	0	0	0	1	0	0	0	0	0	0	0	0	0	0	0	0	0	0	0	0	0	1
Thermoanaerobacter siderophilus	S	0	0	0	0	0	0	0	0	1	0	0	0	0	0	0	0	0	2	0	0	0	0	0	0	0	0	0	0	0	0	0	0	0
Thermoanaerobacter siderophilus SR4	-	0	0	0	0	0	0	0	0	1	0	0	0	0	0	0	0	0	2	0	0	0	0	0	0	0	0	0	0	0	0	0	0	0
Thermoanaerobacter italicus	S	0	0	0	0	0	0	0	0	0	0	0	5	0	0	0	0	0	0	0	0	0	0	0	0	0	0	0	0	0	0	0	0	0
Thermoanaerobacter italicus Ab9	-	0	0	0	0	0	0	0	0	0	0	0	5	0	0	0	0	0	0	0	0	0	0	0	0	0	0	0	0	0	0	0	0	0
Thermoanaerobacter pseudethanolicus	S	0	0	14	0	0	0	0	0	0	0	0	10	0	0	2	0	0	0	0	0	0	0	0	0	0	0	0	0	0	0	0	0	0
Thermoanaerobacter pseudethanolicus ATCC 33223	-	0	0	14	0	0	0	0	0	0	0	0	10	0	0	2	0	0	0	0	0	0	0	0	0	0	0	0	0	0	0	0	0	0
Thermoanaerobacter sp. X513	S	0	0	0	0	0	0	0	0	0	0	0	0	0	0	0	0	0	0	0	0	0	0	0	1	0	0	0	0	0	0	0	0	0
Thermoanaerobacter mathranii	S	0	0	0	0	0	0	0	0	0	0	0	0	0	1	0	0	0	0	0	0	0	0	0	0	0	0	0	0	0	0	0	0	0
Thermoanaerobacter mathranii subsp. mathranii	-	0	0	0	0	0	0	0	0	0	0	0	0	0	1	0	0	0	0	0	0	0	0	0	0	0	0	0	0	0	0	0	0	0
Thermoanaerobacter mathranii subsp. mathranii str. A3	-	0	0	0	0	0	0	0	0	0	0	0	0	0	1	0	0	0	0	0	0	0	0	0	0	0	0	0	0	0	0	0	0	0
Moorella group	-	0	1	2	0	0	0	0	0	74	0	0	25	0	0	0	0	0	0	0	0	8	0	0	2	0	0	0	0	0	27	0	0	0
Ammonifex	G	0	1	0	0	0	0	0	0	2	0	0	1	0	0	0	0	0	0	0	0	0	0	0	2	0	0	0	0	0	24	0	0	0
Ammonifex degensii	S	0	1	0	0	0	0	0	0	2	0	0	1	0	0	0	0	0	0	0	0	0	0	0	2	0	0	0	0	0	24	0	0	0
Ammonifex degensii KC4	-	0	1	0	0	0	0	0	0	2	0	0	1	0	0	0	0	0	0	0	0	0	0	0	2	0	0	0	0	0	24	0	0	0
Moorella	G	0	0	2	0	0	0	0	0	72	0	0	24	0	0	0	0	0	0	0	0	8	0	0	0	0	0	0	0	0	3	0	0	0
Moorella thermoacetica	S	0	0	2	0	0	0	0	0	72	0	0	24	0	0	0	0	0	0	0	0	8	0	0	0	0	0	0	0	0	3	0	0	0
Carboxydothermus	G	0	0	2	0	0	0	0	0	13	0	0	2	0	0	2	0	0	0	0	0	2	0	0	9	0	0	1	0	0	6	0	0	0
Carboxydothermus hydrogenoformans	S	0	0	2	0	0	0	0	0	13	0	0	2	0	0	2	0	0	0	0	0	2	0	0	9	0	0	1	0	0	6	0	0	0
Carboxydothermus hydrogenoformans Z-29na1	-	0	0	2	0	0	0	0	0	13	0	0	2	0	0	2	0	0	0	0	0	2	0	0	9	0	0	1	0	0	6	0	0	0
Thermacetogenium	G	0	0	0	0	0	0	0	0	4	0	0	1	0	0	0	0	0	0	0	0	0	0	0	0	0	0	0	0	0	1	0	0	0
Thermacetogenium phaeum	S	0	0	0	0	0	0	0	0	4	0	0	1	0	0	0	0	0	0	0	0	0	0	0	0	0	0	0	0	0	1	0	0	0
Thermacetogenium phaeum DSM 1227na	-	0	0	0	0	0	0	0	0	4	0	0	1	0	0	0	0	0	0	0	0	0	0	0	0	0	0	0	0	0	1	0	0	0
Thermanaeromonas	G	0	0	0	0	0	0	0	0	0	0	0	1	0	0	0	0	0	0	0	0	0	0	0	1	0	0	0	0	0	0	0	0	0
Thermanaeromonas toyohensis	S	0	0	0	0	0	0	0	0	0	0	0	1	0	0	0	0	0	0	0	0	0	0	0	1	0	0	0	0	0	0	0	0	0
Thermanaeromonas toyohensis ToBE	-	0	0	0	0	0	0	0	0	0	0	0	1	0	0	0	0	0	0	0	0	0	0	0	1	0	0	0	0	0	0	0	0	0
Caldanaerobacter	G	0	0	3	0	0	0	0	0	14	0	0	471	0	0	17	0	0	0	0	0	7	0	0	6	0	0	0	0	0	13	0	0	0
Caldanaerobacter subterraneus	S	0	0	3	0	0	0	0	0	14	0	0	471	0	0	17	0	0	0	0	0	7	0	0	6	0	0	0	0	0	13	0	0	0
Caldanaerobacter subterraneus subsp. tengcongensis	-	0	0	3	0	0	0	0	0	14	0	0	471	0	0	17	0	0	0	0	0	7	0	0	6	0	0	0	0	0	13	0	0	0
Caldanaerobacter subterraneus subsp. tengcongensis MB4	-	0	0	3	0	0	0	0	0	14	0	0	471	0	0	17	0	0	0	0	0	7	0	0	6	0	0	0	0	0	13	0	0	0
Tepidanaerobacter	G	0	0	0	0	0	2	0	0	9	0	0	33	0	0	0	0	0	0	0	1	147	0	0	2	0	0	0	0	0	3	0	0	0
Tepidanaerobacter acetatoxydans	S	0	0	0	0	0	2	0	0	9	0	0	33	0	0	0	0	0	0	0	1	147	0	0	2	0	0	0	0	0	3	0	0	0
Tepidanaerobacter acetatoxydans Re1	-	0	0	0	0	0	2	0	0	9	0	0	33	0	0	0	0	0	0	0	1	147	0	0	2	0	0	0	0	0	3	0	0	0
Halanaerobiales	O	2	0	0	1	0	5	3	0	133	0	0	230	1	0	11	0	0	40	0	0	108	0	0	48	1	0	1	1	0	15	0	0	5
Halobacteroidaceae	F	2	0	0	0	0	0	1	0	24	0	0	23	0	0	1	0	0	38	0	0	91	0	0	4	1	0	1	0	0	7	0	0	5
Acetohalobium	G	2	0	0	0	0	0	0	0	10	0	0	13	0	0	1	0	0	36	0	0	79	0	0	3	1	0	0	0	0	0	0	0	5
Acetohalobium arabaticum	S	2	0	0	0	0	0	0	0	10	0	0	13	0	0	1	0	0	36	0	0	79	0	0	3	1	0	0	0	0	0	0	0	5
Acetohalobium arabaticum DSM 55na1	-	2	0	0	0	0	0	0	0	10	0	0	13	0	0	1	0	0	36	0	0	79	0	0	3	1	0	0	0	0	0	0	0	5
Halobacteroides	G	0	0	0	0	0	0	1	0	14	0	0	8	0	0	0	0	0	2	0	0	7	0	0	0	0	0	1	0	0	7	0	0	0
Halobacteroides halobius	S	0	0	0	0	0	0	1	0	14	0	0	8	0	0	0	0	0	2	0	0	7	0	0	0	0	0	1	0	0	7	0	0	0
Halobacteroides halobius DSM 515na	-	0	0	0	0	0	0	1	0	14	0	0	8	0	0	0	0	0	2	0	0	7	0	0	0	0	0	1	0	0	7	0	0	0
Halanaerobiaceae	F	0	0	0	1	0	5	2	0	109	0	0	207	1	0	10	0	0	2	0	0	17	0	0	44	0	0	0	1	0	8	0	0	0
Halanaerobium	G	0	0	0	0	0	1	0	0	99	0	0	149	0	0	1	0	0	1	0	0	11	0	0	9	0	0	0	0	0	6	0	0	0
Halanaerobium praevalens	S	0	0	0	0	0	1	0	0	2	0	0	9	0	0	0	0	0	0	0	0	6	0	0	5	0	0	0	0	0	6	0	0	0
Halanaerobium praevalens DSM 2228	-	0	0	0	0	0	1	0	0	2	0	0	9	0	0	0	0	0	0	0	0	6	0	0	5	0	0	0	0	0	6	0	0	0
Halanaerobium hydrogeniformans	S	0	0	0	0	0	0	0	0	37	0	0	129	0	0	1	0	0	0	0	0	3	0	0	1	0	0	0	0	0	0	0	0	0
Halothermothrix	G	0	0	0	1	0	4	2	0	6	0	0	58	1	0	9	0	0	1	0	0	6	0	0	34	0	0	0	1	0	1	0	0	0
Halothermothrix orenii	S	0	0	0	1	0	4	2	0	6	0	0	58	1	0	9	0	0	1	0	0	6	0	0	34	0	0	0	1	0	1	0	0	0
Halothermothrix orenii H 168	-	0	0	0	1	0	4	2	0	6	0	0	58	1	0	9	0	0	1	0	0	6	0	0	34	0	0	0	1	0	1	0	0	0
natranaerobiales	O	0	1	0	0	0	0	0	0	2	0	0	4	0	0	0	0	0	0	0	1	2	0	1	3	0	0	0	0	0	1	0	0	0
natranaerobiaceae	F	0	1	0	0	0	0	0	0	2	0	0	4	0	0	0	0	0	0	0	1	2	0	1	3	0	0	0	0	0	1	0	0	0
natranaerobius	G	0	1	0	0	0	0	0	0	2	0	0	4	0	0	0	0	0	0	0	1	2	0	1	3	0	0	0	0	0	1	0	0	0
natranaerobius thermophilus	S	0	1	0	0	0	0	0	0	2	0	0	4	0	0	0	0	0	0	0	1	2	0	1	3	0	0	0	0	0	1	0	0	0
natranaerobius thermophilus JW/NM-WN-LF	-	0	1	0	0	0	0	0	0	2	0	0	4	0	0	0	0	0	0	0	1	2	0	1	3	0	0	0	0	0	1	0	0	0
Negativicutes	C	10895	0	238	1303	2	59	427	1	995	1021	3	3530	2332	0	324	1417	0	223	20244	1	103569	4818	5	3871	83	0	61	81636	2	21469	1842	55	33
Acidaminococcales	O	9165	0	121	2	0	0	141	0	115	1	0	10	1497	0	138	2	0	81	0	0	544	0	0	5	2	0	2	63	0	215	0	0	1
Acidaminococcaceae	F	9165	0	121	2	0	0	141	0	115	1	0	10	1497	0	138	2	0	81	0	0	544	0	0	5	2	0	2	63	0	215	0	0	1
Acidaminococcus	G	9165	0	121	2	0	0	141	0	115	1	0	10	1497	0	138	2	0	81	0	0	544	0	0	5	2	0	2	63	0	215	0	0	1
Acidaminococcus intestini	S	8776	0	89	1	0	0	139	0	8	1	0	1	1430	0	108	1	0	30	0	0	128	0	0	1	2	0	0	63	0	6	0	0	0
Acidaminococcus intestini RyC-MR95	-	8776	0	89	1	0	0	139	0	8	1	0	1	1430	0	108	1	0	30	0	0	128	0	0	1	2	0	0	63	0	6	0	0	0
Acidaminococcus fermentans	S	0	0	6	0	0	0	0	0	64	0	0	6	0	0	0	0	0	34	0	0	218	0	0	0	0	0	2	0	0	203	0	0	1
Acidaminococcus fermentans DSM 2na731	-	0	0	6	0	0	0	0	0	64	0	0	6	0	0	0	0	0	34	0	0	218	0	0	0	0	0	2	0	0	203	0	0	1
Veillonellales	O	1026	0	82	125	2	30	181	1	332	803	2	2956	788	0	164	1398	0	86	31	0	806	4530	3	3036	79	0	18	928	1	696	112	1	15
Veillonellaceae	F	1026	0	82	125	2	30	181	1	332	803	2	2956	788	0	164	1398	0	86	31	0	806	4530	3	3036	79	0	18	928	1	696	112	1	15
Megasphaera	G	454	0	3	1	1	0	40	0	34	37	0	108	0	0	3	0	0	57	7	0	108	64	0	190	1	0	3	0	1	23	0	1	0
Megasphaera elsdenii	S	446	0	0	1	1	0	40	0	22	2	0	29	0	0	0	0	0	31	7	0	84	34	0	141	1	0	2	0	0	15	0	1	0
Megasphaera elsdenii DSM 2na46na	-	0	0	0	0	0	0	0	0	0	0	0	2	0	0	0	0	0	0	0	0	2	0	0	0	0	0	0	0	0	1	0	0	0
Megasphaera elsdenii 14-14	-	0	0	0	0	1	0	0	0	17	0	0	14	0	0	0	0	0	0	0	0	39	0	0	83	0	0	2	0	0	2	0	0	0
Megasphaera hexanoica	S	5	0	2	0	0	0	0	0	6	0	0	57	0	0	1	0	0	24	0	0	16	5	0	27	0	0	1	0	1	2	0	0	0
Megasphaera stantonii	S	0	0	1	0	0	0	0	0	2	22	0	12	0	0	0	0	0	2	0	0	5	6	0	15	0	0	0	0	0	5	0	0	0
Dialister	G	388	0	13	53	0	15	9	0	163	8	0	36	586	0	126	4	0	1	1	0	41	228	0	168	11	0	2	1	0	19	95	0	4
Dialister pneumosintes	S	293	0	3	53	0	15	5	0	3	3	0	2	35	0	32	0	0	0	0	0	14	138	0	150	5	0	0	1	0	2	42	0	4
Dialister sp. Marseille-P5638	S	95	0	4	0	0	0	3	0	153	1	0	33	544	0	89	0	0	1	0	0	25	1	0	3	1	0	2	0	0	13	32	0	0
Veillonella	G	65	0	56	52	1	9	45	1	55	673	2	2633	159	0	21	1370	0	24	21	0	636	4148	3	2464	64	0	7	905	0	629	13	0	4
Veillonella parvula	S	59	0	32	47	1	0	40	1	32	612	2	1183	152	0	2	1272	0	9	20	0	62	3764	3	1369	61	0	3	818	0	293	13	0	0
Veillonella rodentium	S	3	0	3	0	0	0	0	0	7	5	0	20	0	0	3	3	0	2	0	0	8	108	0	44	1	0	0	9	0	10	0	0	0
Negativicoccus	G	0	0	5	0	0	5	0	0	5	66	0	161	0	0	13	0	0	4	0	0	6	0	0	9	0	0	6	0	0	15	0	0	7
Negativicoccus massiliensis	S	0	0	5	0	0	5	0	0	5	66	0	161	0	0	13	0	0	4	0	0	6	0	0	9	0	0	6	0	0	15	0	0	7
Selenomonadales	O	704	0	34	1176	0	29	46	0	538	217	1	543	47	0	19	17	0	50	20213	1	99705	288	2	808	2	0	41	80634	1	20436	1730	54	17
Selenomonadaceae	F	702	0	29	1175	0	26	9	0	375	217	1	534	47	0	19	6	0	39	20197	1	92096	286	2	799	2	0	41	80634	0	20417	1730	54	15
Selenomonas	G	698	0	26	1173	0	26	8	0	368	215	0	325	45	0	7	6	0	36	1197	0	6991	286	2	784	2	0	41	80631	0	20404	1730	54	14
Selenomonas sputigena	S	697	0	13	748	0	6	0	0	88	122	0	10	31	0	0	0	0	7	1196	0	5685	149	1	178	1	0	24	80464	0	18647	1664	50	13
Selenomonas sputigena ATCC 35185	-	697	0	13	748	0	6	0	0	88	122	0	10	31	0	0	0	0	7	1196	0	5685	149	1	178	1	0	24	80464	0	18647	1664	50	13
Selenomonas sp. oral taxon 478	S	1	0	0	0	0	0	0	0	0	37	0	0	0	0	0	0	0	0	0	0	0	4	0	3	0	0	0	41	0	2	0	0	0
Selenomonas ruminantium	S	0	0	0	0	0	0	0	0	8	0	0	64	0	0	0	0	0	3	0	0	959	0	1	7	0	0	0	0	0	20	0	0	0
Selenomonas ruminantium subsp. lactilytica	-	0	0	0	0	0	0	0	0	8	0	0	64	0	0	0	0	0	3	0	0	959	0	1	7	0	0	0	0	0	20	0	0	0
Selenomonas ruminantium subsp. lactilytica TAM6421	-	0	0	0	0	0	0	0	0	8	0	0	64	0	0	0	0	0	3	0	0	959	0	1	7	0	0	0	0	0	20	0	0	0
Selenomonas sp. oral taxon 126	S	0	0	4	173	0	1	0	0	26	19	0	9	3	0	1	0	0	0	0	0	1	65	0	17	0	0	0	0	0	6	0	2	0
Selenomonas sp. oral taxon 136	S	0	0	0	117	0	0	1	0	2	14	0	15	2	0	0	0	0	0	0	0	1	44	0	4	1	0	0	2	0	4	2	0	0
Selenomonas sp. oral taxon 92na	S	0	0	3	37	0	1	0	0	0	12	0	5	1	0	0	0	0	2	0	0	4	6	0	3	0	0	0	0	0	6	0	2	0
Megamonas	G	4	0	3	2	0	0	1	0	7	2	1	209	2	0	12	0	0	3	18930	1	83151	0	0	7	0	0	0	0	0	11	0	0	1
Megamonas hypermegale	S	4	0	3	2	0	0	1	0	7	2	1	209	2	0	12	0	0	3	18930	1	83151	0	0	7	0	0	0	0	0	11	0	0	1
Sporomusaceae	F	2	0	3	1	0	2	37	0	20	0	0	9	0	0	0	11	0	11	16	0	7346	2	0	6	0	0	0	0	1	19	0	0	2
Pelosinus	G	2	0	3	1	0	2	37	0	20	0	0	9	0	0	0	11	0	11	16	0	7346	2	0	6	0	0	0	0	1	19	0	0	2
Pelosinus fermentans	S	0	0	0	0	0	1	0	0	13	0	0	2	0	0	0	0	0	0	0	0	74	0	0	1	0	0	0	0	1	14	0	0	0
Pelosinus fermentans JBW45	-	0	0	0	0	0	1	0	0	13	0	0	2	0	0	0	0	0	0	0	0	74	0	0	1	0	0	0	0	1	14	0	0	0
Pelosinus sp. UFO1	S	0	0	3	0	0	1	0	0	2	0	0	4	0	0	0	0	0	9	0	0	2879	0	0	3	0	0	0	0	0	3	0	0	2
Bacilli	C	3526	82	9423	1515	94	4607	10863	117	9890	494	135	70590	2449	88	6404	7015	129	3144	5050	84	14140	8009	155	17007	37	50	4339	198	35	5561	29	102	3324
Bacillales	O	1860	76	8561	57	83	4378	765	96	7275	55	113	57506	211	79	6049	5960	124	2838	4771	73	12040	186	126	8817	5	45	4277	17	34	4819	25	95	3223
Staphylococcaceae	F	1187	55	2090	35	61	3713	36	55	3874	18	91	32064	4	58	5212	2171	88	2229	32	51	5186	5	82	5940	1	37	3582	6	28	2999	8	67	2796
Staphylococcus	G	1166	55	2049	35	61	3706	36	54	3837	18	91	31604	4	58	5148	2121	88	2226	32	51	5137	5	82	5850	1	37	3576	6	28	2938	8	67	2779
Staphylococcus simulans	S	320	0	1	9	0	4	19	0	8	16	0	4	0	0	7	363	0	1	1	0	2	4	0	0	1	0	6	2	0	1	8	0	3
Staphylococcus aureus	S	61	54	866	0	59	2320	10	47	1510	2	84	1615	2	56	1982	14	85	1369	20	49	2019	0	79	1683	0	37	1431	0	28	1887	0	67	1330
Staphylococcus aureus subsp. aureus	-	53	0	1	0	0	2	2	0	83	0	0	67	0	0	6	3	0	1	7	0	32	0	0	161	0	0	1	0	0	47	0	0	0
Staphylococcus aureus subsp. aureus LGA251	-	53	0	0	0	0	0	2	0	0	0	0	0	0	0	0	1	0	0	0	0	0	0	0	0	0	0	0	0	0	0	0	0	0
Staphylococcus aureus subsp. aureus JKD6159	-	0	0	0	0	0	0	0	0	0	0	0	0	0	0	2	0	0	0	0	0	0	0	0	0	0	0	0	0	0	0	0	0	0
Staphylococcus aureus subsp. aureus Tna131	-	0	0	0	0	0	0	0	0	0	0	0	0	0	0	0	0	0	0	0	0	0	0	0	1	0	0	0	0	0	0	0	0	0
Staphylococcus aureus subsp. aureus ST772-MRSA-V	-	0	0	0	0	0	0	0	0	2	0	0	1	0	0	0	0	0	0	0	0	1	0	0	0	0	0	0	0	0	0	0	0	0
Staphylococcus aureus subsp. aureus Tager 1na4	-	0	0	0	0	0	0	0	0	0	0	0	0	0	0	0	0	0	0	0	0	0	0	0	0	0	0	0	0	0	1	0	0	0
Staphylococcus aureus subsp. aureus ST398	-	0	0	0	0	0	0	0	0	2	0	0	6	0	0	0	0	0	0	0	0	1	0	0	0	0	0	0	0	0	0	0	0	0
Staphylococcus aureus subsp. aureus 71193	-	0	0	0	0	0	0	0	0	2	0	0	6	0	0	0	0	0	0	0	0	1	0	0	0	0	0	0	0	0	0	0	0	0
Staphylococcus aureus RF122	-	1	0	0	0	0	0	0	0	0	0	0	0	0	0	0	1	0	0	0	0	0	0	0	1	0	0	0	0	0	0	0	0	0
Staphylococcus aureus na8BAna2176	-	1	0	1	0	0	0	0	0	0	0	0	0	0	0	0	0	0	0	0	0	0	0	0	0	0	0	0	0	0	1	0	0	0
Staphylococcus epidermidis	S	53	0	60	0	0	1	2	1	32	0	3	100	0	0	28	332	0	2	0	0	342	0	0	8	0	0	4	0	0	10	0	0	2
Staphylococcus epidermidis ATCC 12228	-	2	0	0	0	0	0	0	0	0	0	0	2	0	0	0	1	0	0	0	0	0	0	0	0	0	0	0	0	0	0	0	0	0
Staphylococcus epidermidis PM221	-	0	0	0	0	0	1	0	0	1	0	0	5	0	0	0	0	0	0	0	0	0	0	0	0	0	0	0	0	0	0	0	0	0
Staphylococcus pasteuri	S	1	0	8	0	0	0	0	0	1	0	0	13	0	0	2	0	0	0	0	0	3	0	0	0	0	0	0	0	0	3	0	0	2
Staphylococcus pasteuri SP1	-	0	0	0	0	0	0	0	0	0	0	0	3	0	0	0	0	0	0	0	0	2	0	0	0	0	0	0	0	0	0	0	0	0
Staphylococcus capitis	S	1	0	13	0	0	2	0	0	0	0	0	59	0	0	4	3	0	0	0	0	0	0	0	2	0	0	1	0	0	0	0	0	0
Staphylococcus capitis subsp. capitis	-	0	0	0	0	0	0	0	0	0	0	0	9	0	0	2	0	0	0	0	0	0	0	0	0	0	0	1	0	0	0	0	0	0
Staphylococcus argenteus	S	1	0	0	0	0	0	2	0	2	0	0	1	0	0	1	0	0	0	3	0	2	0	0	0	0	0	1	0	0	2	0	0	0
Staphylococcus succinus	S	0	1	0	0	0	0	0	0	0	0	0	1	0	0	0	0	0	0	0	1	2	0	1	1	0	0	0	0	0	0	0	0	0
Staphylococcus sp. SDB 2975	S	0	0	0	0	0	0	0	0	0	0	0	2	0	0	1	2	0	0	1	0	0	0	0	0	0	0	0	0	0	1	0	0	0
Staphylococcus condimenti	S	0	0	0	0	0	1	0	0	0	0	0	11	0	0	0	0	0	0	0	0	5	0	0	4	0	0	0	0	0	3	0	0	0
Staphylococcus piscifermentans	S	0	0	0	0	0	1	0	0	0	0	0	0	0	0	0	0	0	0	0	0	2	0	1	0	0	0	0	0	0	1	0	0	0
Staphylococcus lutrae	S	0	0	0	0	0	0	0	1	0	0	0	0	0	0	0	0	0	0	0	0	1	0	0	0	0	0	0	0	0	0	0	0	0
Staphylococcus pettenkoferi	S	0	0	0	0	0	0	0	0	39	0	0	0	0	0	0	0	0	0	1	0	12	1	0	30	0	0	0	0	0	9	0	0	0
Staphylococcus nepalensis	S	0	0	4	0	0	0	0	0	1	0	0	0	0	0	0	1	1	0	0	0	1	0	0	0	0	0	2	0	0	0	0	0	0
Staphylococcus equorum	S	0	0	0	0	0	1	0	0	0	0	0	1	0	0	0	0	0	0	0	0	0	0	0	0	0	0	0	0	0	0	0	0	0
Staphylococcus pseudintermedius	S	0	0	1	0	0	0	0	0	2	0	0	3	0	0	0	0	0	1	0	0	5	0	0	0	0	0	0	1	0	0	0	0	2
Staphylococcus simiae	S	0	0	0	0	0	0	0	0	2	0	1	28	0	0	2	0	0	0	0	0	1	0	0	0	0	0	0	0	0	0	0	0	0
Staphylococcus stepanovicii	S	0	0	1	0	1	0	0	0	0	0	0	0	0	0	0	0	0	0	0	0	5	0	0	0	0	0	0	0	0	0	0	0	0
Staphylococcus agnetis	S	0	0	0	0	0	0	0	0	0	0	0	1	0	0	0	0	0	0	0	0	0	0	0	0	0	0	0	0	0	1	0	0	0
Staphylococcus sp. AntiMn-1	S	0	0	0	0	0	0	0	0	0	0	0	4	0	0	0	0	0	0	0	0	0	0	0	0	0	0	0	0	0	1	0	0	0
Staphylococcus felis	S	0	0	0	0	0	1	0	0	0	0	0	14	0	0	0	0	0	0	0	0	2	0	0	1	0	0	0	0	0	0	0	0	0
Staphylococcus saprophyticus	S	0	0	14	0	0	2	0	0	3	0	0	41	0	0	0	0	1	3	0	0	11	0	0	4	0	0	3	0	0	2	0	0	1
Staphylococcus kloosii	S	0	0	2	0	0	0	0	0	0	0	0	0	0	0	0	0	0	0	0	0	0	0	0	0	0	0	0	0	0	0	0	0	0
Staphylococcus cohnii	S	0	0	126	20	0	259	0	2	383	0	0	2050	1	0	649	26	0	186	0	0	618	0	1	809	0	0	408	0	0	212	0	0	294
Staphylococcus auricularis	S	0	0	0	0	0	0	0	0	3	0	0	0	0	0	0	0	0	0	0	0	2	0	0	0	0	0	0	0	0	0	0	0	0
Staphylococcus lugdunensis	S	0	0	3	0	0	0	2	0	1	0	0	2	0	0	0	2	0	0	5	0	3	0	0	0	0	0	1	3	0	4	0	0	1
Staphylococcus sciuri	S	0	0	2	0	0	3	0	0	1	0	0	7	0	0	2	1	0	0	0	0	6	0	0	4	0	0	0	0	0	0	0	0	0
Staphylococcus sciuri subsp. sciuri	-	0	0	2	0	0	0	0	0	1	0	0	0	0	0	0	0	0	0	0	0	0	0	0	0	0	0	0	0	0	0	0	0	0
Staphylococcus schleiferi	S	0	0	0	0	0	1	1	0	3	0	0	6	0	1	0	0	0	1	1	0	6	0	0	2	0	0	1	0	0	0	0	0	0
Staphylococcus muscae	S	0	0	0	0	0	0	0	0	0	0	1	13	0	0	0	0	0	0	0	0	0	0	0	2	0	0	0	0	0	0	0	0	0
Staphylococcus warneri	S	0	0	4	0	0	0	0	0	0	0	0	6	0	0	0	0	0	0	0	0	1	0	0	0	0	0	0	0	0	0	0	0	3
Staphylococcus hominis	S	0	0	89	0	0	0	0	1	1	0	1	56	0	0	8	0	0	2	0	0	9	0	0	5	0	0	0	0	0	2	0	0	2
Staphylococcus hominis subsp. hominis	-	0	0	0	0	0	0	0	0	0	0	0	10	0	0	0	0	0	0	0	0	0	0	0	2	0	0	0	0	0	0	0	0	0
Staphylococcus xylosus	S	0	0	3	0	0	0	0	0	1	0	0	8	0	0	0	0	0	0	0	0	2	0	0	0	0	0	0	0	0	0	0	0	1
Staphylococcus hyicus	S	0	0	0	0	0	0	0	0	0	0	0	3	0	0	0	0	0	0	0	0	0	0	0	1	0	0	1	0	0	0	0	0	0
Staphylococcus haemolyticus	S	0	0	109	0	1	181	0	0	307	0	0	1543	0	0	488	2	0	137	0	1	474	0	0	577	0	0	308	0	0	165	0	0	199
Staphylococcus haemolyticus JCSC1435	-	0	0	0	0	0	0	0	0	0	0	0	1	0	0	0	0	0	0	0	1	0	0	0	0	0	0	0	0	0	0	0	0	0
Staphylococcus carnosus	S	0	0	0	0	0	1	0	0	0	0	0	0	0	0	0	0	0	0	0	0	0	0	0	0	0	0	0	0	0	0	0	0	1
Salinicoccus	G	0	0	3	0	0	1	0	0	0	0	0	52	0	0	0	0	0	0	0	0	0	0	0	0	0	0	0	0	0	0	0	0	0
Salinicoccus halodurans	S	0	0	3	0	0	1	0	0	0	0	0	52	0	0	0	0	0	0	0	0	0	0	0	0	0	0	0	0	0	0	0	0	0
Macrococcus	G	0	0	1	0	0	0	0	1	14	0	0	41	0	0	32	0	0	3	0	0	24	0	0	16	0	0	3	0	0	7	0	0	0
Macrococcus caseolyticus	S	0	0	0	0	0	0	0	0	2	0	0	3	0	0	1	0	0	1	0	0	0	0	0	2	0	0	1	0	0	1	0	0	0
Macrococcus canis	S	0	0	1	0	0	0	0	0	1	0	0	4	0	0	0	0	0	0	0	0	3	0	0	0	0	0	2	0	0	0	0	0	0
Macrococcus sp. IME1552	S	0	0	0	0	0	0	0	1	0	0	0	2	0	0	0	0	0	1	0	0	5	0	0	0	0	0	0	0	0	0	0	0	0
Jeotgalicoccus	G	0	0	6	0	0	2	0	0	20	0	0	11	0	0	5	0	0	0	0	0	16	0	0	53	0	0	1	0	0	5	0	0	15
Jeotgalicoccus saudimassiliensis	S	0	0	6	0	0	2	0	0	20	0	0	11	0	0	5	0	0	0	0	0	16	0	0	53	0	0	1	0	0	5	0	0	15
Auricoccus	G	0	0	0	0	0	2	0	0	0	0	0	190	0	0	0	0	0	0	0	0	5	0	0	2	0	0	0	0	0	48	0	0	0
Auricoccus indicus	S	0	0	0	0	0	2	0	0	0	0	0	190	0	0	0	0	0	0	0	0	5	0	0	2	0	0	0	0	0	48	0	0	0
Bacillales incertae sedis	-	537	0	33	5	0	8	1	1	102	12	0	773	3	1	21	0	2	4	0	0	67	4	0	73	1	0	5	1	0	27	0	1	3
Bacillales Family XI. Incertae Sedis	-	537	0	32	4	0	8	1	1	85	12	0	745	2	0	21	0	2	1	0	0	62	3	0	70	1	0	3	1	0	16	0	1	1
Gemella	G	537	0	32	4	0	8	1	1	85	12	0	745	2	0	21	0	2	1	0	0	62	3	0	70	1	0	3	1	0	16	0	1	1
Gemella morbillorum	S	508	0	23	4	0	7	0	0	25	9	0	408	1	0	6	0	0	1	0	0	32	3	0	46	1	0	3	0	0	8	0	1	0
Gemella sp. ND 6198	S	0	0	1	0	0	0	0	0	2	0	0	14	0	0	11	0	0	0	0	0	21	0	0	6	0	0	0	0	0	0	0	0	0
Bacillales Family XII. Incertae Sedis	-	0	0	1	1	0	0	0	0	17	0	0	18	1	1	0	0	0	3	0	0	5	1	0	3	0	0	2	0	0	11	0	0	2
Exiguobacterium	G	0	0	1	1	0	0	0	0	17	0	0	18	1	1	0	0	0	3	0	0	5	1	0	3	0	0	2	0	0	11	0	0	2
Exiguobacterium antarcticum	S	0	0	1	0	0	0	0	0	0	0	0	1	0	0	0	0	0	0	0	0	0	1	0	0	0	0	0	0	0	0	0	0	0
Exiguobacterium antarcticum B7	-	0	0	1	0	0	0	0	0	0	0	0	1	0	0	0	0	0	0	0	0	0	1	0	0	0	0	0	0	0	0	0	0	0
Exiguobacterium sibiricum	S	0	0	0	0	0	0	0	0	0	0	0	0	0	1	0	0	0	0	0	0	0	0	0	0	0	0	0	0	0	0	0	0	0
Exiguobacterium sibiricum 255-15	-	0	0	0	0	0	0	0	0	0	0	0	0	0	1	0	0	0	0	0	0	0	0	0	0	0	0	0	0	0	0	0	0	0
Exiguobacterium sp. AT1b	S	0	0	0	1	0	0	0	0	0	0	0	3	1	0	0	0	0	0	0	0	0	0	0	3	0	0	0	0	0	1	0	0	0
Exiguobacterium sp. MH3	S	0	0	0	0	0	0	0	0	0	0	0	0	0	0	0	0	0	0	0	0	2	0	0	0	0	0	0	0	0	1	0	0	0
Exiguobacterium sp. N4-1P	S	0	0	0	0	0	0	0	0	0	0	0	5	0	0	0	0	0	0	0	0	0	0	0	0	0	0	0	0	0	0	0	0	2
Bacillaceae	F	109	17	6325	15	18	591	671	30	2325	5	15	23740	100	17	667	4	25	542	623	13	5934	26	34	793	0	5	654	8	6	919	1	19	366
Bacillus	G	84	14	6312	10	16	572	180	26	2203	4	14	23359	5	16	639	3	22	520	610	13	4753	24	29	705	0	5	634	3	6	885	0	16	357
Bacillus cereus group	-	42	11	6247	5	10	519	4	19	1916	0	4	1010	5	12	591	0	16	488	3	7	3167	0	21	554	0	2	587	1	4	786	0	12	313
Bacillus cereus	S	41	4	6093	1	1	387	0	9	1728	0	2	741	0	4	508	0	7	369	0	2	2941	0	10	404	0	2	367	0	3	581	0	7	269
Bacillus cereus na3BB1na2	-	1	0	1	0	0	1	0	0	2	0	0	0	0	0	0	0	0	0	0	0	0	0	0	0	0	0	0	0	0	1	0	0	0
Bacillus cereus AH676	-	0	4	118	0	1	306	0	7	225	0	2	188	0	2	323	0	7	195	0	1	273	0	6	211	0	2	172	0	1	273	0	6	207
Bacillus cereus ATCC 1na876	-	0	0	0	0	0	0	0	0	0	0	0	1	0	0	0	0	0	0	0	0	0	0	0	0	0	0	0	0	0	0	0	0	0
Bacillus cereus Rock3-29	-	0	0	0	0	0	0	0	0	0	0	0	0	0	0	0	0	0	0	0	0	0	0	1	0	0	0	0	0	0	0	0	0	0
Bacillus cereus Rock3-42	-	0	0	0	0	0	2	0	0	0	0	0	2	0	0	0	0	0	0	0	0	0	0	0	1	0	0	0	0	0	1	0	0	0
Bacillus cereus Rock3-44	-	0	0	4	0	0	0	0	1	1	0	0	3	0	0	0	0	0	1	0	0	4	0	0	0	0	0	0	0	0	1	0	0	0
Bacillus cereus Rock4-18	-	0	0	0	0	0	0	0	0	0	0	0	1	0	0	1	0	0	0	0	0	0	0	0	0	0	0	2	0	0	0	0	0	0
Bacillus cereus F65185	-	0	0	0	0	0	0	0	0	0	0	0	0	0	0	0	0	0	0	0	0	1	0	0	0	0	0	0	0	0	0	0	0	0
Bacillus cereus C1L	-	0	0	0	0	0	0	0	0	1	0	0	6	0	0	0	0	0	0	0	0	5	0	0	1	0	0	0	0	0	3	0	0	0
Bacillus cereus biovar anthracis	-	0	0	0	0	0	0	0	0	2	0	0	3	0	0	0	0	0	0	0	0	0	0	0	0	0	0	0	0	0	0	0	0	0
Bacillus cereus biovar anthracis str. CI	-	0	0	0	0	0	0	0	0	2	0	0	3	0	0	0	0	0	0	0	0	0	0	0	0	0	0	0	0	0	0	0	0	0
Bacillus cereus FRI-35	-	0	0	0	0	0	0	0	0	0	0	0	7	0	0	1	0	0	0	0	1	1	0	0	2	0	0	0	0	0	6	0	0	0
Bacillus cereus D17	-	0	0	2	0	0	0	0	0	1	0	0	12	0	0	0	0	0	0	0	0	6	0	0	6	0	0	0	0	0	7	0	0	0
Bacillus cereus G9241	-	0	0	0	0	0	0	0	0	0	0	0	0	0	0	0	0	0	0	0	0	0	0	0	1	0	0	2	0	0	0	0	0	0
Bacillus cereus E33L	-	0	0	0	1	0	0	0	0	0	0	0	0	0	0	0	0	0	0	0	0	2	0	0	0	0	0	0	0	0	0	0	0	0
Bacillus cereus NC74na1	-	0	0	0	0	0	0	0	0	1	0	0	0	0	0	0	0	0	0	0	0	0	0	0	0	0	0	0	0	0	0	0	0	0
Bacillus cereus ATCC 1na987	-	0	0	0	0	0	0	0	0	0	0	0	0	0	0	0	0	0	0	0	0	1	0	0	0	0	0	0	0	0	0	0	0	0
Bacillus cereus na3BB1na8	-	0	0	0	0	0	0	0	0	0	0	0	0	0	0	0	0	0	0	0	0	0	0	0	1	0	0	0	0	0	0	0	0	0
Bacillus cereus 17256naW	-	0	0	0	0	0	0	0	0	0	0	0	1	0	0	0	0	0	0	0	0	1	0	0	0	0	0	0	0	0	0	0	0	0
Bacillus cereus m155na	-	0	0	26	0	0	6	0	0	6	0	0	10	0	0	6	0	0	0	0	0	31	0	1	8	0	0	17	0	0	9	0	0	6
Bacillus cereus m1293	-	0	0	5886	0	0	60	0	0	1473	0	0	427	0	1	161	0	0	173	0	0	2565	0	0	127	0	0	170	0	1	269	0	0	55
Bacillus anthracis	S	1	0	0	1	0	2	1	0	6	0	0	134	3	0	3	0	0	3	2	0	21	0	0	10	0	0	2	1	0	21	0	1	0
Bacillus anthracis str. Vollum	-	0	0	0	0	0	0	0	0	0	0	0	0	0	0	0	0	0	0	0	0	2	0	0	1	0	0	0	0	0	0	0	0	0
Bacillus anthracis str. CDC 684	-	0	0	0	0	0	0	0	0	2	0	0	8	0	0	0	0	0	0	0	0	0	0	0	0	0	0	0	0	0	0	0	0	0
Bacillus anthracis str. H94na1	-	0	0	0	0	0	0	0	0	0	0	0	0	0	0	0	0	0	0	0	0	0	0	0	1	0	0	0	0	0	0	0	0	0
Bacillus anthracis str. V77na-NP-1R	-	0	0	0	0	0	0	0	0	0	0	0	0	0	0	0	0	0	0	0	0	0	0	0	1	0	0	0	0	0	3	0	0	0
Bacillus mycoides	S	0	0	0	0	0	0	0	0	1	0	0	5	0	0	0	0	0	0	0	0	5	0	1	3	0	0	0	0	0	6	0	1	3
Bacillus mycoides KBAB4	-	0	0	0	0	0	0	0	0	0	0	0	1	0	0	0	0	0	0	0	0	1	0	0	0	0	0	0	0	0	1	0	1	0
Bacillus thuringiensis	S	0	6	113	3	6	115	3	6	170	0	2	77	2	8	76	0	6	109	1	3	153	0	9	124	0	0	214	0	1	107	0	3	35
Bacillus thuringiensis serovar pulsiensis	-	0	4	68	0	5	73	0	4	111	0	1	28	0	4	45	0	2	68	0	0	75	0	1	73	0	0	181	0	0	49	0	2	19
Bacillus thuringiensis serovar pulsiensis BGSC 4CC1	-	0	4	68	0	5	73	0	4	111	0	1	28	0	4	45	0	2	68	0	0	75	0	1	73	0	0	181	0	0	49	0	2	19
Bacillus thuringiensis LM1212	-	0	0	0	0	0	1	0	0	0	0	0	3	0	0	0	0	0	0	0	0	0	0	0	0	0	0	0	0	0	1	0	0	0
Bacillus thuringiensis HD-771	-	0	0	1	0	0	0	0	0	0	0	0	0	0	0	0	0	0	0	0	0	0	0	0	0	0	0	0	0	0	1	0	0	0
Bacillus thuringiensis HD-789	-	0	0	0	1	0	0	0	0	0	0	0	0	0	0	0	0	0	0	0	0	0	0	0	0	0	0	0	0	0	0	0	0	0
Bacillus thuringiensis MC28	-	0	0	0	0	0	0	0	0	0	0	0	1	0	0	0	0	1	0	0	0	3	0	0	1	0	0	0	0	0	3	0	0	0
Bacillus thuringiensis Bt4na7	-	0	0	0	0	0	0	0	0	0	0	1	0	0	0	0	0	0	0	0	0	0	0	0	0	0	0	0	0	0	0	0	0	0
Bacillus thuringiensis serovar monterrey	-	0	0	0	0	0	0	0	0	0	0	0	0	0	0	1	0	0	0	0	0	0	0	0	0	0	0	0	0	0	0	0	0	0
Bacillus thuringiensis serovar monterrey BGSC 4AJ1	-	0	0	0	0	0	0	0	0	0	0	0	0	0	0	1	0	0	0	0	0	0	0	0	0	0	0	0	0	0	0	0	0	0
Bacillus thuringiensis serovar pakistani	-	0	0	0	0	0	1	0	0	0	0	0	0	0	0	0	0	0	0	0	0	0	0	0	0	0	0	0	0	0	0	0	0	0
Bacillus thuringiensis serovar pakistani str. T13nana1	-	0	0	0	0	0	1	0	0	0	0	0	0	0	0	0	0	0	0	0	0	0	0	0	0	0	0	0	0	0	0	0	0	0
Bacillus thuringiensis serovar tochigiensis	-	0	0	0	0	0	0	0	0	0	0	0	0	0	0	0	0	0	0	0	0	0	0	0	1	0	0	0	0	0	0	0	0	0
Bacillus thuringiensis serovar tochigiensis BGSC 4Y1	-	0	0	0	0	0	0	0	0	0	0	0	0	0	0	0	0	0	0	0	0	0	0	0	1	0	0	0	0	0	0	0	0	0
Bacillus thuringiensis serovar huazhongensis	-	0	2	39	0	1	39	0	2	33	0	0	14	0	4	22	0	3	33	0	2	49	0	7	36	0	0	27	0	1	30	0	1	15
Bacillus thuringiensis serovar huazhongensis BGSC 4BD1	-	0	2	39	0	1	39	0	2	33	0	0	14	0	4	22	0	3	33	0	2	49	0	7	36	0	0	27	0	1	30	0	1	15
Bacillus thuringiensis serovar indiana	-	0	0	2	0	0	0	0	0	10	0	0	1	0	0	0	0	0	1	0	0	2	0	0	1	0	0	0	0	0	0	0	0	0
Bacillus thuringiensis serovar kurstaki	-	0	0	0	0	0	0	0	0	1	0	0	0	0	0	0	0	0	0	0	0	5	0	0	3	0	0	0	0	0	2	0	0	0
Bacillus thuringiensis serovar kurstaki str. YBT-152na	-	0	0	0	0	0	0	0	0	0	0	0	0	0	0	0	0	0	0	0	0	0	0	0	1	0	0	0	0	0	0	0	0	0
Bacillus thuringiensis BMB171	-	0	0	0	0	0	0	0	0	0	0	0	0	0	0	0	0	0	0	0	0	4	0	0	0	0	0	0	0	0	2	0	0	0
Bacillus thuringiensis serovar kurstaki str. HD-1	-	0	0	0	0	0	0	0	0	1	0	0	0	0	0	0	0	0	0	0	0	0	0	0	0	0	0	0	0	0	0	0	0	0
Bacillus thuringiensis serovar kurstaki str. HD73	-	0	0	0	0	0	0	0	0	0	0	0	0	0	0	0	0	0	0	0	0	1	0	0	0	0	0	0	0	0	0	0	0	0
Bacillus thuringiensis serovar galleriae	-	0	0	0	0	0	0	0	0	0	0	0	0	0	0	0	0	0	0	0	0	0	0	1	0	0	0	0	0	0	0	0	0	0
Bacillus thuringiensis serovar finitimus	-	0	0	0	0	0	0	0	0	0	0	0	1	0	0	0	0	0	0	0	0	0	0	0	0	0	0	0	0	0	0	0	0	0
Bacillus thuringiensis serovar finitimus YBT-na2na	-	0	0	0	0	0	0	0	0	0	0	0	1	0	0	0	0	0	0	0	0	0	0	0	0	0	0	0	0	0	0	0	0	0
Bacillus thuringiensis serovar morrisoni	-	0	0	0	0	0	0	0	0	0	0	0	0	0	0	0	0	0	2	0	0	0	0	0	0	0	0	0	0	0	0	0	0	0
Bacillus pseudomycoides	S	0	0	0	0	0	0	0	1	1	0	0	16	0	0	1	0	0	0	0	1	3	0	1	2	0	0	2	0	0	1	0	0	1
Bacillus pseudomycoides DSM 12442	-	0	0	0	0	0	0	0	0	0	0	0	0	0	0	0	0	0	0	0	0	2	0	0	0	0	0	2	0	0	0	0	0	0
Bacillus toyonensis	S	0	0	0	0	0	0	0	0	0	0	0	5	0	0	0	0	0	0	0	0	0	0	0	0	0	0	0	0	0	3	0	0	0
Bacillus toyonensis BCT-7112	-	0	0	0	0	0	0	0	0	0	0	0	5	0	0	0	0	0	0	0	0	0	0	0	0	0	0	0	0	0	3	0	0	0
Bacillus cytotoxicus	S	0	0	0	0	0	3	0	1	2	0	0	4	0	0	0	0	0	1	0	1	2	0	0	0	0	0	0	0	0	56	0	0	0
Bacillus wiedmannii	S	0	0	0	0	0	0	0	0	0	0	0	0	0	0	1	0	0	0	0	0	0	0	0	0	0	0	0	0	0	0	0	0	0
Bacillus sp. ABP14	S	0	0	0	0	0	0	0	0	0	0	0	0	0	0	0	0	1	0	0	0	0	0	0	0	0	0	0	0	0	0	0	0	0
Bacillus subtilis group	-	39	0	18	1	1	8	173	2	154	0	1	61	0	1	13	1	0	8	3	1	40	0	2	59	0	0	5	1	0	34	0	1	9
Bacillus amyloliquefaciens group	-	37	0	4	1	1	3	169	0	125	0	0	23	0	0	3	1	0	1	3	0	20	0	0	20	0	0	2	1	0	18	0	0	0
Bacillus velezensis	S	37	0	3	1	0	1	164	0	125	0	0	15	0	0	3	1	0	1	2	0	13	0	0	11	0	0	1	1	0	6	0	0	0
Bacillus velezensis AS43.3	-	0	0	0	0	0	0	0	0	0	0	0	0	0	0	1	0	0	0	0	0	0	0	0	0	0	0	0	0	0	0	0	0	0
Bacillus velezensis naU-B3	-	0	0	0	0	0	0	1	0	2	0	0	0	0	0	0	0	0	1	0	0	2	0	0	0	0	0	0	0	0	0	0	0	0
Bacillus velezensis NJN-6	-	0	0	0	0	0	0	0	0	0	0	0	2	0	0	0	0	0	0	0	0	3	0	0	2	0	0	0	0	0	0	0	0	0
Bacillus amyloliquefaciens	S	0	0	1	0	0	2	5	0	0	0	0	8	0	0	0	0	0	0	1	0	7	0	0	8	0	0	1	0	0	12	0	0	0
Bacillus amyloliquefaciens DSM 7	-	0	0	0	0	0	0	0	0	0	0	0	0	0	0	0	0	0	0	0	0	0	0	0	3	0	0	0	0	0	6	0	0	0
Bacillus amyloliquefaciens KHG19	-	0	0	0	0	0	0	0	0	0	0	0	0	0	0	0	0	0	0	1	0	0	0	0	0	0	0	0	0	0	1	0	0	0
Bacillus amyloliquefaciens LFB112	-	0	0	0	0	0	0	0	0	0	0	0	6	0	0	0	0	0	0	0	0	0	0	0	2	0	0	0	0	0	0	0	0	0
Bacillus subtilis	S	2	0	13	0	0	1	4	0	8	0	1	31	0	0	6	0	0	7	0	0	9	0	0	5	0	0	2	0	0	5	0	1	7
Bacillus subtilis subsp. globigii	-	2	0	0	0	0	0	2	0	0	0	0	0	0	0	0	0	0	0	0	0	0	0	0	1	0	0	0	0	0	0	0	0	0
Bacillus subtilis subsp. subtilis	-	0	0	0	0	0	0	0	0	4	0	0	1	0	0	0	0	0	4	0	0	3	0	0	2	0	0	0	0	0	2	0	0	2
Bacillus subtilis subsp. subtilis str. BAB-1	-	0	0	0	0	0	0	0	0	0	0	0	0	0	0	0	0	0	0	0	0	1	0	0	1	0	0	0	0	0	0	0	0	0
Bacillus subtilis subsp. inaquosorum	-	0	0	0	0	0	0	0	0	1	0	1	0	0	0	1	0	0	0	0	0	0	0	0	0	0	0	0	0	0	1	0	0	0
Bacillus subtilis BSn5	-	0	0	0	0	0	0	0	0	0	0	0	14	0	0	1	0	0	1	0	0	0	0	0	1	0	0	1	0	0	0	0	0	0
Bacillus licheniformis	S	0	0	0	0	0	3	0	0	0	0	0	2	0	0	0	0	0	0	0	0	0	0	0	2	0	0	0	0	0	1	0	0	0
Bacillus atrophaeus	S	0	0	0	0	0	0	0	0	2	0	0	4	0	0	1	0	0	0	0	0	10	0	0	4	0	0	0	0	0	6	0	0	0
Bacillus atrophaeus UCMB-5137	-	0	0	0	0	0	0	0	0	2	0	0	4	0	0	0	0	0	0	0	0	10	0	0	4	0	0	0	0	0	6	0	0	0
Bacillus sonorensis	S	0	0	0	0	0	0	0	1	1	0	0	1	0	1	0	0	0	0	0	0	1	0	0	0	0	0	0	0	0	0	0	0	0
Bacillus paralicheniformis	S	0	0	0	0	0	0	0	0	0	0	0	0	0	0	3	0	0	0	0	1	0	0	2	0	0	0	0	0	0	0	0	0	0
Bacillus litoralis	S	1	0	2	1	0	0	0	0	0	0	0	3	0	0	1	0	1	0	0	1	1	0	0	1	0	0	1	0	0	2	0	0	0
Bacillus sp. FJAT-45348	S	1	0	0	0	0	0	0	0	0	0	1	8	0	0	0	0	0	1	0	0	1	0	0	3	0	1	0	1	0	1	0	0	0
Bacillus sp. FJAT-18na17	S	0	0	0	0	0	0	0	1	3	0	1	1	0	0	0	0	0	1	0	0	0	0	0	0	0	0	0	0	0	0	0	0	1
Bacillus sp. FJAT-22na9na	S	0	0	0	0	1	1	0	0	0	0	0	0	0	0	0	0	0	0	0	0	15	0	0	3	0	0	1	0	0	0	0	0	0
Bacillus sp. X1(2na14)	S	0	0	0	0	0	1	0	0	0	0	0	0	0	0	0	0	0	0	0	0	0	0	0	2	0	0	0	0	0	2	0	0	0
Bacillus weihaiensis	S	0	0	0	0	0	0	0	0	0	0	0	1	0	0	0	0	0	0	0	0	4	0	0	0	0	0	2	0	0	0	0	0	0
Bacillus gobiensis	S	0	0	1	0	0	0	0	0	1	0	0	18	0	0	0	0	0	1	0	0	5	0	0	0	0	0	1	0	0	1	0	0	0
Bacillus filamentosus	S	0	0	0	0	0	0	0	0	0	0	0	6	0	0	1	0	0	0	0	0	0	0	0	2	0	0	1	0	0	1	0	0	0
Bacillus xiamenensis	S	0	0	0	0	1	0	0	0	0	0	0	1	0	0	0	0	0	0	0	1	1	0	0	0	0	0	0	0	0	0	0	0	0
Bacillus kochii	S	0	0	0	0	0	2	0	0	1	0	1	6	0	0	0	0	0	1	0	1	0	0	0	1	0	0	0	0	0	1	0	0	0
Bacillus sp. WP8	S	0	0	0	0	0	0	0	0	0	0	1	0	0	0	0	0	0	0	0	0	0	0	0	0	0	0	0	0	0	0	0	0	0
Bacillus sp. 1NLA3E	S	0	0	0	0	0	1	0	0	0	0	0	5	0	0	0	0	0	0	0	0	3	0	0	1	0	0	1	0	1	1	0	0	0
Bacillus glycinifermentans	S	0	0	3	0	0	0	0	1	0	0	0	2	0	0	0	0	0	0	0	0	2	0	0	0	0	0	0	0	0	0	0	0	0
Bacillus beveridgei	S	0	0	0	0	0	0	0	0	0	0	0	2	0	0	0	0	0	0	0	0	0	0	0	0	0	0	0	0	0	1	0	0	0
Bacillus altitudinis complex	-	0	0	0	0	0	0	1	0	0	0	1	12	0	0	0	0	0	0	0	0	2	0	0	2	0	0	0	0	0	1	0	0	0
Bacillus altitudinis	S	0	0	0	0	0	0	1	0	0	0	1	12	0	0	0	0	0	0	0	0	2	0	0	2	0	0	0	0	0	1	0	0	0
Bacillus sp. IHB B 7164	S	0	0	0	0	0	0	0	0	0	0	0	0	0	0	0	0	0	0	0	0	0	0	0	2	0	0	0	0	0	0	0	0	0
Bacillus sp. FJAT-42376	S	0	0	0	0	0	0	0	0	0	0	0	2	0	0	0	0	0	0	0	0	0	0	0	0	0	0	0	0	0	0	0	0	0
Bacillus sp. Lzh-5	S	0	0	0	0	0	0	0	0	0	0	0	0	0	0	0	0	0	1	0	0	0	0	0	0	0	0	0	0	0	0	0	0	0
Bacillus sp. ZY-1-1	S	0	0	0	0	0	0	0	0	0	0	0	1	0	0	0	0	0	0	0	0	0	0	0	0	0	0	0	0	0	0	0	0	0
Bacillus sp. DM2	S	0	0	0	0	0	0	0	0	0	0	0	0	0	0	0	0	1	0	0	0	0	0	0	0	0	0	0	0	0	0	0	0	0
Bacillus flexus	S	0	0	1	0	0	0	0	0	0	0	0	0	0	0	0	0	0	0	0	0	3	0	0	0	0	0	2	0	0	0	0	0	0
Bacillus coagulans	S	0	0	4	0	0	1	1	0	26	0	0	11	0	0	0	0	0	2	0	0	453	24	0	15	0	0	2	0	0	7	0	0	1
Bacillus coagulans 36D1	-	0	0	0	0	0	0	0	0	1	0	0	2	0	0	0	0	0	0	0	0	1	0	0	3	0	0	0	0	0	7	0	0	0
Bacillus coagulans DSM 1 = ATCC 7na5na	-	0	0	0	0	0	0	0	0	0	0	0	1	0	0	0	0	0	0	0	0	0	0	0	0	0	0	0	0	0	0	0	0	0
Bacillus megaterium	S	0	0	7	0	0	1	0	0	0	0	0	4	0	0	7	0	2	0	0	1	2	0	1	6	0	0	0	0	0	3	0	0	0
Bacillus megaterium DSM 319	-	0	0	2	0	0	0	0	0	0	0	0	0	0	0	4	0	0	0	0	0	1	0	0	0	0	0	0	0	0	0	0	0	0
Bacillus megaterium WSH-nana2	-	0	0	0	0	0	0	0	0	0	0	0	3	0	0	0	0	0	0	0	0	1	0	0	0	0	0	0	0	0	0	0	0	0
Bacillus megaterium NBRC 153na8 = ATCC 14581	-	0	0	1	0	0	1	0	0	0	0	0	0	0	0	3	0	0	0	0	0	0	0	0	6	0	0	0	0	0	3	0	0	0
Bacillus pumilus	S	0	2	3	0	0	2	0	0	0	0	0	0	0	0	0	0	0	0	0	0	2	0	0	2	0	1	2	0	0	2	0	0	2
Bacillus sp. (in: Bacteria)	S	0	0	0	0	0	0	0	0	0	0	0	1	0	0	0	0	0	0	0	0	4	0	0	0	0	0	0	0	0	0	0	0	0
Bacillus cellulosilyticus	S	0	0	0	1	0	1	0	0	0	1	0	4	0	0	0	1	0	0	603	0	884	0	0	0	0	0	1	0	0	0	0	0	0
Bacillus cellulosilyticus DSM 2522	-	0	0	0	1	0	1	0	0	0	1	0	4	0	0	0	1	0	0	603	0	884	0	0	0	0	0	1	0	0	0	0	0	0
Bacillus lentus	S	0	0	0	0	0	0	0	0	0	0	1	0	0	0	1	0	0	0	0	0	1	0	0	1	0	0	0	0	0	12	0	0	1
Bacillus methanolicus	S	0	0	0	0	0	0	0	0	0	0	0	3	0	0	0	0	0	0	0	0	0	0	0	0	0	0	0	0	0	0	0	0	2
Bacillus methanolicus MGA3	-	0	0	0	0	0	0	0	0	0	0	0	3	0	0	0	0	0	0	0	0	0	0	0	0	0	0	0	0	0	0	0	0	2
Bacillus simplex	S	0	0	0	0	0	3	0	0	0	0	1	1	0	0	1	0	0	0	0	1	4	0	0	1	0	0	0	0	0	0	0	0	0
Bacillus simplex NBRC 1572na = DSM 1321	-	0	0	0	0	0	2	0	0	0	0	0	1	0	0	1	0	0	0	0	0	1	0	0	1	0	0	0	0	0	0	0	0	0
Bacillus smithii	S	0	0	0	0	0	0	0	0	2	0	0	0	0	0	0	0	0	0	0	0	0	0	0	0	0	0	0	0	0	0	0	0	0
Bacillus cohnii	S	0	0	0	0	0	0	0	0	1	0	0	5	0	0	0	0	0	0	0	0	0	0	0	1	0	0	0	0	0	0	0	0	0
Bacillus thermoamylovorans	S	0	0	0	0	0	0	0	1	0	0	0	1	0	0	0	0	0	0	0	0	0	0	0	1	0	1	0	0	0	4	0	0	1
Bacillus clausii	S	0	0	3	0	0	5	0	0	5	0	0	32	0	0	0	0	0	3	0	0	2	0	0	1	0	0	1	0	0	2	0	0	5
Bacillus clausii KSM-K16	-	0	0	3	0	0	5	0	0	5	0	0	0	0	0	0	0	0	1	0	0	2	0	0	1	0	0	1	0	0	2	0	0	5
Bacillus horikoshii	S	0	0	0	0	0	0	0	0	0	0	0	2	0	0	1	0	0	0	0	0	2	0	1	1	0	0	0	0	0	1	0	0	1
Bacillus pseudofirmus	S	0	0	0	0	0	2	0	0	6	0	0	4	0	0	4	0	1	1	0	0	5	0	0	6	0	0	7	0	0	5	0	0	11
Bacillus pseudofirmus OF4	-	0	0	0	0	0	2	0	0	6	0	0	4	0	0	4	0	1	1	0	0	5	0	0	6	0	0	7	0	0	5	0	0	11
Bacillus oceanisediminis	S	0	0	1	0	0	0	0	0	2	0	1	5	0	0	3	0	0	1	0	0	0	0	0	2	0	0	0	0	0	1	0	0	0
Bacillus oceanisediminis 2691	-	0	0	1	0	0	0	0	0	2	0	1	5	0	0	3	0	0	1	0	0	0	0	0	2	0	0	0	0	0	1	0	0	0
Bacillus halodurans	S	0	0	2	0	0	0	0	0	1	0	0	1	0	0	1	0	0	0	0	0	2	0	0	1	0	0	1	0	0	0	0	0	0
Bacillus halodurans C-125	-	0	0	2	0	0	0	0	0	1	0	0	1	0	0	1	0	0	0	0	0	2	0	0	1	0	0	1	0	0	0	0	0	0
Bacillus sp. OxB-1	S	0	0	0	0	0	0	1	0	5	0	0	1	0	1	0	0	0	0	0	0	4	0	0	2	0	0	0	0	0	0	0	0	0
Bacillus jeotgali	S	0	0	8	0	0	1	0	0	2	0	0	0	0	1	3	0	0	1	0	0	7	0	0	0	0	0	2	0	0	0	0	0	0
Bacillus marisflavi	S	0	0	0	0	0	0	0	0	17	0	1	2	0	0	1	0	0	0	0	0	3	0	1	0	0	0	2	0	0	2	0	0	0
Bacillus krulwichiae	S	0	0	0	0	0	3	0	0	0	0	0	4	0	0	0	0	0	0	0	0	3	0	0	1	0	0	0	0	0	1	0	0	0
Bacillus muralis	S	0	0	0	0	0	0	0	0	0	0	0	0	0	0	0	0	0	0	0	0	2	0	0	0	0	0	1	0	0	0	0	0	0
Bacillus foraminis	S	0	0	0	0	1	0	0	0	0	0	0	2	0	1	0	0	0	0	0	0	1	0	0	0	0	0	0	0	0	0	0	1	0
Bacillus lehensis	S	0	0	0	0	0	0	0	0	0	0	0	0	0	0	0	0	0	0	0	0	4	0	0	0	0	0	0	0	0	1	0	0	0
Bacillus lehensis G1	-	0	0	0	0	0	0	0	0	0	0	0	0	0	0	0	0	0	0	0	0	4	0	0	0	0	0	0	0	0	1	0	0	0
Bacillus infantis	S	0	0	0	0	0	3	0	0	0	0	0	0	0	0	0	0	0	0	0	0	1	0	0	2	0	0	0	0	0	0	0	0	0
Bacillus infantis NRRL B-14911	-	0	0	0	0	0	3	0	0	0	0	0	0	0	0	0	0	0	0	0	0	1	0	0	2	0	0	0	0	0	0	0	0	0
Bacillus sp. Y1	S	0	0	2	0	0	2	0	2	1	0	0	9	0	0	3	0	0	0	0	0	1	0	1	0	0	0	0	0	0	0	0	0	0
Bacillus aryabhattai	S	0	0	1	0	0	1	0	0	1	0	0	1	0	0	0	0	0	0	0	0	2	0	0	0	0	0	3	0	0	0	0	0	0
Bacillus butanolivorans	S	0	0	0	0	0	1	0	0	0	0	0	0	0	0	0	0	0	0	0	0	0	0	1	0	0	0	3	0	0	0	0	0	1
Bacillus safensis	S	0	0	1	0	0	0	0	0	0	0	0	4	0	0	0	0	0	1	0	0	1	0	0	0	0	0	0	0	0	0	0	0	0
Bacillus circulans	S	0	0	2	0	0	0	0	0	1	0	0	2	0	0	1	0	0	0	0	0	5	0	0	2	0	0	0	0	1	2	0	1	1
Anoxybacillus	G	11	0	0	0	0	0	350	1	23	0	0	13	91	0	1	1	0	0	1	0	32	0	0	12	0	0	4	1	0	3	0	0	1
Anoxybacillus flavithermus	S	0	0	0	0	0	0	0	1	9	0	0	7	0	0	0	0	0	0	1	0	28	0	0	9	0	0	2	0	0	2	0	0	1
Anoxybacillus flavithermus WK1	-	0	0	0	0	0	0	0	0	0	0	0	0	0	0	0	0	0	0	1	0	0	0	0	0	0	0	2	0	0	0	0	0	0
Anoxybacillus gonensis	S	0	0	0	0	0	0	350	0	5	0	0	1	91	0	0	1	0	0	0	0	1	0	0	0	0	0	2	1	0	1	0	0	0
Anoxybacillus amylolyticus	S	0	0	0	0	0	0	0	0	0	0	0	0	0	0	0	0	0	0	0	0	0	0	0	2	0	0	0	0	0	0	0	0	0
Salimicrobium	G	10	0	0	0	0	0	2	0	1	0	0	0	2	0	0	0	0	1	4	0	0	0	0	0	0	0	0	0	0	0	1	0	0
Salimicrobium jeotgali	S	10	0	0	0	0	0	2	0	1	0	0	0	2	0	0	0	0	1	4	0	0	0	0	0	0	0	0	0	0	0	1	0	0
Geobacillus	G	1	0	1	0	0	0	0	0	7	1	0	20	0	0	5	0	0	0	1	0	15	1	1	10	0	0	1	1	0	7	0	0	1
Geobacillus thermodenitrificans	S	1	0	0	0	0	0	0	0	0	0	0	0	0	0	1	0	0	0	0	0	1	1	0	3	0	0	0	1	0	1	0	0	0
Geobacillus thermodenitrificans NG8na-2	-	1	0	0	0	0	0	0	0	0	0	0	0	0	0	1	0	0	0	0	0	1	1	0	1	0	0	0	1	0	0	0	0	0
Geobacillus sp. WCH7na	S	0	0	0	0	0	0	0	0	0	0	0	0	0	0	2	0	0	0	0	0	0	0	0	4	0	0	0	0	0	0	0	0	0
Geobacillus sp. Y4.1MC1	S	0	0	0	0	0	0	0	0	0	0	0	0	0	0	0	0	0	0	0	0	0	0	0	0	0	0	0	0	0	0	0	0	1
Geobacillus sp. C56-T3	S	0	0	0	0	0	0	0	0	0	0	0	0	0	0	0	0	0	0	0	0	1	0	0	0	0	0	0	0	0	0	0	0	0
Geobacillus sp. GHHna1	S	0	0	1	0	0	0	0	0	0	0	0	0	0	0	0	0	0	0	1	0	0	0	0	1	0	0	0	0	0	2	0	0	0
Geobacillus thermoleovorans group	-	0	0	0	0	0	0	0	0	6	0	0	19	0	0	0	0	0	0	0	0	13	0	1	2	0	0	1	0	0	3	0	0	0
[Bacillus] caldolyticus	S	0	0	0	0	0	0	0	0	4	0	0	19	0	0	0	0	0	0	0	0	13	0	0	2	0	0	0	0	0	3	0	0	0
Geobacillus thermocatenulatus	S	0	0	0	0	0	0	0	0	2	0	0	0	0	0	0	0	0	0	0	0	0	0	0	0	0	0	0	0	0	0	0	0	0
Geobacillus lituanicus	S	0	0	0	0	0	0	0	0	0	0	0	0	0	0	0	0	0	0	0	0	0	0	1	0	0	0	1	0	0	0	0	0	0
Geobacillus genomosp. 3	S	0	0	0	0	0	0	0	0	0	1	0	0	0	0	0	0	0	0	0	0	0	0	0	0	0	0	0	0	0	1	0	0	0
Lentibacillus	G	1	0	0	0	0	0	0	0	8	0	0	1	0	0	0	0	0	6	0	0	143	0	0	0	0	0	0	0	0	0	0	0	0
Lentibacillus amyloliquefaciens	S	1	0	0	0	0	0	0	0	8	0	0	1	0	0	0	0	0	6	0	0	143	0	0	0	0	0	0	0	0	0	0	0	0
Fictibacillus	G	1	0	0	4	0	0	0	0	6	0	0	50	0	0	0	0	0	0	3	0	6	0	0	0	0	0	0	0	0	4	0	0	0
Fictibacillus arsenicus	S	0	0	0	0	0	0	0	0	0	0	0	32	0	0	0	0	0	0	0	0	3	0	0	0	0	0	0	0	0	0	0	0	0
Fictibacillus phosphorivorans	S	0	0	0	0	0	0	0	0	0	0	0	10	0	0	0	0	0	0	0	0	2	0	0	0	0	0	0	0	0	4	0	0	0
Amphibacillus	G	0	0	0	0	0	0	0	0	0	0	0	3	0	0	0	0	0	0	0	0	5	0	0	1	0	0	0	0	0	0	0	0	0
Amphibacillus xylanus	S	0	0	0	0	0	0	0	0	0	0	0	3	0	0	0	0	0	0	0	0	5	0	0	1	0	0	0	0	0	0	0	0	0
Amphibacillus xylanus NBRC 15112	-	0	0	0	0	0	0	0	0	0	0	0	3	0	0	0	0	0	0	0	0	5	0	0	1	0	0	0	0	0	0	0	0	0
Halobacillus	G	0	0	0	0	0	0	0	0	1	0	0	51	0	0	2	0	0	0	0	0	0	0	0	0	0	0	0	0	0	0	0	0	0
Halobacillus halophilus	S	0	0	0	0	0	0	0	0	0	0	0	51	0	0	0	0	0	0	0	0	0	0	0	0	0	0	0	0	0	0	0	0	0
Halobacillus mangrovi	S	0	0	0	0	0	0	0	0	1	0	0	0	0	0	0	0	0	0	0	0	0	0	0	0	0	0	0	0	0	0	0	0	0
Virgibacillus	G	0	1	0	0	1	4	0	0	8	0	0	21	0	1	5	0	2	7	0	0	66	0	1	2	0	0	10	0	0	2	0	1	2
Virgibacillus halodenitrificans	S	0	0	0	0	0	0	0	0	0	0	0	7	0	0	0	0	0	1	0	0	3	0	0	0	0	0	0	0	0	0	0	0	0
Virgibacillus necropolis	S	0	0	0	0	0	0	0	0	2	0	0	1	0	0	0	0	1	0	0	0	3	0	0	1	0	0	0	0	0	0	0	0	0
Virgibacillus dokdonensis	S	0	0	0	0	0	0	0	0	0	0	0	1	0	0	0	0	0	0	0	0	0	0	0	0	0	0	0	0	0	0	0	0	0
Virgibacillus sp. SK37	S	0	0	0	0	0	0	0	0	0	0	0	0	0	0	2	0	0	0	0	0	1	0	1	0	0	0	0	0	0	0	0	1	1
Virgibacillus sp. 6R	S	0	0	0	0	0	1	0	0	0	0	0	0	0	0	0	0	0	0	0	0	1	0	0	0	0	0	0	0	0	0	0	0	0
Virgibacillus phasianinus	S	0	0	0	0	0	2	0	0	3	0	0	7	0	0	1	0	0	5	0	0	5	0	0	1	0	0	9	0	0	2	0	0	0
Virgibacillus sp. Bac33na	S	0	0	0	0	0	0	0	0	0	0	0	0	0	0	0	0	1	1	0	0	0	0	0	0	0	0	0	0	0	0	0	0	0
Virgibacillus sp. Bac332	S	0	0	0	0	1	1	0	0	0	0	0	3	0	0	0	0	0	0	0	0	1	0	0	0	0	0	1	0	0	0	0	0	0
Oceanobacillus	G	0	0	7	0	0	6	0	1	0	0	0	3	0	0	3	0	0	4	0	0	11	0	0	0	0	0	3	0	0	4	0	0	0
Oceanobacillus iheyensis	S	0	0	6	0	0	4	0	1	0	0	0	1	0	0	3	0	0	4	0	0	7	0	0	0	0	0	3	0	0	3	0	0	0
Oceanobacillus iheyensis HTE831	-	0	0	6	0	0	4	0	0	0	0	0	0	0	0	3	0	0	4	0	0	1	0	0	0	0	0	1	0	0	3	0	0	0
Oceanobacillus kimchii	S	0	0	1	0	0	2	0	0	0	0	0	1	0	0	0	0	0	0	0	0	3	0	0	0	0	0	0	0	0	0	0	0	0
Oceanobacillus kimchii X5na	-	0	0	1	0	0	2	0	0	0	0	0	1	0	0	0	0	0	0	0	0	3	0	0	0	0	0	0	0	0	0	0	0	0
Oceanobacillus sp. 16na	S	0	0	0	0	0	0	0	0	0	0	0	1	0	0	0	0	0	0	0	0	1	0	0	0	0	0	0	0	0	1	0	0	0
Paraliobacillus	G	0	0	0	0	0	2	0	0	0	0	0	43	0	0	4	0	0	0	0	0	5	0	0	3	0	0	0	0	0	3	0	0	1
Paraliobacillus sp. X-1125	S	0	0	0	0	0	2	0	0	0	0	0	43	0	0	4	0	0	0	0	0	5	0	0	3	0	0	0	0	0	3	0	0	1
Lysinibacillus	G	0	2	3	0	1	5	138	0	23	0	1	34	0	0	0	0	0	2	3	0	87	0	2	1	0	0	0	1	0	5	0	2	4
Lysinibacillus sphaericus	S	0	0	0	0	0	0	138	0	18	0	0	11	0	0	0	0	0	1	3	0	76	0	0	0	0	0	0	1	0	0	0	0	0
Lysinibacillus fusiformis	S	0	1	1	0	0	0	0	0	0	0	1	1	0	0	0	0	0	0	0	0	0	0	0	0	0	0	0	0	0	0	0	0	0
Lysinibacillus sp. YS11	S	0	1	1	0	0	0	0	0	0	0	0	3	0	0	0	0	0	0	0	0	2	0	0	0	0	0	0	0	0	1	0	0	0
Lysinibacillus sp. Marseille-P5727	S	0	0	0	0	1	0	0	0	4	0	0	14	0	0	0	0	0	1	0	0	9	0	0	0	0	0	0	0	0	2	0	1	0
Lysinibacillus sp. 2na17	S	0	0	1	0	0	0	0	0	0	0	0	0	0	0	0	0	0	0	0	0	0	0	1	1	0	0	0	0	0	0	0	1	0
Terribacillus	G	0	0	0	0	0	0	0	0	0	0	0	6	0	0	0	0	0	0	0	0	1	0	0	1	0	0	0	0	0	0	0	0	0
Terribacillus goriensis	S	0	0	0	0	0	0	0	0	0	0	0	6	0	0	0	0	0	0	0	0	1	0	0	1	0	0	0	0	0	0	0	0	0
Aeribacillus	G	0	0	0	1	0	1	0	1	3	0	0	3	0	0	0	0	1	0	0	0	3	0	0	2	0	0	0	0	0	1	0	0	0
Aeribacillus pallidus	S	0	0	0	1	0	1	0	1	3	0	0	3	0	0	0	0	1	0	0	0	3	0	0	2	0	0	0	0	0	1	0	0	0
Parageobacillus	G	0	0	0	0	0	0	0	0	0	0	0	9	0	0	0	0	0	2	0	0	5	0	1	4	0	0	0	0	0	0	0	0	0
Parageobacillus thermoglucosidasius	S	0	0	0	0	0	0	0	0	0	0	0	3	0	0	0	0	0	0	0	0	4	0	0	0	0	0	0	0	0	0	0	0	0
Parageobacillus thermoglucosidasius C56-YS93	-	0	0	0	0	0	0	0	0	0	0	0	3	0	0	0	0	0	0	0	0	4	0	0	0	0	0	0	0	0	0	0	0	0
Parageobacillus genomosp. 1	S	0	0	0	0	0	0	0	0	0	0	0	6	0	0	0	0	0	2	0	0	1	0	1	4	0	0	0	0	0	0	0	0	0
Paenibacillaceae	F	10	3	37	0	1	31	27	6	237	16	6	304	36	3	43	3185	3	27	6	3	420	13	7	310	0	2	18	2	0	389	5	5	34
Paenibacillus	G	10	2	24	0	1	21	4	6	153	16	6	254	36	3	34	3185	2	18	5	2	287	0	5	224	0	1	11	2	0	370	5	5	23
Paenibacillus mucilaginosus	S	6	0	0	0	0	1	1	0	33	16	0	15	36	0	1	3185	0	2	2	0	29	0	0	1	0	0	0	1	0	66	0	0	1
Paenibacillus mucilaginosus 3na16	-	0	0	0	0	0	0	0	0	1	0	0	0	0	0	0	0	0	0	0	0	0	0	0	0	0	0	0	0	0	0	0	0	0
Paenibacillus naphthalenovorans	S	3	1	0	0	0	1	2	0	2	0	0	9	0	0	0	0	0	1	1	0	16	0	1	0	0	0	1	1	0	0	5	0	3
Paenibacillus polymyxa	S	1	0	0	0	0	1	0	0	2	0	0	7	0	0	0	0	0	1	0	0	9	0	1	4	0	0	0	0	0	11	0	1	2
Paenibacillus polymyxa SQR-21	-	1	0	0	0	0	0	0	0	0	0	0	4	0	0	0	0	0	0	0	0	6	0	0	3	0	0	0	0	0	5	0	0	0
Paenibacillus polymyxa E681	-	0	0	0	0	0	1	0	0	0	0	0	0	0	0	0	0	0	0	0	0	0	0	0	0	0	0	0	0	0	0	0	0	2
Paenibacillus polymyxa SC2	-	0	0	0	0	0	0	0	0	0	0	0	0	0	0	0	0	0	0	0	0	0	0	0	0	0	0	0	0	0	2	0	0	0
Paenibacillus polymyxa CR1	-	0	0	0	0	0	0	0	0	2	0	0	1	0	0	0	0	0	0	0	0	2	0	0	0	0	0	0	0	0	1	0	0	0
Paenibacillus sp. CAA11	S	0	0	0	0	0	0	0	0	16	0	1	13	0	0	8	0	0	0	0	0	1	0	0	1	0	0	0	0	0	1	0	0	0
Paenibacillus sp. FSL P4-nana81	S	0	0	0	0	0	0	0	0	0	0	0	1	0	0	0	0	0	2	0	0	1	0	1	2	0	0	0	0	0	0	0	0	0
Paenibacillus sp. FSL R5-na345	S	0	0	0	0	0	1	0	0	0	0	0	0	0	0	0	0	0	0	0	0	0	0	0	0	0	0	0	0	0	0	0	0	0
Paenibacillus sp. FSL R5-na912	S	0	0	0	0	0	0	0	0	0	0	0	3	0	0	0	0	1	0	0	0	0	0	0	4	0	0	0	0	0	0	0	0	0
Paenibacillus sp. FSL R7-na273	S	0	0	0	0	0	0	0	0	2	0	0	1	0	0	0	0	0	0	0	0	0	0	0	6	0	0	0	0	0	2	0	0	0
Paenibacillus sp. FSL R7-na331	S	0	0	0	0	0	0	0	0	0	0	0	2	0	0	0	0	0	0	0	0	0	0	0	0	0	0	0	0	0	8	0	0	0
Paenibacillus sp. FSL H7-na357	S	0	0	0	0	1	0	0	1	0	0	0	0	0	0	0	0	0	0	0	0	0	0	0	0	0	0	1	0	0	0	0	1	0
Paenibacillus sp. FSL H7-na737	S	0	0	0	0	0	0	0	0	0	0	0	0	0	0	0	0	0	0	0	0	3	0	0	0	0	0	0	0	0	0	0	0	0
Paenibacillus sp. IHBB 1na38na	S	0	0	0	0	0	2	0	1	3	0	0	16	0	0	3	0	0	2	0	0	3	0	0	10	0	0	0	0	0	27	0	0	0
Paenibacillus bovis	S	0	0	0	0	0	0	0	0	0	0	0	3	0	0	0	0	0	0	0	0	2	0	1	0	0	0	0	0	0	0	0	1	0
Paenibacillus physcomitrellae	S	0	0	0	0	0	0	0	0	3	0	0	13	0	0	0	0	0	0	0	0	64	0	0	3	0	0	0	0	0	3	0	0	0
Paenibacillus sp. 32O-W	S	0	0	1	0	0	0	0	1	2	0	0	4	0	0	0	0	0	1	0	0	1	0	0	0	0	0	2	0	0	0	0	0	2
Paenibacillus crassostreae	S	0	0	0	0	0	1	0	0	2	0	0	0	0	0	0	0	0	0	0	0	1	0	0	0	0	0	1	0	0	0	0	0	0
Paenibacillus sp. BIHB4na19	S	0	0	0	0	0	0	0	0	0	0	0	0	0	0	2	0	0	0	0	0	1	0	0	1	0	0	0	0	0	0	0	0	1
Paenibacillus ihbetae	S	0	1	0	0	0	0	0	1	0	0	1	56	0	0	2	0	0	2	0	0	0	0	0	1	0	0	0	0	0	3	0	0	0
Paenibacillus sp. RUD33na	S	0	0	1	0	0	0	0	0	0	0	0	9	0	0	0	0	0	0	0	0	1	0	0	0	0	0	0	0	0	0	0	0	0
Paenibacillus sonchi group	-	0	0	0	0	0	1	0	0	0	0	0	5	0	0	0	0	0	0	0	0	1	0	0	2	0	0	0	0	0	0	0	0	0
Paenibacillus riograndensis	S	0	0	0	0	0	1	0	0	0	0	0	5	0	0	0	0	0	0	0	0	1	0	0	2	0	0	0	0	0	0	0	0	0
Paenibacillus riograndensis SBR5	-	0	0	0	0	0	1	0	0	0	0	0	5	0	0	0	0	0	0	0	0	1	0	0	2	0	0	0	0	0	0	0	0	0
Paenibacillus lautus	S	0	0	2	0	0	2	0	1	0	0	1	0	0	0	2	0	0	0	0	0	0	0	0	0	0	0	0	0	0	0	0	0	1
Paenibacillus odorifer	S	0	0	0	0	0	0	0	0	0	0	0	1	0	0	0	0	0	0	0	0	1	0	0	0	0	0	0	0	0	0	0	0	1
Paenibacillus larvae	S	0	0	0	0	0	0	1	0	5	0	0	8	0	0	0	0	0	0	1	0	2	0	0	1	0	0	0	0	0	13	0	0	0
Paenibacillus larvae subsp. pulvifaciens	-	0	0	0	0	0	0	1	0	0	0	0	0	0	0	0	0	0	0	0	0	0	0	0	0	0	0	0	0	0	0	0	0	0
Paenibacillus durus	S	0	0	1	0	0	0	0	1	1	0	0	1	0	0	1	0	0	0	0	1	0	0	1	1	0	0	1	0	0	5	0	0	1
Paenibacillus durus ATCC 35681	-	0	0	1	0	0	0	0	1	1	0	0	1	0	0	0	0	0	0	0	0	0	0	1	0	0	0	0	0	0	1	0	0	1
Paenibacillus glucanolyticus	S	0	0	1	0	0	0	0	0	2	0	0	2	0	0	0	0	0	1	0	0	0	0	0	18	0	0	1	0	0	4	0	0	3
Paenibacillus terrae	S	0	0	0	0	0	0	0	0	2	0	0	1	0	0	0	0	0	0	0	0	0	0	0	7	0	0	0	0	0	0	0	0	0
Paenibacillus terrae HPL-nana3	-	0	0	0	0	0	0	0	0	2	0	0	1	0	0	0	0	0	0	0	0	0	0	0	7	0	0	0	0	0	0	0	0	0
Paenibacillus borealis	S	0	0	0	0	0	0	0	0	0	0	0	15	0	0	0	0	1	0	0	0	0	0	0	1	0	0	0	0	0	0	0	0	0
Paenibacillus stellifer	S	0	0	2	0	0	1	0	0	1	0	0	1	0	0	1	0	0	1	0	0	2	0	0	6	0	0	0	0	0	1	0	0	1
Paenibacillus kribbensis	S	0	0	0	0	0	0	0	0	7	0	0	3	0	1	0	0	0	0	0	0	4	0	0	1	0	0	0	0	0	0	0	0	0
Paenibacillus graminis	S	0	0	0	0	0	1	0	0	0	0	0	0	0	0	0	0	0	0	0	0	0	0	0	0	0	0	0	0	0	0	0	1	1
Paenibacillus yonginensis	S	0	0	1	0	0	0	0	0	3	0	0	3	0	0	0	0	0	0	0	0	3	0	0	0	0	0	1	0	0	1	0	0	0
Paenibacillus sp. JDR-2	S	0	0	2	0	0	2	0	0	0	0	0	9	0	1	13	0	0	0	0	0	3	0	0	2	0	0	0	0	0	0	0	0	1
Paenibacillus sabinae	S	0	0	2	0	0	0	0	0	1	0	1	0	0	0	0	0	0	0	0	0	2	0	0	0	0	0	0	0	0	2	0	0	1
Paenibacillus sabinae T27	-	0	0	2	0	0	0	0	0	1	0	1	0	0	0	0	0	0	0	0	0	2	0	0	0	0	0	0	0	0	2	0	0	1
Paenibacillus donghaensis	S	0	0	0	0	0	1	0	0	0	0	0	2	0	0	0	0	0	0	0	0	1	0	0	0	0	0	0	0	0	200	0	0	0
Paenibacillus sp. Y412MC1na	S	0	0	1	0	0	0	0	0	0	0	0	1	0	0	0	0	0	0	0	0	0	0	0	0	0	0	0	0	0	0	0	0	2
Paenibacillus xylanexedens	S	0	0	0	0	0	2	0	0	0	0	0	0	0	0	0	0	0	0	0	0	0	0	0	0	0	0	0	0	0	0	0	0	1
Paenibacillus beijingensis	S	0	0	0	0	0	0	0	0	0	0	0	0	0	0	0	0	0	0	0	0	1	0	0	2	0	0	0	0	0	0	0	0	0
Paenibacillus swuensis	S	0	0	0	0	0	0	0	0	8	0	0	4	0	0	1	0	0	2	0	0	0	0	0	2	0	0	0	0	0	0	0	0	0
Paenibacillus lentus	S	0	0	1	0	0	2	0	0	15	0	1	9	0	0	0	0	0	0	0	0	5	0	0	11	0	0	1	0	0	4	0	0	0
Brevibacillus	G	0	0	9	0	0	7	19	0	47	0	0	23	0	0	6	0	1	6	1	1	94	13	1	63	0	0	5	0	0	9	0	0	10
Brevibacillus brevis	S	0	0	5	0	0	2	19	0	1	0	0	1	0	0	4	0	0	1	0	0	8	13	0	17	0	0	3	0	0	0	0	0	10
Brevibacillus brevis NBRC 1nana599	-	0	0	0	0	0	0	0	0	0	0	0	1	0	0	0	0	0	1	0	0	3	0	0	15	0	0	1	0	0	0	0	0	0
Brevibacillus brevis X23	-	0	0	1	0	0	0	19	0	1	0	0	0	0	0	0	0	0	0	0	0	1	13	0	1	0	0	0	0	0	0	0	0	0
Brevibacillus laterosporus	S	0	0	3	0	0	2	0	0	17	0	0	15	0	0	2	0	0	5	0	1	80	0	1	36	0	0	0	0	0	1	0	0	0
Brevibacillus laterosporus LMG 15441	-	0	0	0	0	0	1	0	0	1	0	0	1	0	0	0	0	0	3	0	0	0	0	0	23	0	0	0	0	0	0	0	0	0
Brevibacillus laterosporus DSM 25	-	0	0	0	0	0	0	0	0	10	0	0	0	0	0	0	0	0	0	0	0	1	0	0	1	0	0	0	0	0	0	0	0	0
Brevibacillus formosus	S	0	0	0	0	0	0	0	0	0	0	0	1	0	0	0	0	1	0	0	0	2	0	0	3	0	0	0	0	0	5	0	0	0
Thermobacillus	G	0	0	0	0	0	0	0	0	1	0	0	3	0	0	0	0	0	0	0	0	5	0	0	1	0	1	0	0	0	0	0	0	0
Thermobacillus composti	S	0	0	0	0	0	0	0	0	1	0	0	3	0	0	0	0	0	0	0	0	5	0	0	1	0	1	0	0	0	0	0	0	0
Thermobacillus composti KWC4	-	0	0	0	0	0	0	0	0	1	0	0	3	0	0	0	0	0	0	0	0	5	0	0	1	0	1	0	0	0	0	0	0	0
Aneurinibacillus group	-	0	0	1	0	0	0	1	0	3	0	0	3	0	0	0	0	0	0	0	0	6	0	0	7	0	0	0	0	0	2	0	0	1
Aneurinibacillus	G	0	0	1	0	0	0	1	0	3	0	0	3	0	0	0	0	0	0	0	0	6	0	0	7	0	0	0	0	0	2	0	0	1
Aneurinibacillus sp. XH2	S	0	0	1	0	0	0	0	0	0	0	0	1	0	0	0	0	0	0	0	0	5	0	0	5	0	0	0	0	0	0	0	0	0
Aneurinibacillus soli	S	0	0	0	0	0	0	1	0	3	0	0	2	0	0	0	0	0	0	0	0	1	0	0	2	0	0	0	0	0	2	0	0	1
unclassified Paenibacillaceae	-	0	0	0	0	0	1	0	0	1	0	0	0	0	0	1	0	0	3	0	0	8	0	1	1	0	0	2	0	0	2	0	0	0
Paenibacillaceae bacterium GAS479	S	0	0	0	0	0	1	0	0	1	0	0	0	0	0	1	0	0	3	0	0	8	0	1	1	0	0	2	0	0	2	0	0	0
Cohnella	G	0	1	2	0	0	2	0	0	20	0	0	10	0	0	2	0	0	0	0	0	9	0	0	13	0	0	0	0	0	2	0	0	0
Cohnella sp. 18JY8-7	S	0	1	2	0	0	2	0	0	20	0	0	10	0	0	2	0	0	0	0	0	9	0	0	13	0	0	0	0	0	2	0	0	0
Thermoactinomycetaceae	F	1	0	1	0	0	0	19	0	28	1	0	28	55	0	6	0	0	10	28	0	83	138	0	25	3	0	1	0	0	2	10	0	1
Laceyella	G	0	0	0	0	0	0	0	0	14	0	0	2	0	0	1	0	0	1	0	0	52	0	0	14	0	0	0	0	0	2	0	0	0
Laceyella sacchari	S	0	0	0	0	0	0	0	0	14	0	0	2	0	0	1	0	0	1	0	0	52	0	0	14	0	0	0	0	0	2	0	0	0
unclassified Thermoactinomycetaceae	-	0	0	0	0	0	0	14	0	6	0	0	13	2	0	0	0	0	4	0	0	10	0	0	0	0	0	0	0	0	0	0	0	1
Thermoactinomycetaceae bacterium SCSIO na7575	S	0	0	0	0	0	0	14	0	6	0	0	13	2	0	0	0	0	4	0	0	10	0	0	0	0	0	0	0	0	0	0	0	1
Novibacillus	G	0	0	1	0	0	0	0	0	2	1	0	10	1	0	5	0	0	0	28	0	17	138	0	7	3	0	1	0	0	0	0	0	0
Novibacillus thermophilus	S	0	0	1	0	0	0	0	0	2	1	0	10	1	0	5	0	0	0	28	0	17	138	0	7	3	0	1	0	0	0	0	0	0
Planococcaceae	F	0	1	6	0	1	8	0	3	73	0	0	79	0	0	7	0	4	8	0	0	51	0	2	88	0	0	4	0	0	10	0	2	10
Planococcus	G	0	1	4	0	0	3	0	0	36	0	0	18	0	0	3	0	2	2	0	0	25	0	0	47	0	0	1	0	0	0	0	0	1
Planococcus kocurii	S	0	0	0	0	0	0	0	0	1	0	0	0	0	0	1	0	0	0	0	0	0	0	0	0	0	0	0	0	0	0	0	0	0
Planococcus antarcticus	S	0	0	0	0	0	0	0	0	0	0	0	2	0	0	0	0	0	0	0	0	6	0	0	42	0	0	0	0	0	0	0	0	1
Planococcus antarcticus DSM 145na5	-	0	0	0	0	0	0	0	0	0	0	0	2	0	0	0	0	0	0	0	0	6	0	0	42	0	0	0	0	0	0	0	0	1
Planococcus rifietoensis	S	0	0	0	0	0	0	0	0	0	0	0	1	0	0	0	0	0	0	0	0	0	0	0	0	0	0	0	0	0	0	0	0	0
Planococcus donghaensis	S	0	0	2	0	0	0	0	0	30	0	0	1	0	0	0	0	0	1	0	0	11	0	0	0	0	0	1	0	0	0	0	0	0
Planococcus halocryophilus	S	0	0	0	0	0	1	0	0	2	0	0	0	0	0	0	0	2	1	0	0	0	0	0	0	0	0	0	0	0	0	0	0	0
Planococcus versutus	S	0	1	0	0	0	0	0	0	0	0	0	3	0	0	0	0	0	0	0	0	1	0	0	1	0	0	0	0	0	0	0	0	0
Planococcus sp. PAMC 21323	S	0	0	0	0	0	0	0	0	0	0	0	0	0	0	2	0	0	0	0	0	1	0	0	0	0	0	0	0	0	0	0	0	0
Planococcus sp. MB-3u-na3	S	0	0	0	0	0	2	0	0	1	0	0	5	0	0	0	0	0	0	0	0	3	0	0	4	0	0	0	0	0	0	0	0	0
Planococcus sp. Y42	S	0	0	0	0	0	0	0	0	2	0	0	3	0	0	0	0	0	0	0	0	0	0	0	0	0	0	0	0	0	0	0	0	0
Sporosarcina	G	0	0	0	0	1	2	0	2	9	0	0	10	0	0	1	0	1	1	0	0	7	0	1	4	0	0	1	0	0	2	0	1	5
Sporosarcina psychrophila	S	0	0	0	0	0	2	0	0	0	0	0	1	0	0	0	0	0	0	0	0	2	0	1	1	0	0	1	0	0	1	0	0	3
Sporosarcina ureae	S	0	0	0	0	1	0	0	2	4	0	0	9	0	0	0	0	1	1	0	0	0	0	0	3	0	0	0	0	0	1	0	0	0
Sporosarcina sp. P37	S	0	0	0	0	0	0	0	0	0	0	0	0	0	0	0	0	0	0	0	0	0	0	0	0	0	0	0	0	0	0	0	1	0
Sporosarcina sp. PTS23na4	S	0	0	0	0	0	0	0	0	1	0	0	0	0	0	0	0	0	0	0	0	5	0	0	0	0	0	0	0	0	0	0	0	2
Kurthia	G	0	0	0	0	0	0	0	0	10	0	0	7	0	0	2	0	0	0	0	0	4	0	0	16	0	0	1	0	0	0	0	1	1
Kurthia sp. 11kri321	S	0	0	0	0	0	0	0	0	10	0	0	7	0	0	2	0	0	0	0	0	4	0	0	16	0	0	1	0	0	0	0	1	1
Jeotgalibacillus	G	0	0	2	0	0	0	0	1	2	0	0	0	0	0	0	0	0	0	0	0	3	0	0	2	0	0	0	0	0	0	0	0	0
Jeotgalibacillus malaysiensis	S	0	0	2	0	0	0	0	1	2	0	0	0	0	0	0	0	0	0	0	0	3	0	0	2	0	0	0	0	0	0	0	0	0
Solibacillus	G	0	0	0	0	0	0	0	0	1	0	0	5	0	0	1	0	1	0	0	0	4	0	1	5	0	0	1	0	0	1	0	0	3
Solibacillus silvestris	S	0	0	0	0	0	0	0	0	1	0	0	5	0	0	1	0	0	0	0	0	3	0	1	4	0	0	1	0	0	1	0	0	2
Solibacillus silvestris StLBna46	-	0	0	0	0	0	0	0	0	0	0	0	2	0	0	0	0	0	0	0	0	1	0	1	3	0	0	0	0	0	1	0	0	0
Solibacillus sp. R5-41	S	0	0	0	0	0	0	0	0	0	0	0	0	0	0	0	0	1	0	0	0	1	0	0	1	0	0	0	0	0	0	0	0	1
Rummeliibacillus	G	0	0	0	0	0	3	0	0	8	0	0	31	0	0	0	0	0	5	0	0	6	0	0	14	0	0	0	0	0	7	0	0	0
Rummeliibacillus stabekisii	S	0	0	0	0	0	3	0	0	8	0	0	31	0	0	0	0	0	5	0	0	6	0	0	14	0	0	0	0	0	7	0	0	0
Paenisporosarcina	G	0	0	0	0	0	0	0	0	7	0	0	8	0	0	0	0	0	0	0	0	2	0	0	0	0	0	0	0	0	0	0	0	0
Paenisporosarcina sp. K2R23-3	S	0	0	0	0	0	0	0	0	7	0	0	8	0	0	0	0	0	0	0	0	2	0	0	0	0	0	0	0	0	0	0	0	0
Listeriaceae	F	0	0	10	0	1	2	0	0	6	0	0	42	2	0	6	0	2	1	0	2	29	0	1	8	0	1	8	0	0	3	0	1	0
Listeria	G	0	0	2	0	1	2	0	0	6	0	0	36	2	0	6	0	2	1	0	1	28	0	1	8	0	1	6	0	0	3	0	1	0
Listeria ivanovii	S	0	0	0	0	1	1	0	0	0	0	0	7	0	0	1	0	0	0	0	0	0	0	0	2	0	0	4	0	0	0	0	0	0
Listeria ivanovii subsp. londoniensis	-	0	0	0	0	0	0	0	0	0	0	0	2	0	0	0	0	0	0	0	0	0	0	0	2	0	0	0	0	0	0	0	0	0
Listeria monocytogenes	S	0	0	1	0	0	1	0	0	6	0	0	24	2	0	1	0	0	0	0	0	22	0	1	4	0	0	1	0	0	3	0	0	0
Listeria monocytogenes serotype 4b	-	0	0	0	0	0	0	0	0	1	0	0	0	0	0	0	0	0	0	0	0	0	0	0	0	0	0	0	0	0	0	0	0	0
Listeria monocytogenes FSL J1-2na8	-	0	0	1	0	0	0	0	0	0	0	0	0	0	0	0	0	0	0	0	0	2	0	0	0	0	0	1	0	0	0	0	0	0
Listeria monocytogenes ATCC 19117	-	0	0	0	0	0	0	0	0	0	0	0	0	0	0	0	0	0	0	0	0	0	0	0	0	0	0	0	0	0	1	0	0	0
Listeria seeligeri	S	0	0	1	0	0	0	0	0	0	0	0	0	0	0	2	0	0	1	0	0	1	0	0	0	0	1	0	0	0	0	0	0	0
Listeria innocua	S	0	0	0	0	0	0	0	0	0	0	0	3	0	0	0	0	1	0	0	0	1	0	0	1	0	0	0	0	0	0	0	0	0
Listeria innocua Clip11262	-	0	0	0	0	0	0	0	0	0	0	0	1	0	0	0	0	0	0	0	0	1	0	0	0	0	0	0	0	0	0	0	0	0
Listeria innocua FSL J1-na23	-	0	0	0	0	0	0	0	0	0	0	0	2	0	0	0	0	1	0	0	0	0	0	0	0	0	0	0	0	0	0	0	0	0
Listeria welshimeri	S	0	0	0	0	0	0	0	0	0	0	0	1	0	0	0	0	1	0	0	0	4	0	0	0	0	0	0	0	0	0	0	0	0
Brochothrix	G	0	0	8	0	0	0	0	0	0	0	0	6	0	0	0	0	0	0	0	1	1	0	0	0	0	0	2	0	0	0	0	0	0
Brochothrix thermosphacta	S	0	0	8	0	0	0	0	0	0	0	0	6	0	0	0	0	0	0	0	1	1	0	0	0	0	0	2	0	0	0	0	0	0
Sporolactobacillaceae	F	0	0	0	0	0	0	0	0	0	0	0	2	0	0	0	0	0	0	0	0	0	0	0	0	0	0	1	0	0	0	0	0	0
unclassified Sporolactobacillaceae	-	0	0	0	0	0	0	0	0	0	0	0	2	0	0	0	0	0	0	0	0	0	0	0	0	0	0	1	0	0	0	0	0	0
[Bacillus] selenitireducens	S	0	0	0	0	0	0	0	0	0	0	0	2	0	0	0	0	0	0	0	0	0	0	0	0	0	0	1	0	0	0	0	0	0
[Bacillus] selenitireducens MLS1na	-	0	0	0	0	0	0	0	0	0	0	0	2	0	0	0	0	0	0	0	0	0	0	0	0	0	0	1	0	0	0	0	0	0
Alicyclobacillaceae	F	0	0	9	0	1	5	0	1	225	0	1	142	0	0	9	1	0	4	0	0	42	0	0	338	0	0	1	0	0	300	0	0	3
Alicyclobacillus	G	0	0	2	0	1	0	0	0	3	0	0	6	0	0	0	0	0	2	0	0	6	0	0	10	0	0	0	0	0	6	0	0	0
Alicyclobacillus acidocaldarius	S	0	0	2	0	1	0	0	0	3	0	0	6	0	0	0	0	0	2	0	0	6	0	0	10	0	0	0	0	0	6	0	0	0
Alicyclobacillus acidocaldarius subsp. acidocaldarius	-	0	0	2	0	1	0	0	0	3	0	0	6	0	0	0	0	0	2	0	0	6	0	0	10	0	0	0	0	0	6	0	0	0
Alicyclobacillus acidocaldarius subsp. acidocaldarius DSM 446	-	0	0	1	0	1	0	0	0	0	0	0	2	0	0	0	0	0	1	0	0	0	0	0	3	0	0	0	0	0	0	0	0	0
Alicyclobacillus acidocaldarius subsp. acidocaldarius Tc-4-1	-	0	0	0	0	0	0	0	0	1	0	0	0	0	0	0	0	0	0	0	0	2	0	0	0	0	0	0	0	0	0	0	0	0
Tumebacillus	G	0	0	3	0	0	5	0	0	202	0	1	104	0	0	9	0	0	2	0	0	22	0	0	324	0	0	1	0	0	291	0	0	0
Tumebacillus algifaecis	S	0	0	0	0	0	0	0	0	7	0	0	41	0	0	2	0	0	2	0	0	6	0	0	22	0	0	0	0	0	208	0	0	0
Tumebacillus avium	S	0	0	0	0	0	5	0	0	95	0	1	34	0	0	7	0	0	0	0	0	11	0	0	302	0	0	1	0	0	74	0	0	0
Kyrpidia	G	0	0	4	0	0	0	0	1	20	0	0	30	0	0	0	1	0	0	0	0	14	0	0	4	0	0	0	0	0	2	0	0	0
Kyrpidia tusciae	S	0	0	1	0	0	0	0	1	0	0	0	2	0	0	0	0	0	0	0	0	4	0	0	3	0	0	0	0	0	1	0	0	0
Kyrpidia tusciae DSM 2912	-	0	0	1	0	0	0	0	1	0	0	0	2	0	0	0	0	0	0	0	0	4	0	0	3	0	0	0	0	0	1	0	0	0
Kyrpidia spormannii	S	0	0	3	0	0	0	0	0	8	0	0	27	0	0	0	0	0	0	0	0	7	0	0	0	0	0	0	0	0	0	0	0	0
Lactobacillales	O	1642	6	784	1428	11	227	10081	21	2346	429	22	11897	2220	9	338	999	4	241	246	11	1629	7794	29	8060	31	5	60	180	1	697	4	6	92
Lactobacillaceae	F	999	0	65	6	3	25	8035	5	595	4	9	886	115	2	121	49	2	44	38	2	710	65	4	2235	11	2	13	88	0	128	1	4	29
Lactobacillus	G	976	0	58	6	2	20	8031	5	565	4	9	771	111	2	116	49	2	41	38	2	684	62	4	2100	10	2	12	87	0	113	1	4	25
Lactobacillus ruminis	S	188	0	17	0	0	2	31	0	10	0	0	4	0	0	0	0	0	0	0	0	3	0	0	2	0	0	0	0	0	3	0	0	0
Lactobacillus ruminis ATCC 27782	-	188	0	17	0	0	2	31	0	10	0	0	4	0	0	0	0	0	0	0	0	3	0	0	2	0	0	0	0	0	3	0	0	0
Lactobacillus delbrueckii	S	6	0	1	0	0	0	1	0	5	0	0	5	0	0	0	0	0	0	1	0	42	13	0	507	0	0	0	0	0	9	0	0	0
Lactobacillus delbrueckii subsp. lactis	-	1	0	0	0	0	0	0	0	1	0	0	2	0	0	0	0	0	0	0	0	36	0	0	77	0	0	0	0	0	1	0	0	0
Lactobacillus delbrueckii subsp. lactis DSM 2nana72	-	0	0	0	0	0	0	0	0	1	0	0	2	0	0	0	0	0	0	0	0	35	0	0	77	0	0	0	0	0	1	0	0	0
Lactobacillus delbrueckii subsp. bulgaricus	-	0	0	0	0	0	0	1	0	0	0	0	1	0	0	0	0	0	0	1	0	0	0	0	11	0	0	0	0	0	8	0	0	0
Lactobacillus delbrueckii subsp. bulgaricus ATCC BAA-365	-	0	0	0	0	0	0	0	0	0	0	0	0	0	0	0	0	0	0	0	0	0	0	0	1	0	0	0	0	0	0	0	0	0
Lactobacillus delbrueckii subsp. bulgaricus ATCC 11842 = JCM 1nana2	-	0	0	0	0	0	0	1	0	0	0	0	1	0	0	0	0	0	0	1	0	0	0	0	0	0	0	0	0	0	2	0	0	0
Lactobacillus delbrueckii subsp. delbrueckii	-	0	0	1	0	0	0	0	0	0	0	0	0	0	0	0	0	0	0	0	0	2	0	0	7	0	0	0	0	0	0	0	0	0
Lactobacillus delbrueckii subsp. delbrueckii DSM 2nana74 = JCM 1na12	-	0	0	1	0	0	0	0	0	0	0	0	0	0	0	0	0	0	0	0	0	0	0	0	1	0	0	0	0	0	0	0	0	0
Lactobacillus delbrueckii subsp. sunkii	-	0	0	0	0	0	0	0	0	0	0	0	0	0	0	0	0	0	0	0	0	0	0	0	1	0	0	0	0	0	0	0	0	0
Lactobacillus salivarius	S	3	0	0	0	0	0	7866	0	52	2	0	8	3	0	3	6	0	8	1	0	33	1	0	1	1	0	0	75	0	7	1	0	2
Lactobacillus salivarius str. Ren	-	0	0	0	0	0	0	0	0	0	0	0	1	0	0	0	0	0	0	0	0	0	0	0	0	0	0	0	0	0	0	0	0	0
Lactobacillus fermentum	S	1	0	0	0	0	1	2	1	1	0	0	22	0	0	4	0	0	0	0	0	3	8	0	113	0	0	1	0	0	3	0	0	3
Lactobacillus sanfranciscensis	S	1	0	1	0	0	0	0	0	0	0	0	2	0	0	0	0	0	0	0	0	0	0	0	0	0	0	0	0	0	0	0	0	0
Lactobacillus sanfranciscensis TMW 1.13na4	-	1	0	1	0	0	0	0	0	0	0	0	2	0	0	0	0	0	0	0	0	0	0	0	0	0	0	0	0	0	0	0	0	0
Lactobacillus casei group	-	1	0	1	0	0	0	0	0	3	0	2	30	0	0	1	0	0	0	0	0	39	0	0	1	0	0	0	0	0	1	0	0	9
Lactobacillus paracasei	S	1	0	0	0	0	0	0	0	0	0	0	2	0	0	0	0	0	0	0	0	0	0	0	0	0	0	0	0	0	0	0	0	0
Lactobacillus paracasei subsp. paracasei	-	1	0	0	0	0	0	0	0	0	0	0	0	0	0	0	0	0	0	0	0	0	0	0	0	0	0	0	0	0	0	0	0	0
Lactobacillus paracasei subsp. paracasei 87nana:2	-	1	0	0	0	0	0	0	0	0	0	0	0	0	0	0	0	0	0	0	0	0	0	0	0	0	0	0	0	0	0	0	0	0
Lactobacillus casei	S	0	0	1	0	0	0	0	0	3	0	0	8	0	0	1	0	0	0	0	0	39	0	0	0	0	0	0	0	0	1	0	0	9
Lactobacillus backii	S	0	0	0	0	0	0	0	0	1	0	0	2	0	0	0	0	0	0	0	0	2	0	0	0	0	0	0	0	0	0	0	0	0
Lactobacillus ginsenosidimutans	S	0	0	1	0	0	0	0	0	9	0	0	10	0	0	0	0	0	2	0	0	12	0	0	2	0	0	1	0	0	7	0	0	1
Lactobacillus koreensis	S	0	0	0	0	0	0	0	0	1	0	0	1	0	0	0	0	0	0	0	0	1	0	1	2	0	0	0	0	0	1	0	0	0
Lactobacillus crustorum	S	0	0	0	0	0	0	0	0	0	0	1	0	0	0	0	0	0	0	0	0	0	0	0	0	0	0	0	0	0	0	0	0	0
Lactobacillus heilongjiangensis	S	0	0	0	0	0	0	0	0	0	0	1	1	0	0	0	0	0	0	0	1	0	0	0	2	0	0	0	0	0	0	0	0	0
Lactobacillus apis	S	0	0	0	0	0	0	0	0	0	0	0	0	0	0	1	0	0	2	0	0	3	0	0	2	0	0	0	0	0	0	0	1	0
Lactobacillus oligofermentans	S	0	0	6	0	0	1	0	0	0	0	0	141	0	1	33	0	0	0	0	0	42	0	0	39	0	0	0	2	0	2	0	0	0
Lactobacillus oligofermentans DSM 157na7 = LMG 22743	-	0	0	6	0	0	1	0	0	0	0	0	141	0	1	33	0	0	0	0	0	42	0	0	39	0	0	0	2	0	2	0	0	0
Lactobacillus kefiranofaciens	S	0	0	0	0	0	4	0	0	7	0	0	187	0	0	19	0	0	0	0	0	21	0	0	539	0	0	0	0	0	0	0	0	0
Lactobacillus kefiranofaciens ZW3	-	0	0	0	0	0	4	0	0	7	0	0	187	0	0	19	0	0	0	0	0	21	0	0	539	0	0	0	0	0	0	0	0	0
Lactobacillus zymae	S	0	0	0	0	0	0	0	0	0	0	0	0	0	0	0	0	0	0	0	0	0	0	0	0	0	0	0	0	0	1	0	0	1
Lactobacillus paracollinoides	S	0	0	0	0	0	1	0	0	0	0	0	1	0	0	0	0	0	1	0	0	1	1	0	2	0	0	0	0	0	2	0	0	0
Lactobacillus parabuchneri	S	0	0	2	0	0	0	0	0	2	0	0	0	0	0	0	0	0	0	0	0	0	0	0	0	0	0	0	0	0	0	0	0	1
Lactobacillus acidipiscis	S	0	0	0	0	0	1	0	0	0	0	0	18	0	0	0	0	0	0	0	0	2	0	0	15	0	0	0	0	0	15	0	0	0
Lactobacillus curieae	S	0	0	0	0	0	0	0	0	0	0	1	3	0	0	0	0	0	0	0	0	0	0	0	1	0	0	0	0	0	1	0	0	0
Lactobacillus hokkaidonensis	S	0	0	0	0	0	0	0	0	0	0	0	14	0	0	0	0	0	0	0	0	1	0	0	0	0	0	0	0	0	0	0	0	0
Lactobacillus hokkaidonensis JCM 18461	-	0	0	0	0	0	0	0	0	0	0	0	14	0	0	0	0	0	0	0	0	1	0	0	0	0	0	0	0	0	0	0	0	0
Lactobacillus kullabergensis	S	0	0	0	0	0	0	0	0	0	0	0	2	0	0	0	0	0	0	0	0	0	0	1	0	0	0	0	0	0	0	0	0	0
Lactobacillus bombi	S	0	0	4	0	0	0	0	0	81	0	0	8	0	0	2	0	0	0	0	0	26	0	0	0	0	0	1	0	0	2	0	0	0
Lactobacillus sp. wkB8	S	0	0	0	0	0	0	0	1	0	0	0	0	0	0	0	0	0	0	0	0	2	0	0	0	0	0	0	0	0	0	0	0	0
Lactobacillus allii	S	0	0	0	0	0	0	0	0	3	0	0	4	0	0	0	0	0	1	0	0	14	0	0	1	0	0	1	0	0	0	0	0	0
Lactobacillus sp. CBA36na5	S	0	0	0	0	0	0	0	0	0	0	0	0	0	0	0	0	0	0	0	0	0	0	0	0	0	1	0	0	0	0	0	0	0
Lactobacillus sp. CBA36na6	S	0	0	0	0	0	0	0	0	0	0	0	3	0	0	0	0	0	0	0	0	0	0	0	1	0	0	0	0	0	2	0	1	0
Lactobacillus paragasseri	S	0	0	0	0	0	1	0	0	0	0	0	0	0	0	0	0	0	0	0	0	0	0	0	0	0	0	0	0	0	0	0	0	0
Lactobacillus terrae	S	0	0	0	0	0	1	0	0	4	0	0	28	0	0	6	0	0	0	0	0	2	0	0	3	0	0	0	0	0	0	0	0	1
Lactobacillus sp. HBUAS52na74	S	0	0	0	0	0	0	0	0	2	0	0	0	0	0	0	0	0	0	0	0	0	0	0	0	0	0	0	0	0	0	0	1	0
Lactobacillus sp. BHWM-4	S	0	0	0	0	1	0	0	0	0	0	0	0	0	0	0	0	0	1	0	0	1	0	0	0	0	0	0	0	0	0	0	0	0
Lactobacillus coryniformis	S	0	0	0	0	0	0	0	0	0	0	0	2	0	0	0	0	0	2	0	0	0	0	0	0	0	0	0	0	0	0	0	0	0
Lactobacillus coryniformis subsp. coryniformis	-	0	0	0	0	0	0	0	0	0	0	0	2	0	0	0	0	0	0	0	0	0	0	0	0	0	0	0	0	0	0	0	0	0
Lactobacillus coryniformis subsp. coryniformis KCTC 3167 = DSM 2nanana1	-	0	0	0	0	0	0	0	0	0	0	0	2	0	0	0	0	0	0	0	0	0	0	0	0	0	0	0	0	0	0	0	0	0
Lactobacillus brevis	S	0	0	0	0	0	0	0	0	0	0	0	0	0	0	0	0	0	0	0	0	0	0	0	0	0	0	0	0	0	1	0	0	1
Lactobacillus buchneri	S	0	0	0	0	0	0	0	0	1	0	0	0	0	0	0	0	0	0	0	0	0	0	0	1	0	0	0	0	0	0	0	0	0
Lactobacillus buchneri CDna34	-	0	0	0	0	0	0	0	0	1	0	0	0	0	0	0	0	0	0	0	0	0	0	0	0	0	0	0	0	0	0	0	0	0
Lactobacillus helveticus	S	0	0	0	0	0	0	0	0	0	0	0	0	0	0	1	0	0	2	0	0	0	0	0	9	0	0	0	0	0	0	0	0	0
Lactobacillus helveticus Rnana52	-	0	0	0	0	0	0	0	0	0	0	0	0	0	0	0	0	0	0	0	0	0	0	0	1	0	0	0	0	0	0	0	0	0
Lactobacillus pentosus	S	0	0	4	0	0	2	0	0	2	0	0	0	0	0	0	0	0	0	0	0	5	0	0	0	0	0	1	0	0	1	0	0	0
Lactobacillus plantarum	S	0	0	1	0	0	0	26	0	24	0	0	1	0	0	0	0	0	1	11	0	264	3	0	13	0	0	0	0	0	1	0	0	0
Lactobacillus gasseri	S	0	0	0	0	0	0	0	0	0	0	0	0	0	0	0	0	0	1	0	0	0	0	0	0	0	0	0	0	0	0	0	0	0
Lactobacillus reuteri	S	0	0	0	0	0	0	0	0	10	0	0	10	0	0	2	0	0	1	0	0	5	0	0	6	0	0	0	0	0	2	0	0	0
Lactobacillus reuteri SD2112	-	0	0	0	0	0	0	0	0	3	0	0	3	0	0	0	0	0	0	0	0	0	0	0	1	0	0	0	0	0	0	0	0	0
Lactobacillus reuteri TD1	-	0	0	0	0	0	0	0	0	0	0	0	2	0	0	0	0	0	0	0	0	0	0	0	3	0	0	0	0	0	0	0	0	0
Lactobacillus sakei	S	0	0	1	0	0	0	0	0	2	0	0	9	0	0	1	0	0	0	0	0	10	0	0	12	0	0	0	0	0	11	0	0	0
Lactobacillus acetotolerans	S	0	0	0	0	0	0	0	0	2	0	0	0	0	0	0	0	0	0	0	0	3	0	0	0	0	0	0	0	0	0	0	0	0
Lactobacillus agilis	S	0	0	0	0	0	0	0	0	1	0	0	4	0	0	0	0	0	0	0	0	1	0	0	0	0	0	0	0	0	2	0	0	0
Lactobacillus alimentarius	S	0	0	0	0	0	0	0	0	0	0	0	1	0	0	0	0	0	0	0	0	0	0	1	0	0	0	0	0	0	1	0	0	0
Lactobacillus alimentarius DSM 2na249	-	0	0	0	0	0	0	0	0	0	0	0	1	0	0	0	0	0	0	0	0	0	0	1	0	0	0	0	0	0	1	0	0	0
Lactobacillus amylophilus	S	0	0	0	0	0	0	0	0	17	0	0	5	0	0	4	0	0	1	0	0	27	0	0	45	0	0	2	0	0	0	0	0	0
Lactobacillus amylophilus DSM 2na533 = JCM 1125	-	0	0	0	0	0	0	0	0	17	0	0	5	0	0	4	0	0	1	0	0	27	0	0	45	0	0	2	0	0	0	0	0	0
Lactobacillus amylovorus	S	0	0	0	0	0	0	0	0	0	0	0	0	0	0	0	0	0	0	0	0	3	0	0	0	0	0	0	0	0	3	0	0	1
Lactobacillus amylovorus DSM 2na531	-	0	0	0	0	0	0	0	0	0	0	0	0	0	0	0	0	0	0	0	0	2	0	0	0	0	0	0	0	0	2	0	0	1
Lactobacillus kunkeei	S	0	0	0	0	0	0	0	0	0	0	0	12	0	0	2	0	0	0	0	0	0	0	0	1	0	0	0	0	0	0	0	0	0
Lactobacillus farciminis	S	0	0	0	0	0	0	0	0	0	0	0	1	0	0	0	0	0	1	0	0	0	0	0	0	0	0	0	0	0	0	0	0	0
Lactobacillus farciminis KCTC 3681 = DSM 2na184	-	0	0	0	0	0	0	0	0	0	0	0	1	0	0	0	0	0	1	0	0	0	0	0	0	0	0	0	0	0	0	0	0	0
Lactobacillus murinus	S	0	0	2	0	0	0	2	0	68	0	0	15	0	0	0	0	0	0	1	0	9	0	0	253	0	0	0	2	0	1	0	0	0
Lactobacillus curvatus	S	0	0	0	0	0	0	0	0	6	0	0	2	0	0	0	0	1	0	0	0	1	0	1	0	0	0	0	0	0	5	0	0	0
Lactobacillus johnsonii	S	0	0	0	0	0	1	0	1	0	0	0	5	0	0	0	0	1	0	0	0	1	0	0	1	0	0	1	0	0	0	0	0	0
Lactobacillus rhamnosus	S	0	0	4	0	1	0	0	0	0	0	1	12	0	0	0	0	0	1	0	0	0	0	0	1	0	0	0	0	0	0	0	0	0
Lactobacillus crispatus	S	0	0	0	0	0	0	0	0	0	0	0	12	0	0	0	0	0	0	0	0	2	0	0	0	0	0	2	0	0	2	0	0	0
Lactobacillus crispatus ST1	-	0	0	0	0	0	0	0	0	0	0	0	8	0	0	0	0	0	0	0	0	0	0	0	0	0	0	0	0	0	2	0	0	0
Lactobacillus gallinarum	S	0	0	0	0	0	0	0	0	0	0	0	0	0	0	0	0	0	0	0	0	2	0	0	0	0	0	0	0	0	0	0	0	0
Lactobacillus lindneri	S	0	0	0	0	0	0	0	0	2	0	0	22	0	0	0	0	0	0	0	0	5	0	0	9	0	0	0	0	0	0	0	0	0
Lactobacillus amylolyticus	S	0	0	0	0	0	0	0	0	1	0	0	0	0	0	0	0	0	0	0	0	0	0	0	0	0	1	0	0	0	3	0	0	0
Lactobacillus acidophilus	S	0	0	0	0	0	2	0	1	1	0	1	10	0	0	0	0	0	0	0	0	5	0	0	8	0	0	0	0	0	3	0	0	1
Lactobacillus acidophilus NCFM	-	0	0	0	0	0	0	0	0	1	0	0	10	0	0	0	0	0	0	0	0	2	0	0	3	0	0	0	0	0	3	0	0	0
Lactobacillus mucosae	S	0	0	1	0	0	0	0	0	1	0	1	3	0	0	17	0	0	0	0	0	1	0	0	2	0	0	0	0	0	2	0	0	0
Lactobacillus mucosae LM1	-	0	0	1	0	0	0	0	0	1	0	1	3	0	0	17	0	0	0	0	0	1	0	0	2	0	0	0	0	0	2	0	0	0
Lactobacillus jensenii	S	0	0	0	0	0	0	0	1	46	0	0	6	0	1	3	0	0	1	0	1	12	0	0	167	0	0	0	0	0	1	0	1	0
Lactobacillus jensenii JV-V16	-	0	0	0	0	0	0	0	0	0	0	0	0	0	1	3	0	0	0	0	1	2	0	0	0	0	0	0	0	0	0	0	1	0
Pediococcus	G	0	0	7	0	1	3	0	0	7	0	0	106	0	0	3	0	0	0	0	0	9	0	0	119	0	0	1	0	0	11	0	0	3
Pediococcus pentosaceus	S	0	0	2	0	1	0	0	0	0	0	0	5	0	0	0	0	0	0	0	0	2	0	0	0	0	0	0	0	0	5	0	0	0
Pediococcus pentosaceus ATCC 25745	-	0	0	1	0	0	0	0	0	0	0	0	0	0	0	0	0	0	0	0	0	0	0	0	0	0	0	0	0	0	1	0	0	0
Pediococcus damnosus	S	0	0	3	0	0	0	0	0	3	0	0	15	0	0	0	0	0	0	0	0	3	0	0	6	0	0	0	0	0	4	0	0	0
Pediococcus claussenii	S	0	0	2	0	0	3	0	0	1	0	0	4	0	0	1	0	0	0	0	0	2	0	0	2	0	0	1	0	0	1	0	0	3
Pediococcus acidilactici group	-	0	0	0	0	0	0	0	0	2	0	0	76	0	0	2	0	0	0	0	0	2	0	0	45	0	0	0	0	0	0	0	0	0
Pediococcus acidilactici	S	0	0	0	0	0	0	0	0	2	0	0	76	0	0	2	0	0	0	0	0	2	0	0	45	0	0	0	0	0	0	0	0	0
Carnobacteriaceae	F	236	1	16	86	1	3	820	1	89	31	0	105	1	1	3	23	0	2	140	0	56	765	2	201	3	0	1	2	0	9	0	0	2
Marinilactibacillus	G	205	0	5	1	0	0	820	0	88	6	0	3	1	0	1	23	0	2	140	0	44	753	1	193	3	0	0	1	0	3	0	0	1
Marinilactibacillus sp. 15R	S	205	0	5	1	0	0	820	0	88	6	0	3	1	0	1	23	0	2	140	0	44	753	1	193	3	0	0	1	0	3	0	0	1
Jeotgalibaca	G	31	0	9	85	0	0	0	0	0	25	0	59	0	1	1	0	0	0	0	0	5	10	0	1	0	0	0	1	0	3	0	0	0
Jeotgalibaca sp. PTS25na2	S	31	0	4	85	0	0	0	0	0	25	0	50	0	0	0	0	0	0	0	0	4	10	0	1	0	0	0	1	0	3	0	0	0
Jeotgalibaca dankookensis	S	0	0	4	0	0	0	0	0	0	0	0	7	0	1	1	0	0	0	0	0	1	0	0	0	0	0	0	0	0	0	0	0	0
Carnobacterium	G	0	1	0	0	1	3	0	1	0	0	0	24	0	0	1	0	0	0	0	0	5	1	1	7	0	0	1	0	0	3	0	0	1
Carnobacterium divergens	S	0	0	0	0	0	0	0	1	0	0	0	3	0	0	0	0	0	0	0	0	0	0	0	1	0	0	0	0	0	0	0	0	0
Carnobacterium maltaromaticum	S	0	0	0	0	1	1	0	0	0	0	0	3	0	0	0	0	0	0	0	0	2	0	1	1	0	0	0	0	0	1	0	0	0
Carnobacterium maltaromaticum LMA28	-	0	0	0	0	0	0	0	0	0	0	0	0	0	0	0	0	0	0	0	0	1	0	1	1	0	0	0	0	0	1	0	0	0
Carnobacterium inhibens	S	0	0	0	0	0	0	0	0	0	0	0	10	0	0	0	0	0	0	0	0	2	0	0	1	0	0	1	0	0	0	0	0	1
Carnobacterium inhibens subsp. gilichinskyi	-	0	0	0	0	0	0	0	0	0	0	0	10	0	0	0	0	0	0	0	0	2	0	0	1	0	0	1	0	0	0	0	0	1
Carnobacterium sp. 17-4	S	0	0	0	0	0	1	0	0	0	0	0	0	0	0	0	0	0	0	0	0	0	0	0	2	0	0	0	0	0	0	0	0	0
Carnobacterium sp. CP1	S	0	1	0	0	0	1	0	0	0	0	0	3	0	0	1	0	0	0	0	0	0	0	0	2	0	0	0	0	0	0	0	0	0
Streptococcaceae	F	222	1	564	988	2	176	1147	11	1383	312	8	9082	2067	3	167	860	2	122	65	7	583	6776	19	5064	2	1	32	75	1	395	2	2	50
Streptococcus	G	222	1	493	987	2	136	1147	11	1341	312	8	8637	2067	3	140	859	1	95	65	6	547	6776	18	4849	2	1	24	75	1	364	2	1	43
Streptococcus anginosus group	-	79	0	8	0	0	0	0	0	0	20	0	40	253	0	4	0	0	1	0	0	7	5	0	5	0	0	0	0	0	3	0	0	2
Streptococcus anginosus	S	21	0	5	0	0	0	0	0	0	9	0	16	81	0	3	0	0	1	0	0	3	0	0	4	0	0	0	0	0	1	0	0	0
Streptococcus anginosus C238	-	0	0	0	0	0	0	0	0	0	0	0	0	0	0	0	0	0	1	0	0	0	0	0	0	0	0	0	0	0	0	0	0	0
Streptococcus intermedius	S	0	0	0	0	0	0	0	0	0	0	0	15	0	0	0	0	0	0	0	0	3	5	0	1	0	0	0	0	0	1	0	0	0
Streptococcus intermedius C27na	-	0	0	0	0	0	0	0	0	0	0	0	0	0	0	0	0	0	0	0	0	0	3	0	0	0	0	0	0	0	0	0	0	0
Streptococcus intermedius B196	-	0	0	0	0	0	0	0	0	0	0	0	9	0	0	0	0	0	0	0	0	0	2	0	0	0	0	0	0	0	0	0	0	0
Streptococcus constellatus	S	0	0	3	0	0	0	0	0	0	0	0	2	0	0	1	0	0	0	0	0	1	0	0	0	0	0	0	0	0	0	0	0	2
Streptococcus constellatus subsp. pharyngis	-	0	0	3	0	0	0	0	0	0	0	0	2	0	0	1	0	0	0	0	0	1	0	0	0	0	0	0	0	0	0	0	0	2
Streptococcus constellatus subsp. pharyngis C232	-	0	0	0	0	0	0	0	0	0	0	0	1	0	0	0	0	0	0	0	0	1	0	0	0	0	0	0	0	0	0	0	0	0
Streptococcus pneumoniae	S	4	0	8	2	0	0	11	0	11	5	0	52	3	0	3	3	0	2	27	0	23	25	1	9	1	0	0	0	0	5	0	0	0
Streptococcus pneumoniae PCS8235	-	4	0	0	2	0	0	9	0	0	2	0	0	2	0	0	3	0	0	27	0	0	6	0	1	1	0	0	0	0	1	0	0	0
Streptococcus pneumoniae SPNna33na38	-	0	0	0	0	0	0	0	0	0	0	0	0	0	0	0	0	0	0	0	0	0	0	0	0	0	0	0	0	0	1	0	0	0
Streptococcus pneumoniae SPNna32672	-	0	0	0	0	0	0	2	0	0	3	0	0	1	0	0	0	0	0	0	0	1	13	0	1	0	0	0	0	0	0	0	0	0
Streptococcus pneumoniae SPN994na39	-	0	0	0	0	0	0	0	0	0	0	0	5	0	0	0	0	0	0	0	0	0	0	0	0	0	0	0	0	0	0	0	0	0
Streptococcus pneumoniae TCH8431/19A	-	0	0	0	0	0	0	0	0	0	0	0	2	0	0	0	0	0	0	0	0	1	0	0	0	0	0	0	0	0	1	0	0	0
Streptococcus pneumoniae CGSP14	-	0	0	0	0	0	0	0	0	0	0	0	0	0	0	0	0	0	0	0	0	0	3	0	0	0	0	0	0	0	0	0	0	0
Streptococcus pneumoniae 7na585	-	0	0	1	0	0	0	0	0	0	0	0	0	0	0	0	0	0	0	0	0	0	0	0	1	0	0	0	0	0	0	0	0	0
Streptococcus pneumoniae Hungary19A-6	-	0	0	0	0	0	0	0	0	0	0	0	3	0	0	0	0	0	2	0	0	0	0	0	0	0	0	0	0	0	0	0	0	0
Streptococcus thermophilus	S	1	0	0	0	0	2	1	1	2	43	0	93	0	1	0	20	0	0	0	0	8	138	2	41	0	0	0	0	0	7	0	0	0
Streptococcus thermophilus LMD-9	-	1	0	0	0	0	0	0	0	0	0	0	0	0	0	0	0	0	0	0	0	1	0	0	0	0	0	0	0	0	0	0	0	0
Streptococcus thermophilus NDna3	-	0	0	0	0	0	0	0	0	0	0	0	0	0	0	0	0	0	0	0	0	1	4	0	1	0	0	0	0	0	2	0	0	0
Streptococcus thermophilus JIM 8232	-	0	0	0	0	0	1	0	0	0	0	0	0	0	0	0	0	0	0	0	0	1	5	0	0	0	0	0	0	0	0	0	0	0
Streptococcus thermophilus M17PTZA496	-	0	0	0	0	0	0	0	0	0	0	0	2	0	0	0	0	0	0	0	0	0	0	0	0	0	0	0	0	0	0	0	0	0
Streptococcus agalactiae	S	1	0	0	1	0	0	1	0	1	0	1	41	0	0	2	1	0	0	0	0	3	1	0	5	0	0	0	0	0	0	0	0	0
Streptococcus agalactiae GD2na1nana8-nana1	-	1	0	0	1	0	0	1	0	0	0	0	0	0	0	0	1	0	0	0	0	0	0	0	0	0	0	0	0	0	0	0	0	0
Streptococcus agalactiae ILRInana5	-	0	0	0	0	0	0	0	0	1	0	0	7	0	0	2	0	0	0	0	0	1	0	0	4	0	0	0	0	0	0	0	0	0
Streptococcus marmotae	S	0	0	1	0	0	0	0	0	1	0	0	4	0	0	0	0	0	0	0	0	2	0	0	2	0	0	0	0	0	1	0	0	0
Streptococcus pasteurianus	S	0	0	0	0	0	2	0	0	1	0	0	5	0	0	0	0	0	0	0	0	5	0	0	2	0	0	0	0	1	1	0	0	0
Streptococcus pasteurianus ATCC 43144	-	0	0	0	0	0	0	0	0	0	0	0	4	0	0	0	0	0	0	0	0	0	0	0	0	0	0	0	0	0	0	0	0	0
Streptococcus pseudopneumoniae	S	0	0	4	0	0	0	0	0	0	0	0	28	0	0	0	0	0	0	0	0	1	0	0	0	0	0	0	0	0	0	0	0	0
Streptococcus pseudopneumoniae IS7493	-	0	0	4	0	0	0	0	0	0	0	0	28	0	0	0	0	0	0	0	0	1	0	0	0	0	0	0	0	0	0	0	0	0
Streptococcus gallolyticus	S	0	0	0	0	0	3	0	1	1	0	0	2	0	0	1	0	0	3	0	0	6	0	0	0	0	0	2	0	0	2	0	0	1
Streptococcus gallolyticus subsp. gallolyticus	-	0	0	0	0	0	3	0	0	1	0	0	0	0	0	1	0	0	3	0	0	6	0	0	0	0	0	1	0	0	2	0	0	1
Streptococcus gallolyticus subsp. gallolyticus TX2nanana5	-	0	0	0	0	0	0	0	0	0	0	0	0	0	0	0	0	0	0	0	0	2	0	0	0	0	0	0	0	0	0	0	0	0
Streptococcus gallolyticus subsp. gallolyticus ATCC 43143	-	0	0	0	0	0	1	0	0	1	0	0	0	0	0	1	0	0	0	0	0	0	0	0	0	0	0	0	0	0	0	0	0	0
Streptococcus gallolyticus subsp. gallolyticus ATCC BAA-2na69	-	0	0	0	0	0	1	0	0	0	0	0	0	0	0	0	0	0	0	0	0	0	0	0	0	0	0	0	0	0	0	0	0	1
Streptococcus merionis	S	0	0	0	1	0	0	0	0	0	0	0	12	0	0	0	0	0	1	0	0	0	0	0	0	0	0	0	0	0	0	0	0	0
Streptococcus sp. oral taxon na64	S	0	0	0	0	0	0	0	1	0	0	0	2	0	0	0	0	0	0	0	0	0	0	0	0	0	0	0	0	0	0	0	0	0
Streptococcus sp. oral taxon 431	S	0	0	4	0	0	2	0	0	0	0	0	33	0	0	0	0	0	2	0	0	2	0	0	1	0	0	0	0	0	0	0	0	0
Streptococcus sp. I-G2	S	0	0	1	0	0	0	0	0	0	0	0	1	0	0	0	0	0	0	0	0	0	0	0	0	0	0	0	0	0	0	0	0	0
Streptococcus sp. I-P16	S	0	0	0	0	0	0	1	0	0	1	0	7	0	0	0	0	0	0	0	0	0	1	0	1	0	0	0	0	0	0	0	0	0
Streptococcus sp. ChDC B345	S	0	0	2	0	0	0	0	0	0	0	0	21	0	0	2	0	0	0	0	0	0	0	0	0	0	0	0	0	0	0	0	0	0
Streptococcus sp. A12	S	0	0	2	0	0	3	0	0	5	0	0	30	0	0	0	0	0	0	0	0	0	0	0	7	0	0	1	0	0	1	0	0	3
Streptococcus pantholopis	S	0	0	0	0	0	0	0	0	0	0	0	5	2	0	0	0	0	0	0	0	0	0	0	0	0	0	0	0	0	0	0	0	0
Streptococcus halotolerans	S	0	0	0	0	0	1	0	0	0	0	0	0	0	0	0	0	0	0	0	0	2	0	0	1	0	0	0	0	0	0	0	0	1
Streptococcus dysgalactiae group	-	0	0	5	0	0	0	0	0	23	0	1	31	0	1	1	0	0	0	0	0	9	3	0	7	0	0	0	0	0	0	0	0	0
Streptococcus dysgalactiae	S	0	0	3	0	0	0	0	0	12	0	0	8	0	1	0	0	0	0	0	0	8	3	0	7	0	0	0	0	0	0	0	0	0
Streptococcus dysgalactiae subsp. dysgalactiae	-	0	0	0	0	0	0	0	0	5	0	0	0	0	0	0	0	0	0	0	0	0	0	0	0	0	0	0	0	0	0	0	0	0
Streptococcus dysgalactiae subsp. dysgalactiae ATCC 27957	-	0	0	0	0	0	0	0	0	5	0	0	0	0	0	0	0	0	0	0	0	0	0	0	0	0	0	0	0	0	0	0	0	0
Streptococcus dysgalactiae subsp. equisimilis	-	0	0	3	0	0	0	0	0	2	0	0	6	0	0	0	0	0	0	0	0	0	0	0	7	0	0	0	0	0	0	0	0	0
Streptococcus equi	S	0	0	2	0	0	0	0	0	11	0	1	23	0	0	1	0	0	0	0	0	1	0	0	0	0	0	0	0	0	0	0	0	0
Streptococcus equi subsp. zooepidemicus	-	0	0	2	0	0	0	0	0	11	0	1	23	0	0	1	0	0	0	0	0	1	0	0	0	0	0	0	0	0	0	0	0	0
Streptococcus sp. FDAARGOS_192	S	0	0	0	0	0	0	0	0	0	0	0	15	0	0	0	0	0	2	0	0	0	0	2	0	0	0	0	0	0	0	0	0	0
Streptococcus himalayensis	S	0	0	0	0	0	0	0	0	1	0	0	0	0	0	0	0	0	0	0	0	0	0	0	0	0	0	0	0	0	0	0	0	0
Streptococcus sp. NPS 3na8	S	0	0	3	0	0	0	0	0	0	0	1	4	0	0	1	0	0	0	0	0	3	0	0	0	0	0	0	0	0	2	0	0	0
Streptococcus ruminantium	S	0	0	0	0	0	0	0	0	2	0	0	5	0	0	0	0	0	0	0	0	0	0	0	4	0	0	0	0	0	2	0	0	0
Streptococcus respiraculi	S	0	0	6	0	0	0	18	0	0	0	1	16	0	0	0	0	0	0	0	0	0	3	0	0	0	0	0	0	0	0	0	0	0
Streptococcus sp. Z15	S	0	0	0	0	0	0	1	0	14	0	0	24	0	0	1	1	0	0	0	0	1	4	0	2	0	0	0	0	0	0	0	0	0
Streptococcus sp. JS71	S	0	0	0	0	0	0	0	0	0	0	0	2	0	0	0	0	0	0	0	0	1	0	0	0	0	0	0	0	0	0	0	0	0
Streptococcus sp. FDAARGOS_52na	S	0	0	0	0	0	0	0	0	0	0	0	0	0	0	0	0	0	0	0	0	0	0	0	1	0	0	0	0	0	0	0	0	0
Streptococcus sp. FDAARGOS_522	S	0	0	0	0	0	0	0	0	0	0	0	12	0	0	0	0	0	0	0	0	0	0	0	0	0	0	0	0	0	0	0	0	0
Streptococcus porcinus	S	0	0	0	0	0	0	0	0	0	0	0	2	0	0	0	0	0	0	0	0	2	0	0	0	0	0	0	0	0	0	0	0	0
Streptococcus oralis	S	0	0	8	0	0	2	0	0	9	0	0	48	0	0	0	0	0	0	0	0	2	0	1	4	0	0	2	0	0	2	0	0	0
Streptococcus oralis Uo5	-	0	0	1	0	0	0	0	0	0	0	0	7	0	0	0	0	0	0	0	0	0	0	1	0	0	0	0	0	0	0	0	0	0
Streptococcus oralis subsp. tigurinus	-	0	0	0	0	0	0	0	0	5	0	0	19	0	0	0	0	0	0	0	0	2	0	0	2	0	0	1	0	0	0	0	0	0
Streptococcus salivarius	S	0	0	3	0	0	1	0	0	8	0	0	96	1	1	0	0	0	1	0	0	4	0	5	190	0	0	0	0	0	0	0	0	0
Streptococcus salivarius JIM8777	-	0	0	0	0	0	0	0	0	4	0	0	0	0	0	0	0	0	0	0	0	0	0	0	4	0	0	0	0	0	0	0	0	0
Streptococcus salivarius CCHSS3	-	0	0	0	0	0	0	0	0	0	0	0	2	0	0	0	0	0	0	0	0	0	0	0	10	0	0	0	0	0	0	0	0	0
Streptococcus sanguinis	S	0	0	1	517	0	10	429	4	187	1	1	31	650	0	5	15	0	13	0	0	2	78	0	7	0	0	0	0	0	2	0	0	4
Streptococcus sanguinis SK36	-	0	0	0	0	0	1	0	3	3	0	0	3	0	0	0	0	0	3	0	0	0	0	0	3	0	0	0	0	0	2	0	0	1
Streptococcus suis	S	0	1	0	0	1	0	0	0	9	0	0	64	0	0	0	0	1	5	0	1	39	0	0	47	0	0	0	0	0	75	0	0	1
Streptococcus suis T15	-	0	0	0	0	0	0	0	0	0	0	0	11	0	0	0	0	0	0	0	0	1	0	0	2	0	0	0	0	0	0	0	0	0
Streptococcus suis TL13	-	0	0	0	0	0	0	0	0	0	0	0	0	0	0	0	0	1	0	0	0	0	0	0	0	0	0	0	0	0	0	0	0	0
Streptococcus suis 64na7	-	0	0	0	0	0	0	0	0	0	0	0	0	0	0	0	0	0	0	0	0	0	0	0	2	0	0	0	0	0	0	0	0	0
Streptococcus suis D12	-	0	0	0	0	0	0	0	0	3	0	0	9	0	0	0	0	0	0	0	0	6	0	0	2	0	0	0	0	0	3	0	0	1
Streptococcus suis JS14	-	0	0	0	0	0	0	0	0	0	0	0	0	0	0	0	0	0	0	0	0	1	0	0	0	0	0	0	0	0	4	0	0	0
Streptococcus mutans	S	0	0	0	0	0	0	0	0	0	0	0	1	635	0	19	0	0	1	0	0	1	5	0	18	0	1	1	0	0	0	0	0	1
Streptococcus sobrinus	S	0	0	0	0	0	2	0	0	331	0	0	26	0	0	3	0	0	0	0	0	8	0	0	1	0	0	0	0	0	0	0	0	0
Streptococcus pyogenes	S	0	0	0	0	0	0	0	1	1	0	1	94	1	0	4	5	0	0	0	0	7	8	0	5	0	0	0	1	0	4	0	0	2
Streptococcus pyogenes serotype M59	-	0	0	0	0	0	0	0	0	0	0	0	1	0	0	1	0	0	0	0	0	0	0	0	1	0	0	0	0	0	4	0	0	0
Streptococcus pyogenes MGAS15252	-	0	0	0	0	0	0	0	0	0	0	0	1	0	0	1	0	0	0	0	0	0	0	0	1	0	0	0	0	0	4	0	0	0
Streptococcus pyogenes serotype M1	-	0	0	0	0	0	0	0	0	0	0	0	0	0	0	0	0	0	0	0	0	0	0	0	1	0	0	0	0	0	0	0	0	0
Streptococcus pyogenes M1 476	-	0	0	0	0	0	0	0	0	0	0	0	0	0	0	0	0	0	0	0	0	0	0	0	1	0	0	0	0	0	0	0	0	0
Streptococcus pyogenes serotype M49	-	0	0	0	0	0	0	0	0	0	0	0	1	0	0	0	0	0	0	0	0	0	0	0	0	0	0	0	0	0	0	0	0	0
Streptococcus pyogenes NZ131	-	0	0	0	0	0	0	0	0	0	0	0	1	0	0	0	0	0	0	0	0	0	0	0	0	0	0	0	0	0	0	0	0	0
Streptococcus pyogenes serotype M5	-	0	0	0	0	0	0	0	0	0	0	0	0	0	0	0	0	0	0	0	0	1	0	0	1	0	0	0	0	0	0	0	0	0
Streptococcus pyogenes str. Manfredo	-	0	0	0	0	0	0	0	0	0	0	0	0	0	0	0	0	0	0	0	0	1	0	0	1	0	0	0	0	0	0	0	0	0
Streptococcus parasanguinis	S	0	0	4	0	0	0	0	0	8	0	0	311	0	0	0	0	0	2	0	1	32	0	3	131	0	0	0	0	0	4	0	1	0
Streptococcus parasanguinis ATCC 15912	-	0	0	0	0	0	0	0	0	3	0	0	20	0	0	0	0	0	0	0	0	0	0	0	3	0	0	0	0	0	1	0	1	0
Streptococcus parasanguinis FW213	-	0	0	0	0	0	0	0	0	0	0	0	37	0	0	0	0	0	0	0	1	4	0	2	38	0	0	0	0	0	1	0	0	0
Streptococcus acidominimus	S	0	0	0	0	0	0	0	0	1	0	0	24	0	0	0	0	0	0	0	0	2	0	0	5	0	0	0	0	0	0	0	0	0
Streptococcus equinus	S	0	0	2	0	0	0	0	0	5	0	0	3	0	0	1	0	0	0	0	0	0	0	0	2	0	0	0	0	0	0	0	0	0
Streptococcus lutetiensis	S	0	0	0	0	0	0	0	0	0	0	0	0	0	0	0	0	0	0	0	1	2	0	0	0	0	0	0	0	0	0	0	0	0
Streptococcus ferus	S	0	0	0	0	0	0	0	0	0	0	0	4	0	0	0	0	0	0	0	0	1	1	0	6	0	0	0	0	0	0	0	0	0
Streptococcus iniae	S	0	0	0	0	0	1	1	0	0	0	0	4	0	0	0	0	0	0	0	0	1	1	0	0	0	0	0	0	0	0	0	0	0
Streptococcus parauberis	S	0	0	0	0	1	0	0	0	2	0	0	1	0	0	0	0	0	0	0	0	1	1	0	0	0	0	0	0	0	0	0	0	1
Streptococcus parauberis NCFD 2na2na	-	0	0	0	0	1	0	0	0	0	0	0	0	0	0	0	0	0	0	0	0	0	0	0	0	0	0	0	0	0	0	0	0	0
Streptococcus uberis	S	0	0	0	0	0	0	0	1	0	0	0	1	0	0	0	0	0	0	0	1	0	0	0	0	0	0	1	0	0	0	0	0	1
Streptococcus mitis	S	0	0	13	0	0	0	0	1	1	0	0	115	0	0	9	0	0	1	0	0	0	0	0	3	0	0	0	0	0	2	0	0	0
Streptococcus mitis B6	-	0	0	5	0	0	0	0	0	0	0	0	23	0	0	5	0	0	1	0	0	0	0	0	2	0	0	0	0	0	1	0	0	0
Streptococcus cristatus	S	0	0	3	0	0	0	0	0	0	0	0	2	1	0	0	0	0	0	1	0	2	7	0	6	0	0	0	0	0	2	0	0	0
Streptococcus cristatus ATCC 511nana	-	0	0	1	0	0	0	0	0	0	0	0	2	0	0	0	0	0	0	0	0	0	0	0	2	0	0	0	0	0	0	0	0	0
Streptococcus cristatus AS 1.3na89	-	0	0	0	0	0	0	0	0	0	0	0	0	1	0	0	0	0	0	1	0	2	7	0	0	0	0	0	0	0	0	0	0	0
Streptococcus pluranimalium	S	0	0	0	0	0	2	0	0	0	0	0	16	0	0	1	0	0	0	0	0	3	0	0	0	0	0	0	0	0	2	0	0	0
Streptococcus infantarius	S	0	0	0	0	0	0	0	0	2	0	0	3	0	0	0	0	0	0	0	0	0	0	0	1	0	0	0	0	0	0	0	0	0
Streptococcus infantarius subsp. infantarius	-	0	0	0	0	0	0	0	0	1	0	0	3	0	0	0	0	0	0	0	0	0	0	0	1	0	0	0	0	0	0	0	0	0
Streptococcus infantarius subsp. infantarius CJ18	-	0	0	0	0	0	0	0	0	1	0	0	3	0	0	0	0	0	0	0	0	0	0	0	1	0	0	0	0	0	0	0	0	0
Streptococcus australis	S	0	0	2	0	0	1	0	0	0	0	0	1	0	0	0	0	0	0	0	0	0	0	0	0	0	0	0	0	0	0	0	0	2
Streptococcus gordonii	S	0	0	9	0	0	1	0	0	5	0	0	61	0	0	2	0	0	7	0	0	5	0	2	22	0	0	3	0	0	0	0	0	0
Streptococcus gordonii str. Challis	-	0	0	3	0	0	1	0	0	0	0	0	1	0	0	2	0	0	0	0	0	0	0	2	2	0	0	3	0	0	0	0	0	0
Streptococcus gordonii str. Challis substr. CH1	-	0	0	3	0	0	1	0	0	0	0	0	1	0	0	2	0	0	0	0	0	0	0	2	2	0	0	3	0	0	0	0	0	0
Lactococcus	G	0	0	53	1	0	38	0	0	33	0	0	257	0	0	25	0	1	25	0	1	24	0	1	31	0	0	8	0	0	26	0	1	6
Lactococcus lactis	S	0	0	32	0	0	21	0	0	18	0	0	211	0	0	15	0	1	6	0	0	15	0	1	4	0	0	7	0	0	17	0	1	2
Lactococcus lactis subsp. cremoris	-	0	0	16	0	0	2	0	0	12	0	0	134	0	0	8	0	0	4	0	0	2	0	0	4	0	0	3	0	0	11	0	1	2
Lactococcus lactis subsp. cremoris SK11	-	0	0	0	0	0	0	0	0	0	0	0	2	0	0	0	0	0	0	0	0	0	0	0	0	0	0	0	0	0	0	0	0	0
Lactococcus lactis subsp. cremoris A76	-	0	0	0	0	0	0	0	0	2	0	0	0	0	0	0	0	0	0	0	0	0	0	0	0	0	0	0	0	0	0	0	0	0
Lactococcus lactis subsp. cremoris UC5na9.9	-	0	0	0	0	0	0	0	0	0	0	0	2	0	0	0	0	0	0	0	0	0	0	0	0	0	0	0	0	0	0	0	0	0
Lactococcus lactis subsp. cremoris KW2	-	0	0	0	0	0	0	0	0	0	0	0	2	0	0	0	0	0	0	0	0	0	0	0	0	0	0	0	0	0	1	0	0	0
Lactococcus lactis subsp. cremoris IBB477	-	0	0	0	0	0	0	0	0	0	0	0	8	0	0	0	0	0	0	0	0	0	0	0	0	0	0	0	0	0	1	0	0	2
Lactococcus lactis subsp. lactis	-	0	0	3	0	0	0	0	0	3	0	0	22	0	0	5	0	1	2	0	0	3	0	0	0	0	0	1	0	0	2	0	0	0
Lactococcus lactis subsp. lactis bv. diacetylactis	-	0	0	0	0	0	0	0	0	0	0	0	1	0	0	0	0	0	0	0	0	0	0	0	0	0	0	0	0	0	0	0	0	0
Lactococcus lactis subsp. lactis Il14na3	-	0	0	0	0	0	0	0	0	0	0	0	0	0	0	0	0	0	0	0	0	1	0	0	0	0	0	0	0	0	0	0	0	0
Lactococcus lactis subsp. lactis IO-1	-	0	0	0	0	0	0	0	0	0	0	0	2	0	0	0	0	0	0	0	0	0	0	0	0	0	0	0	0	0	0	0	0	0
Lactococcus lactis subsp. lactis KLDS 4.na325	-	0	0	2	0	0	0	0	0	0	0	0	0	0	0	0	0	0	1	0	0	1	0	0	0	0	0	0	0	0	0	0	0	0
Lactococcus garvieae	S	0	0	0	1	0	2	0	0	0	0	0	2	0	0	0	0	0	0	0	1	1	0	0	16	0	0	0	0	0	1	0	0	2
Lactococcus piscium	S	0	0	2	0	0	2	0	0	0	0	0	3	0	0	7	0	0	0	0	0	5	0	0	1	0	0	0	0	0	4	0	0	1
Lactococcus piscium MKFS47	-	0	0	0	0	0	0	0	0	0	0	0	0	0	0	1	0	0	0	0	0	0	0	0	0	0	0	0	0	0	0	0	0	0
Lactococcus raffinolactis	S	0	0	8	0	0	1	0	0	0	0	0	38	0	0	0	0	0	0	0	0	1	0	0	0	0	0	1	0	0	1	0	0	0
Lactococcus sp. 1JSPR-7	S	0	0	2	0	0	0	0	0	10	0	0	2	0	0	0	0	0	17	0	0	0	0	0	2	0	0	0	0	0	2	0	0	1
Enterococcaceae	F	106	2	22	287	4	12	17	3	38	57	2	158	1	2	12	2	0	13	0	2	73	61	3	94	12	1	8	7	0	32	0	0	2
Vagococcus	G	105	0	1	287	0	1	4	0	6	55	1	11	0	0	1	0	0	0	0	0	0	22	0	4	0	0	0	7	0	0	0	0	0
Vagococcus teuberi	S	105	0	1	287	0	1	4	0	0	55	1	4	0	0	0	0	0	0	0	0	0	22	0	3	0	0	0	7	0	0	0	0	0
Vagococcus penaei	S	0	0	0	0	0	0	0	0	0	0	0	1	0	0	1	0	0	0	0	0	0	0	0	1	0	0	0	0	0	0	0	0	0
Enterococcus	G	1	2	15	0	2	9	2	2	16	2	1	126	0	2	9	1	0	13	0	2	65	39	3	79	0	0	4	0	0	24	0	0	2
Enterococcus faecium	S	1	1	3	0	1	5	2	1	4	1	0	19	0	1	2	0	0	0	0	2	14	0	2	2	0	0	2	0	0	10	0	0	0
Enterococcus faecium DO	-	0	0	0	0	0	0	0	0	1	0	0	6	0	0	0	0	0	0	0	0	3	0	0	0	0	0	0	0	0	2	0	0	0
Enterococcus faecium Ausnanana4	-	0	0	0	0	0	0	0	0	0	0	0	4	0	0	0	0	0	0	0	0	0	0	0	0	0	0	0	0	0	0	0	0	0
Enterococcus faecium Ausnana85	-	0	0	0	0	0	0	0	0	0	0	0	1	0	0	0	0	0	0	0	0	0	0	0	0	0	0	0	0	0	0	0	0	0
Enterococcus faecalis	S	0	0	1	0	0	3	0	0	0	1	0	4	0	0	3	1	0	1	0	0	21	0	0	1	0	0	0	0	0	4	0	0	0
Enterococcus faecalis OG1RF	-	0	0	0	0	0	0	0	0	0	0	0	1	0	0	0	0	0	0	0	0	0	0	0	0	0	0	0	0	0	1	0	0	0
Enterococcus faecalis ATCC 29212	-	0	0	0	0	0	0	0	0	0	0	0	2	0	0	0	1	0	1	0	0	5	0	0	0	0	0	0	0	0	1	0	0	0
Enterococcus faecalis D32	-	0	0	1	0	0	0	0	0	0	0	0	0	0	0	0	0	0	0	0	0	1	0	0	0	0	0	0	0	0	0	0	0	0
Enterococcus faecalis DENG1	-	0	0	0	0	0	0	0	0	0	0	0	0	0	0	1	0	0	0	0	0	10	0	0	0	0	0	0	0	0	0	0	0	0
Enterococcus hirae	S	0	0	0	0	0	0	0	0	0	0	0	9	0	0	0	0	0	0	0	0	2	0	0	16	0	0	0	0	0	1	0	0	0
Enterococcus hirae ATCC 979na	-	0	0	0	0	0	0	0	0	0	0	0	0	0	0	0	0	0	0	0	0	2	0	0	0	0	0	0	0	0	0	0	0	0
Enterococcus casseliflavus	S	0	0	0	0	0	0	0	0	1	0	0	0	0	0	0	0	0	0	0	0	0	0	0	0	0	0	0	0	0	0	0	0	0
Enterococcus casseliflavus EC2na	-	0	0	0	0	0	0	0	0	1	0	0	0	0	0	0	0	0	0	0	0	0	0	0	0	0	0	0	0	0	0	0	0	0
Enterococcus cecorum	S	0	0	1	0	0	0	0	0	4	0	0	61	0	0	0	0	0	0	0	0	2	0	0	2	0	0	0	0	0	4	0	0	0
Enterococcus durans	S	0	0	2	0	0	1	0	0	1	0	0	3	0	0	0	0	0	0	0	0	0	0	0	0	0	0	0	0	0	0	0	0	0
Enterococcus mundtii	S	0	0	1	0	0	0	0	1	0	0	0	1	0	0	2	0	0	7	0	0	2	0	0	0	0	0	1	0	0	1	0	0	1
Enterococcus mundtii QU 25	-	0	0	0	0	0	0	0	0	0	0	0	0	0	0	0	0	0	0	0	0	0	0	0	0	0	0	0	0	0	0	0	0	1
Enterococcus gilvus	S	0	0	2	0	0	0	0	0	0	0	0	5	0	1	0	0	0	1	0	0	2	0	0	0	0	0	0	0	0	0	0	0	0
Enterococcus thailandicus	S	0	0	0	0	0	0	0	0	0	0	0	5	0	0	0	0	0	0	0	0	7	0	0	1	0	0	0	0	0	0	0	0	0
Enterococcus wangshanyuanii	S	0	0	0	0	0	0	0	0	1	0	0	1	0	0	2	0	0	2	0	0	2	0	0	2	0	0	0	0	0	0	0	0	0
Enterococcus sp. FDAARGOS_375	S	0	1	0	0	0	0	0	0	0	0	0	0	0	0	0	0	0	0	0	0	0	0	0	0	0	0	0	0	0	0	0	0	0
Enterococcus sp. FDAARGOS_553	S	0	0	0	0	0	0	0	0	3	0	1	0	0	0	0	0	0	2	0	0	7	0	0	0	0	0	0	0	0	4	0	0	1
Melissococcus	G	0	0	0	0	0	0	0	1	8	0	0	3	0	0	1	0	0	0	0	0	0	0	0	2	0	1	0	0	0	3	0	0	0
Melissococcus plutonius	S	0	0	0	0	0	0	0	1	8	0	0	3	0	0	1	0	0	0	0	0	0	0	0	2	0	1	0	0	0	3	0	0	0
Melissococcus plutonius DAT561	-	0	0	0	0	0	0	0	0	0	0	0	0	0	0	1	0	0	0	0	0	0	0	0	0	0	1	0	0	0	0	0	0	0
Melissococcus plutonius S1	-	0	0	0	0	0	0	0	0	0	0	0	3	0	0	0	0	0	0	0	0	0	0	0	0	0	0	0	0	0	0	0	0	0
Tetragenococcus	G	0	0	1	0	2	2	11	0	6	0	0	15	1	0	1	1	0	0	0	0	8	0	0	1	12	0	4	0	0	5	0	0	0
Tetragenococcus halophilus	S	0	0	0	0	1	0	10	0	6	0	0	7	0	0	1	1	0	0	0	0	1	0	0	0	12	0	3	0	0	2	0	0	0
Tetragenococcus halophilus NBRC 12172	-	0	0	0	0	0	0	10	0	0	0	0	0	0	0	0	1	0	0	0	0	0	0	0	0	12	0	0	0	0	0	0	0	0
Tetragenococcus koreensis	S	0	0	1	0	0	0	0	0	0	0	0	5	0	0	0	0	0	0	0	0	3	0	0	0	0	0	0	0	0	1	0	0	0
Tetragenococcus osmophilus	S	0	0	0	0	1	0	1	0	0	0	0	1	1	0	0	0	0	0	0	0	1	0	0	0	0	0	1	0	0	0	0	0	0
Aerococcaceae	F	5	0	38	1	1	2	10	1	9	1	0	224	0	0	10	0	0	2	0	0	18	2	0	11	0	0	0	0	0	13	0	0	2
unclassified Aerococcaceae	-	5	0	5	0	0	0	1	1	0	0	0	7	0	0	3	0	0	0	0	0	0	1	0	1	0	0	0	0	0	0	0	0	0
Aerococcaceae bacterium ZY16na52	S	5	0	5	0	0	0	1	1	0	0	0	7	0	0	3	0	0	0	0	0	0	1	0	1	0	0	0	0	0	0	0	0	0
Aerococcus	G	0	0	33	1	1	2	9	0	9	1	0	206	0	0	7	0	0	2	0	0	18	1	0	10	0	0	0	0	0	12	0	0	2
Aerococcus urinae	S	0	0	7	0	0	0	0	0	2	0	0	5	0	0	3	0	0	1	0	0	7	0	0	1	0	0	0	0	0	6	0	0	2
Aerococcus urinae ACS-12na-V-Col1naa	-	0	0	0	0	0	0	0	0	0	0	0	5	0	0	1	0	0	1	0	0	0	0	0	0	0	0	0	0	0	2	0	0	0
Aerococcus viridans	S	0	0	0	0	0	0	0	0	0	0	0	7	0	0	0	0	0	0	0	0	1	0	0	4	0	0	0	0	0	0	0	0	0
Aerococcus urinaeequi	S	0	0	2	0	0	0	0	0	0	0	0	0	0	0	0	0	0	0	0	0	0	0	0	0	0	0	0	0	0	0	0	0	0
Aerococcus christensenii	S	0	0	3	0	0	0	0	0	3	0	0	1	0	0	1	0	0	0	0	0	1	0	0	0	0	0	0	0	0	4	0	0	0
Aerococcus sanguinicola	S	0	0	0	0	0	0	0	0	0	0	0	32	0	0	0	0	0	0	0	0	0	0	0	2	0	0	0	0	0	2	0	0	0
Aerococcus urinaehominis	S	0	0	0	0	1	0	0	0	2	0	0	119	0	0	0	0	0	1	0	0	7	1	0	0	0	0	0	0	0	0	0	0	0
Leuconostocaceae	F	2	2	17	1	0	2	0	0	44	1	3	82	0	1	0	2	0	46	1	0	85	1	1	37	0	1	6	1	0	43	0	0	4
Oenococcus	G	1	0	0	0	0	0	0	0	9	0	0	8	0	0	0	0	0	0	0	0	5	1	0	24	0	0	0	0	0	2	0	0	0
Oenococcus oeni	S	0	0	0	0	0	0	0	0	6	0	0	0	0	0	0	0	0	0	0	0	0	0	0	8	0	0	0	0	0	2	0	0	0
Leuconostoc	G	0	2	8	0	0	2	0	0	16	0	1	30	0	1	0	0	0	40	0	0	4	0	1	1	0	0	1	1	0	11	0	0	3
Leuconostoc gelidum	S	0	0	0	0	0	0	0	0	1	0	0	3	0	0	0	0	0	4	0	0	0	0	0	0	0	0	0	0	0	0	0	0	0
Leuconostoc gelidum JB7	-	0	0	0	0	0	0	0	0	0	0	0	3	0	0	0	0	0	4	0	0	0	0	0	0	0	0	0	0	0	0	0	0	0
Leuconostoc mesenteroides	S	0	0	0	0	0	2	0	0	2	0	0	0	0	0	0	0	0	0	0	0	0	0	0	0	0	0	0	0	0	1	0	0	0
Leuconostoc mesenteroides KFRI-MG	-	0	0	0	0	0	0	0	0	0	0	0	0	0	0	0	0	0	0	0	0	0	0	0	0	0	0	0	0	0	1	0	0	0
Leuconostoc carnosum	S	0	1	0	0	0	0	0	0	0	0	0	3	0	1	0	0	0	0	0	0	0	0	1	0	0	0	0	0	0	0	0	0	1
Leuconostoc carnosum JB16	-	0	1	0	0	0	0	0	0	0	0	0	3	0	1	0	0	0	0	0	0	0	0	1	0	0	0	0	0	0	0	0	0	1
Leuconostoc citreum	S	0	0	2	0	0	0	0	0	0	0	1	0	0	0	0	0	0	0	0	0	1	0	0	0	0	0	0	0	0	0	0	0	0
Leuconostoc citreum KM2na	-	0	0	0	0	0	0	0	0	0	0	1	0	0	0	0	0	0	0	0	0	0	0	0	0	0	0	0	0	0	0	0	0	0
Leuconostoc kimchii	S	0	0	0	0	0	0	0	0	0	0	0	0	0	0	0	0	0	0	0	0	0	0	0	0	0	0	1	0	0	0	0	0	0
Leuconostoc kimchii IMSNU 11154	-	0	0	0	0	0	0	0	0	0	0	0	0	0	0	0	0	0	0	0	0	0	0	0	0	0	0	1	0	0	0	0	0	0
Leuconostoc suionicum	S	0	0	2	0	0	0	0	0	0	0	0	0	0	0	0	0	0	0	0	0	0	0	0	0	0	0	0	0	0	0	0	0	1
Weissella	G	0	0	8	0	0	0	0	0	14	1	2	42	0	0	0	0	0	6	1	0	76	0	0	5	0	1	5	0	0	29	0	0	1
Weissella paramesenteroides	S	0	0	1	0	0	0	0	0	1	0	0	0	0	0	0	0	0	0	0	0	0	0	0	0	0	0	1	0	0	1	0	0	0
Weissella viridescens	S	0	0	1	0	0	0	0	0	0	0	0	2	0	0	0	0	0	0	0	0	0	0	0	0	0	0	0	0	0	0	0	0	0
Weissella cibaria	S	0	0	0	0	0	0	0	0	0	0	2	1	0	0	0	0	0	0	0	0	0	0	0	0	0	0	0	0	0	0	0	0	0
Weissella soli	S	0	0	2	0	0	0	0	0	7	0	0	36	0	0	0	0	0	5	0	0	60	0	0	0	0	0	0	0	0	28	0	0	0
Weissella koreensis	S	0	0	0	0	0	0	0	0	0	0	0	1	0	0	0	0	0	1	0	0	2	0	0	0	0	0	0	0	0	0	0	0	1
Weissella ceti	S	0	0	0	0	0	0	0	0	4	0	0	0	0	0	0	0	0	0	0	0	13	0	0	2	0	0	4	0	0	0	0	0	0
Weissella jogaejeotgali	S	0	0	0	0	0	0	0	0	0	1	0	0	0	0	0	0	0	0	0	0	0	0	0	0	0	1	0	0	0	0	0	0	0
Erysipelotrichia	C	3182	0	59	4	1	14	662	11	2120	44	3	2801	38	0	196	266	3	443	926	7	15544	303	4	3772	467	0	1388	4	0	953	1	1	17
Erysipelotrichales	O	3182	0	59	4	1	14	662	11	2120	44	3	2801	38	0	196	266	3	443	926	7	15544	303	4	3772	467	0	1388	4	0	953	1	1	17
Erysipelotrichaceae	F	3182	0	59	4	1	14	662	11	2120	44	3	2801	38	0	196	266	3	443	926	7	15544	303	4	3772	467	0	1388	4	0	953	1	1	17
Turicibacter	G	2812	0	0	0	0	0	3	0	145	2	0	148	0	0	12	2	0	0	0	1	66	168	0	1706	453	0	1332	0	0	448	0	0	10
Turicibacter sp. H121	S	2812	0	0	0	0	0	3	0	145	2	0	148	0	0	12	2	0	0	0	1	66	168	0	1706	453	0	1332	0	0	448	0	0	10
Faecalibaculum	G	292	0	0	0	0	2	0	0	58	0	0	24	0	0	0	0	0	37	0	0	468	1	0	199	1	0	2	0	0	47	0	0	0
Faecalibaculum rodentium	S	292	0	0	0	0	2	0	0	58	0	0	24	0	0	0	0	0	37	0	0	468	1	0	199	1	0	2	0	0	47	0	0	0
Faecalitalea	G	30	0	4	3	0	1	209	9	735	0	0	92	8	0	20	255	1	303	484	1	2875	57	3	291	12	0	4	2	0	276	0	1	0
Faecalitalea cylindroides	S	30	0	4	3	0	1	209	9	735	0	0	92	8	0	20	255	1	303	484	1	2875	57	3	291	12	0	4	2	0	276	0	1	0
Faecalitalea cylindroides T2-87	-	30	0	4	3	0	1	209	9	735	0	0	92	8	0	20	255	1	303	484	1	2875	57	3	291	12	0	4	2	0	276	0	1	0
unclassified Erysipelotrichaceae	-	19	0	9	0	1	2	440	1	817	2	0	86	30	0	24	0	1	2	431	5	9814	52	0	408	0	0	12	0	0	86	0	0	7
unclassified Erysipelotrichaceae (miscellaneous)	-	19	0	9	0	1	2	440	1	817	2	0	86	30	0	24	0	1	2	431	5	9814	52	0	408	0	0	12	0	0	86	0	0	7
Erysipelotrichaceae bacterium SGna1na2	S	19	0	3	0	1	2	440	1	812	2	0	58	30	0	12	0	0	0	431	0	8620	52	0	63	0	0	2	0	0	1	0	0	0
Erysipelotrichaceae bacterium I46	S	0	0	4	0	0	0	0	0	0	0	0	0	0	0	11	0	0	1	0	0	1	0	0	9	0	0	1	0	0	0	0	0	0
Erysipelotrichaceae bacterium GAM147	S	0	0	2	0	0	0	0	0	4	0	0	28	0	0	1	0	1	1	0	5	1193	0	0	336	0	0	9	0	0	85	0	0	7
Erysipelothrix	G	0	0	3	0	0	0	3	0	93	0	0	59	0	0	12	0	0	10	0	0	58	0	0	192	0	0	0	0	0	23	0	0	0
Erysipelothrix rhusiopathiae	S	0	0	0	0	0	0	0	0	0	0	0	4	0	0	0	0	0	0	0	0	6	0	0	4	0	0	0	0	0	2	0	0	0
Erysipelothrix larvae	S	0	0	0	0	0	0	3	0	5	0	0	1	0	0	4	0	0	0	0	0	2	0	0	33	0	0	0	0	0	4	0	0	0
Erysipelothrix sp. 15TALna474	S	0	0	0	0	0	0	0	0	2	0	0	1	0	0	0	0	0	0	0	0	3	0	0	4	0	0	0	0	0	1	0	0	0
Solobacterium	G	0	0	9	1	0	3	0	1	48	40	2	2307	0	0	33	0	1	3	0	0	373	15	0	205	0	0	3	0	0	4	0	0	0
Solobacterium moorei	S	0	0	9	1	0	3	0	1	48	40	2	2307	0	0	33	0	1	3	0	0	373	15	0	205	0	0	3	0	0	4	0	0	0
Solobacterium moorei Fna2na4	-	0	0	0	1	0	0	0	0	24	40	1	556	0	0	0	0	0	0	0	0	353	15	0	16	0	0	0	0	0	0	0	0	0
Solobacterium moorei DSM 22971	-	0	0	0	0	0	0	0	1	4	0	0	78	0	0	0	0	1	0	0	0	3	0	0	0	0	0	0	0	0	2	0	0	0
Tissierellia	C	1052	0	166	1411	1	24	17	0	295	2780	12	20094	225	0	58	740	1	55	17	1	687	16	0	681	5	0	12	91	1	199	6	0	7
Tissierellales	O	1044	0	164	1403	1	18	11	0	257	2778	11	19790	219	0	53	739	1	51	15	1	664	15	0	424	5	0	12	89	1	193	1	0	5
Peptoniphilaceae	F	1044	0	152	1403	1	18	11	0	177	2756	11	19603	219	0	39	739	1	47	15	1	638	12	0	353	5	0	12	89	1	125	1	0	2
Parvimonas	G	987	0	23	1317	0	6	1	0	45	1	1	62	172	0	15	3	0	11	1	0	71	1	0	122	0	0	1	88	1	87	1	0	0
Parvimonas micra	S	987	0	23	1317	0	6	1	0	45	1	1	62	172	0	15	3	0	11	1	0	71	1	0	122	0	0	1	88	1	87	1	0	0
Peptoniphilus	G	8	0	7	0	1	0	0	0	1	126	0	1192	0	0	8	0	0	7	0	1	2	0	0	6	0	0	0	0	0	0	0	0	0
Peptoniphilus sp. ING2-D1G	S	8	0	7	0	1	0	0	0	1	126	0	1192	0	0	8	0	0	7	0	1	2	0	0	6	0	0	0	0	0	0	0	0	0
Anaerococcus	G	5	0	85	66	0	6	2	0	26	2616	5	17874	1	0	9	0	1	2	5	0	64	0	0	33	2	0	3	0	0	24	0	0	2
Anaerococcus prevotii	S	0	0	49	0	0	0	2	0	3	2	2	9388	0	0	2	0	1	0	0	0	41	0	0	15	1	0	0	0	0	8	0	0	2
Anaerococcus prevotii DSM 2na548	-	0	0	49	0	0	0	2	0	3	2	2	9388	0	0	2	0	1	0	0	0	41	0	0	15	1	0	0	0	0	8	0	0	2
Anaerococcus mediterraneensis	S	0	0	25	0	0	6	0	0	19	3	3	4936	0	0	4	0	0	2	0	0	14	0	0	18	0	0	3	0	0	8	0	0	0
Finegoldia	G	0	0	34	0	0	6	0	0	81	0	4	249	1	0	7	734	0	16	0	0	213	0	0	130	0	0	8	0	0	6	0	0	0
Finegoldia magna	S	0	0	34	0	0	6	0	0	81	0	4	249	1	0	7	734	0	16	0	0	213	0	0	130	0	0	8	0	0	6	0	0	0
Finegoldia magna ATCC 29328	-	0	0	4	0	0	0	0	0	2	0	1	32	0	0	2	0	0	0	0	0	2	0	0	1	0	0	1	0	0	0	0	0	0
Finegoldia magna ATCC 53516	-	0	0	11	0	0	0	0	0	0	0	3	48	0	0	2	0	0	0	0	0	15	0	0	1	0	0	0	0	0	0	0	0	0
Murdochiella	G	0	0	2	2	0	0	1	0	19	12	1	169	19	0	0	0	0	11	6	0	288	5	0	62	1	0	0	0	0	8	0	0	0
Murdochiella vaginalis	S	0	0	2	2	0	0	1	0	19	12	1	169	19	0	0	0	0	11	6	0	288	5	0	62	1	0	0	0	0	8	0	0	0
Tissierellaceae	F	0	0	3	0	0	0	0	0	15	0	0	25	0	0	1	0	0	4	0	0	7	0	0	70	0	0	0	0	0	67	0	0	0
[Clostridium] ultunense	S	0	0	3	0	0	0	0	0	15	0	0	25	0	0	1	0	0	4	0	0	7	0	0	70	0	0	0	0	0	67	0	0	0
[Clostridium] ultunense Esp	-	0	0	3	0	0	0	0	0	15	0	0	25	0	0	1	0	0	4	0	0	7	0	0	70	0	0	0	0	0	67	0	0	0
Gottschalkiaceae	F	0	0	8	0	0	0	0	0	63	12	0	138	0	0	12	0	0	0	0	0	19	3	0	1	0	0	0	0	0	1	0	0	3
Gottschalkia	G	0	0	8	0	0	0	0	0	63	12	0	138	0	0	12	0	0	0	0	0	19	3	0	1	0	0	0	0	0	1	0	0	3
Gottschalkia acidurici	S	0	0	8	0	0	0	0	0	63	12	0	138	0	0	12	0	0	0	0	0	19	3	0	1	0	0	0	0	0	1	0	0	3
Gottschalkia acidurici 9a	-	0	0	8	0	0	0	0	0	63	12	0	138	0	0	12	0	0	0	0	0	19	3	0	1	0	0	0	0	0	1	0	0	3
unclassified Tissierellia	-	2	0	2	0	0	6	0	0	32	2	1	220	2	0	5	0	0	4	0	0	12	0	0	252	0	0	0	0	0	4	5	0	2
Ezakiella	G	2	0	2	0	0	6	0	0	32	2	1	220	2	0	5	0	0	4	0	0	12	0	0	252	0	0	0	0	0	4	5	0	2
Ezakiella massiliensis	S	2	0	2	0	0	6	0	0	32	2	1	220	2	0	5	0	0	4	0	0	12	0	0	252	0	0	0	0	0	4	5	0	2
unclassified Firmicutes sensu stricto	-	6	0	3	0	0	0	16	0	47	0	0	71	2	0	3	6	0	3	0	0	8	1	0	77	0	0	0	0	0	38	0	0	0
unclassified Firmicutes sensu stricto (miscellaneous)	-	6	0	0	0	0	0	14	0	11	0	0	32	1	0	1	6	0	3	0	0	7	1	0	74	0	0	0	0	0	34	0	0	0
endosymbiont 'TC1' of Trimyema compressum	S	6	0	0	0	0	0	14	0	11	0	0	32	1	0	1	6	0	3	0	0	7	1	0	74	0	0	0	0	0	34	0	0	0
Ndongobacter	G	0	0	3	0	0	0	2	0	36	0	0	39	1	0	2	0	0	0	0	0	1	0	0	3	0	0	0	0	0	4	0	0	0
Ndongobacter massiliensis	S	0	0	3	0	0	0	2	0	36	0	0	39	1	0	2	0	0	0	0	0	1	0	0	3	0	0	0	0	0	4	0	0	0
Limnochordia	C	1	0	0	1	0	0	7	0	10	1	0	1	0	0	2	1	0	12	0	0	44	0	0	13	0	0	0	0	0	2	0	0	0
Limnochordales	O	1	0	0	1	0	0	7	0	10	1	0	1	0	0	2	1	0	12	0	0	44	0	0	13	0	0	0	0	0	2	0	0	0
Limnochordaceae	F	1	0	0	1	0	0	7	0	10	1	0	1	0	0	2	1	0	12	0	0	44	0	0	13	0	0	0	0	0	2	0	0	0
Limnochorda	G	1	0	0	1	0	0	7	0	10	1	0	1	0	0	2	1	0	12	0	0	44	0	0	13	0	0	0	0	0	2	0	0	0
Limnochorda pilosa	S	1	0	0	1	0	0	7	0	10	1	0	1	0	0	2	1	0	12	0	0	44	0	0	13	0	0	0	0	0	2	0	0	0
Actinobacteria	P	6994	11	9123	408	14	2660	3141	25	4630	500	21	10084	5845	15	7723	7991	20	2888	1142	26	7739	6316	24	17527	1374	7	1910	564	8	5286	16	16	1476
Actinobacteria	C	4598	10	8930	27	14	2613	210	20	2852	399	20	7987	1168	15	6796	5719	18	1608	410	26	5694	5753	22	15307	28	7	1805	373	7	3851	2	16	1458
Bifidobacteriales	O	2440	0	136	1	1	11	54	3	17	16	2	67	365	0	135	1	0	19	55	1	1828	4796	1	8561	2	0	56	2	0	31	1	1	2
Bifidobacteriaceae	F	2440	0	136	1	1	11	54	3	17	16	2	67	365	0	135	1	0	19	55	1	1828	4796	1	8561	2	0	56	2	0	31	1	1	2
Bifidobacterium	G	2326	0	131	1	1	11	52	3	14	16	2	53	349	0	118	1	0	19	52	1	1650	4601	0	8172	1	0	49	2	0	27	1	0	2
Bifidobacterium adolescentis	S	1445	0	43	0	0	0	25	0	0	0	0	4	0	0	14	0	0	0	39	0	1022	1367	0	3228	0	0	0	2	0	1	0	0	0
Bifidobacterium adolescentis ATCC 157na3	-	0	0	0	0	0	0	0	0	0	0	0	2	0	0	0	0	0	0	0	0	43	0	0	120	0	0	0	0	0	1	0	0	0
Bifidobacterium choerinum	S	380	0	3	0	0	0	0	0	0	0	0	0	0	0	0	0	0	1	0	0	6	0	0	0	0	0	0	0	0	0	0	0	0
Bifidobacterium longum	S	110	0	12	0	0	10	22	1	2	0	0	4	13	0	61	0	0	6	0	0	40	1882	0	1990	1	0	36	0	0	3	1	0	1
Bifidobacterium longum subsp. longum	-	0	0	0	0	0	0	0	0	0	0	0	0	0	0	0	0	0	0	0	0	0	9	0	33	0	0	0	0	0	0	0	0	0
Bifidobacterium longum subsp. infantis	-	0	0	0	0	0	0	0	0	0	0	0	0	0	0	0	0	0	0	0	0	2	0	0	2	0	0	0	0	0	0	0	0	1
Bifidobacterium longum subsp. infantis 157F	-	0	0	0	0	0	0	0	0	0	0	0	0	0	0	0	0	0	0	0	0	2	0	0	0	0	0	0	0	0	0	0	0	1
Bifidobacterium longum DJO1naA	-	0	0	0	0	0	0	0	0	0	0	0	0	0	0	0	0	0	0	0	0	0	0	0	2	0	0	0	0	0	0	0	0	0
Bifidobacterium longum E18	-	0	0	0	0	0	0	0	0	0	0	0	0	0	0	0	0	0	0	0	0	0	0	0	3	0	0	0	0	0	0	0	0	0
Bifidobacterium bifidum	S	36	0	10	0	0	0	0	0	0	0	1	4	0	0	0	0	0	0	0	1	0	2	0	6	0	0	0	0	0	0	0	0	0
Bifidobacterium angulatum	S	18	0	6	0	0	0	0	0	0	0	0	4	0	0	1	0	0	0	0	0	0	0	0	1	0	0	0	0	0	0	0	0	0
Bifidobacterium actinocoloniiforme	S	0	0	0	0	0	0	0	0	0	0	0	0	0	0	0	0	0	1	0	0	2	1	0	2	0	0	0	0	0	0	0	0	0
Bifidobacterium actinocoloniiforme DSM 22766	-	0	0	0	0	0	0	0	0	0	0	0	0	0	0	0	0	0	1	0	0	2	1	0	2	0	0	0	0	0	0	0	0	0
Bifidobacterium kashiwanohense	S	0	0	0	0	0	0	0	0	0	0	0	5	0	0	0	0	0	0	0	0	0	0	0	77	0	0	0	0	0	2	0	0	0
Bifidobacterium kashiwanohense JCM 15439 = DSM 21854	-	0	0	0	0	0	0	0	0	0	0	0	0	0	0	0	0	0	0	0	0	0	0	0	18	0	0	0	0	0	0	0	0	0
Bifidobacterium kashiwanohense PV2na-2	-	0	0	0	0	0	0	0	0	0	0	0	5	0	0	0	0	0	0	0	0	0	0	0	26	0	0	0	0	0	2	0	0	0
Bifidobacterium scardovii	S	0	0	0	0	0	0	0	0	0	0	0	5	0	0	0	0	0	0	0	0	0	0	0	2	0	0	0	0	0	0	0	0	0
Bifidobacterium scardovii JCM 12489 = DSM 13734	-	0	0	0	0	0	0	0	0	0	0	0	5	0	0	0	0	0	0	0	0	0	0	0	2	0	0	0	0	0	0	0	0	0
Bifidobacterium thermophilum	S	0	0	0	0	0	0	0	0	0	0	0	0	0	0	0	0	0	0	0	0	1	0	0	0	0	0	0	0	0	0	0	0	1
Bifidobacterium thermophilum RBL67	-	0	0	0	0	0	0	0	0	0	0	0	0	0	0	0	0	0	0	0	0	1	0	0	0	0	0	0	0	0	0	0	0	1
Bifidobacterium pseudocatenulatum	S	0	0	2	0	0	0	0	0	0	0	1	0	0	0	0	0	0	0	0	0	0	0	0	414	0	0	0	0	0	0	0	0	0
Bifidobacterium pseudocatenulatum DSM 2na438 = JCM 12nana = LMG 1na5na5	-	0	0	2	0	0	0	0	0	0	0	1	0	0	0	0	0	0	0	0	0	0	0	0	414	0	0	0	0	0	0	0	0	0
Bifidobacterium animalis	S	0	0	0	0	0	0	0	0	5	0	0	13	0	0	0	0	0	4	0	0	7	1	0	9	0	0	0	0	0	5	0	0	0
Bifidobacterium animalis subsp. lactis	-	0	0	0	0	0	0	0	0	5	0	0	0	0	0	0	0	0	1	0	0	7	1	0	8	0	0	0	0	0	3	0	0	0
Bifidobacterium animalis subsp. lactis ADna11	-	0	0	0	0	0	0	0	0	5	0	0	0	0	0	0	0	0	1	0	0	2	0	0	2	0	0	0	0	0	3	0	0	0
Bifidobacterium animalis subsp. lactis KLDS2.na6na3	-	0	0	0	0	0	0	0	0	0	0	0	0	0	0	0	0	0	0	0	0	5	1	0	6	0	0	0	0	0	0	0	0	0
Bifidobacterium animalis subsp. animalis	-	0	0	0	0	0	0	0	0	0	0	0	11	0	0	0	0	0	1	0	0	0	0	0	0	0	0	0	0	0	2	0	0	0
Bifidobacterium pseudolongum	S	0	0	0	0	0	0	0	1	0	0	0	0	0	0	0	0	0	0	0	0	0	0	0	1	0	0	0	0	0	0	0	0	0
Bifidobacterium pseudolongum subsp. globosum	-	0	0	0	0	0	0	0	1	0	0	0	0	0	0	0	0	0	0	0	0	0	0	0	1	0	0	0	0	0	0	0	0	0
Bifidobacterium pseudolongum subsp. globosum DSM 2nana92	-	0	0	0	0	0	0	0	1	0	0	0	0	0	0	0	0	0	0	0	0	0	0	0	1	0	0	0	0	0	0	0	0	0
Bifidobacterium indicum	S	0	0	0	0	0	0	0	0	0	0	0	0	0	0	0	0	0	1	0	0	0	0	0	0	0	0	0	0	0	0	0	0	0
Bifidobacterium indicum LMG 11587 = DSM 2na214	-	0	0	0	0	0	0	0	0	0	0	0	0	0	0	0	0	0	1	0	0	0	0	0	0	0	0	0	0	0	0	0	0	0
Bifidobacterium dentium	S	0	0	0	0	0	0	0	0	0	0	0	0	271	0	17	1	0	0	0	0	0	1	0	11	0	0	0	0	0	4	0	0	0
Bifidobacterium catenulatum	S	0	0	0	0	0	0	0	0	0	0	0	0	0	0	0	0	0	0	0	0	2	0	0	9	0	0	0	0	0	0	0	0	0
Bifidobacterium catenulatum DSM 16992 = JCM 1194 = LMG 11na43	-	0	0	0	0	0	0	0	0	0	0	0	0	0	0	0	0	0	0	0	0	2	0	0	9	0	0	0	0	0	0	0	0	0
Bifidobacterium breve	S	0	0	22	0	0	0	0	1	0	0	0	6	0	0	0	0	0	3	0	0	1	0	0	9	0	0	0	0	0	4	0	0	0
Bifidobacterium breve ACS-na71-V-Sch8b	-	0	0	0	0	0	0	0	1	0	0	0	0	0	0	0	0	0	0	0	0	0	0	0	0	0	0	0	0	0	0	0	0	0
Bifidobacterium breve JCM 7na17	-	0	0	0	0	0	0	0	0	0	0	0	0	0	0	0	0	0	0	0	0	0	0	0	0	0	0	0	0	0	4	0	0	0
Bifidobacterium asteroides	S	0	0	0	0	0	0	0	0	0	0	0	0	0	0	0	0	0	0	0	0	0	0	0	1	0	0	0	0	0	0	0	0	0
Parascardovia	G	11	0	1	0	0	0	0	0	0	0	0	2	0	0	0	0	0	0	0	0	2	40	0	0	0	0	0	0	0	0	0	0	0
Parascardovia denticolens	S	11	0	1	0	0	0	0	0	0	0	0	2	0	0	0	0	0	0	0	0	2	40	0	0	0	0	0	0	0	0	0	0	0
Parascardovia denticolens DSM 1na1na5 = JCM 12538	-	11	0	1	0	0	0	0	0	0	0	0	2	0	0	0	0	0	0	0	0	2	40	0	0	0	0	0	0	0	0	0	0	0
Gardnerella	G	0	0	0	0	0	0	0	0	0	0	0	8	0	0	0	0	0	0	0	0	2	0	1	1	0	0	0	0	0	0	0	1	0
Gardnerella vaginalis	S	0	0	0	0	0	0	0	0	0	0	0	8	0	0	0	0	0	0	0	0	2	0	1	1	0	0	0	0	0	0	0	1	0
Gardnerella vaginalis 4na9-na5	-	0	0	0	0	0	0	0	0	0	0	0	3	0	0	0	0	0	0	0	0	0	0	0	0	0	0	0	0	0	0	0	0	0
Scardovia	G	0	0	0	0	0	0	0	0	0	0	0	0	0	0	0	0	0	0	0	0	7	0	0	0	0	0	0	0	0	0	0	0	0
Scardovia inopinata	S	0	0	0	0	0	0	0	0	0	0	0	0	0	0	0	0	0	0	0	0	7	0	0	0	0	0	0	0	0	0	0	0	0
Scardovia inopinata JCM 12537	-	0	0	0	0	0	0	0	0	0	0	0	0	0	0	0	0	0	0	0	0	7	0	0	0	0	0	0	0	0	0	0	0	0
Corynebacteriales	O	1723	1	1828	11	3	2023	7	4	1673	1	5	1619	10	4	2667	5122	5	1221	2	6	2857	1	9	5018	2	0	1397	0	1	1562	0	0	1011
Corynebacteriaceae	F	1569	0	1064	10	1	546	6	2	170	1	2	486	5	2	562	5102	2	58	2	5	319	1	4	599	1	0	110	0	0	235	0	0	393
Corynebacterium	G	1569	0	1064	10	1	546	6	2	170	1	2	486	5	2	562	5102	2	58	2	5	319	1	4	599	1	0	110	0	0	235	0	0	393
Corynebacterium diphtheriae	S	1042	0	16	0	0	1	0	0	1	0	0	3	0	0	0	1222	0	0	0	0	0	0	0	2	0	0	0	0	0	1	0	0	1
Corynebacterium diphtheriae NCTC 13129	-	0	0	0	0	0	0	0	0	0	0	0	0	0	0	0	0	0	0	0	0	0	0	0	0	0	0	0	0	0	1	0	0	0
Corynebacterium diphtheriae 31A	-	0	0	0	0	0	1	0	0	0	0	0	0	0	0	0	0	0	0	0	0	0	0	0	0	0	0	0	0	0	0	0	0	0
Corynebacterium diphtheriae BH8	-	0	0	0	0	0	0	0	0	0	0	0	1	0	0	0	0	0	0	0	0	0	0	0	0	0	0	0	0	0	0	0	0	0
Corynebacterium diphtheriae bv. mitis	-	0	0	0	0	0	0	0	0	0	0	0	0	0	0	0	0	0	0	0	0	0	0	0	2	0	0	0	0	0	0	0	0	0
Corynebacterium diphtheriae bv. mitis str. ISS 3319	-	0	0	0	0	0	0	0	0	0	0	0	0	0	0	0	0	0	0	0	0	0	0	0	2	0	0	0	0	0	0	0	0	0
Corynebacterium geronticis	S	28	0	2	0	0	0	0	0	0	0	0	1	1	0	0	0	0	0	0	0	0	0	0	0	0	0	0	0	0	1	0	0	0
Corynebacterium sp. NML98-na116	S	25	0	37	1	0	0	0	0	0	0	0	9	1	0	2	371	0	0	0	0	1	0	0	0	0	0	0	0	0	0	0	0	0
Corynebacterium urealyticum	S	6	0	4	0	0	0	0	0	0	0	0	0	0	1	2	2	0	0	0	0	2	0	0	0	0	0	0	0	0	1	0	0	0
Corynebacterium urealyticum DSM 7111	-	1	0	0	0	0	0	0	0	0	0	0	0	0	1	0	2	0	0	0	0	1	0	0	0	0	0	0	0	0	1	0	0	0
Corynebacterium glutamicum	S	4	0	2	7	0	0	6	0	0	0	0	2	1	0	0	3	0	0	0	0	3	1	0	0	1	0	0	0	0	0	0	0	0
Corynebacterium aurimucosum	S	3	0	5	0	0	2	0	0	0	0	0	3	0	0	0	0	0	0	0	0	0	0	0	0	0	0	0	0	0	2	0	0	1
Corynebacterium aurimucosum ATCC 7nana975	-	3	0	5	0	0	2	0	0	0	0	0	3	0	0	0	0	0	0	0	0	0	0	0	0	0	0	0	0	0	2	0	0	1
Corynebacterium kutscheri	S	2	0	1	0	0	0	0	0	0	0	0	0	1	0	0	2577	0	0	0	0	0	0	0	0	0	0	0	0	0	0	0	0	0
Corynebacterium jeikeium	S	2	0	12	0	0	0	0	0	0	0	0	8	0	0	1	0	0	1	0	0	0	0	0	2	0	0	0	0	0	4	0	0	0
Corynebacterium jeikeium K411	-	0	0	0	0	0	0	0	0	0	0	0	0	0	0	0	0	0	1	0	0	0	0	0	0	0	0	0	0	0	2	0	0	0
Corynebacterium aquilae	S	0	0	4	0	0	0	0	0	0	0	0	0	0	0	1	0	0	0	0	0	0	0	0	0	0	0	0	0	0	0	0	0	0
Corynebacterium aquilae DSM 44791	-	0	0	4	0	0	0	0	0	0	0	0	0	0	0	1	0	0	0	0	0	0	0	0	0	0	0	0	0	0	0	0	0	0
Corynebacterium halotolerans	S	0	0	4	0	0	0	0	0	0	0	0	1	0	0	0	0	0	0	0	0	2	0	0	0	0	0	0	0	0	0	0	0	0
Corynebacterium halotolerans YIM 7nana93 = DSM 44683	-	0	0	4	0	0	0	0	0	0	0	0	1	0	0	0	0	0	0	0	0	2	0	0	0	0	0	0	0	0	0	0	0	0
Corynebacterium humireducens	S	0	0	10	0	0	0	0	0	0	0	0	5	0	0	49	0	0	0	0	0	1	0	0	2	0	0	1	0	0	1	0	0	0
Corynebacterium humireducens NBRC 1na6na98 = DSM 45392	-	0	0	10	0	0	0	0	0	0	0	0	5	0	0	49	0	0	0	0	0	1	0	0	2	0	0	1	0	0	1	0	0	0
Corynebacterium resistens	S	0	0	0	0	0	0	0	0	0	0	0	3	0	0	1	0	0	0	0	0	0	0	0	0	0	0	0	0	0	0	0	0	1
Corynebacterium resistens DSM 451nana	-	0	0	0	0	0	0	0	0	0	0	0	3	0	0	1	0	0	0	0	0	0	0	0	0	0	0	0	0	0	0	0	0	1
Corynebacterium marinum	S	0	0	0	0	0	1	0	0	2	0	0	2	0	0	0	0	0	0	0	0	0	0	0	2	0	0	0	0	0	0	0	0	0
Corynebacterium marinum DSM 44953	-	0	0	0	0	0	1	0	0	2	0	0	2	0	0	0	0	0	0	0	0	0	0	0	2	0	0	0	0	0	0	0	0	0
Corynebacterium atypicum	S	0	0	1	0	0	0	0	0	0	0	0	0	0	0	1	0	0	0	0	0	0	0	0	0	0	0	0	0	0	0	0	0	0
Corynebacterium ureicelerivorans	S	0	0	16	0	0	0	0	0	6	0	0	12	0	0	0	15	0	0	0	0	0	0	0	5	0	0	1	0	0	0	0	0	0
Corynebacterium timonense	S	0	0	1	0	0	1	0	0	0	0	0	1	0	0	0	0	0	0	0	0	2	0	0	1	0	0	0	0	0	0	0	0	0
Corynebacterium mustelae	S	0	0	6	0	0	0	0	0	0	0	0	0	0	0	0	0	0	0	0	0	0	0	0	3	0	0	0	0	0	0	0	0	0
Corynebacterium maris	S	0	0	0	0	0	0	0	0	0	0	0	0	0	0	0	0	0	0	0	0	0	0	0	0	0	0	0	0	0	2	0	0	0
Corynebacterium maris DSM 4519na	-	0	0	0	0	0	0	0	0	0	0	0	0	0	0	0	0	0	0	0	0	0	0	0	0	0	0	0	0	0	2	0	0	0
Corynebacterium sphenisci	S	0	0	2	0	0	2	0	0	0	0	0	3	0	0	0	0	0	1	0	0	0	0	0	1	0	0	0	0	0	0	0	0	0
Corynebacterium sphenisci DSM 44792	-	0	0	2	0	0	2	0	0	0	0	0	3	0	0	0	0	0	1	0	0	0	0	0	1	0	0	0	0	0	0	0	0	0
Corynebacterium glaucum	S	0	0	10	0	0	0	0	1	0	0	0	2	0	0	1	0	0	1	0	0	0	0	1	0	0	0	0	0	0	1	0	0	0
Corynebacterium uterequi	S	0	0	7	0	0	0	0	0	0	0	0	1	0	0	1	0	0	0	0	0	0	0	0	1	0	0	0	0	0	2	0	0	0
Corynebacterium doosanense	S	0	0	11	0	0	0	0	0	0	0	0	9	0	0	4	0	0	1	0	0	0	0	0	2	0	0	0	0	0	0	0	0	0
Corynebacterium doosanense CAU 212 = DSM 45436	-	0	0	11	0	0	0	0	0	0	0	0	9	0	0	4	0	0	1	0	0	0	0	0	2	0	0	0	0	0	0	0	0	0
Corynebacterium phocae	S	0	0	5	0	0	0	0	0	0	0	0	6	0	0	1	0	0	0	0	0	0	0	0	0	0	0	0	0	0	0	0	0	0
Corynebacterium frankenforstense	S	0	0	5	0	0	0	0	0	0	0	0	1	0	0	2	0	0	0	0	0	0	0	0	0	0	0	0	0	0	0	0	0	0
Corynebacterium frankenforstense DSM 458nana	-	0	0	5	0	0	0	0	0	0	0	0	1	0	0	2	0	0	0	0	0	0	0	0	0	0	0	0	0	0	0	0	0	0
Corynebacterium lactis	S	0	0	1	0	0	0	0	0	1	0	0	0	0	0	1	0	0	0	0	0	0	0	0	0	0	0	0	0	0	1	0	0	0
Corynebacterium lactis RW2-5	-	0	0	1	0	0	0	0	0	1	0	0	0	0	0	1	0	0	0	0	0	0	0	0	0	0	0	0	0	0	1	0	0	0
Corynebacterium glyciniphilum	S	0	0	0	0	0	0	0	0	0	0	0	7	0	0	0	0	0	1	0	0	0	0	0	0	0	0	0	0	0	0	0	0	0
Corynebacterium glyciniphilum AJ 317na	-	0	0	0	0	0	0	0	0	0	0	0	7	0	0	0	0	0	1	0	0	0	0	0	0	0	0	0	0	0	0	0	0	0
Corynebacterium deserti	S	0	0	0	0	0	0	0	0	0	0	0	2	0	0	0	0	0	6	0	0	3	0	0	0	0	0	0	0	0	27	0	0	19
Corynebacterium deserti GIMN1.na1na	-	0	0	0	0	0	0	0	0	0	0	0	2	0	0	0	0	0	6	0	0	3	0	0	0	0	0	0	0	0	27	0	0	19
Corynebacterium crudilactis	S	0	0	0	0	0	0	0	0	0	0	0	0	0	0	1	0	0	0	0	0	2	0	0	0	0	0	0	0	0	0	0	0	0
Corynebacterium provencense	S	0	0	6	0	0	0	0	0	0	0	0	0	0	0	0	0	0	0	0	0	0	0	0	0	0	0	0	0	0	1	0	0	0
Corynebacterium choanis	S	0	0	4	0	0	0	0	0	0	0	0	2	0	0	0	0	0	0	0	0	120	0	1	0	0	0	1	0	0	2	0	0	0
Corynebacterium sp. 2184	S	0	0	3	0	0	0	0	0	0	0	0	0	0	0	2	0	0	0	0	0	0	0	0	1	0	0	0	0	0	0	0	0	0
Corynebacterium sp. 2183	S	0	0	2	0	0	0	0	0	0	0	0	2	0	0	3	0	0	0	0	0	0	0	0	1	0	0	0	0	0	0	0	0	0
Corynebacterium pseudopelargi	S	0	0	0	0	0	0	0	0	0	0	0	8	0	0	1	0	0	0	0	0	0	0	0	2	0	0	0	0	0	1	0	0	0
Corynebacterium striatum	S	0	0	6	0	0	1	0	0	0	0	0	6	0	0	3	0	0	0	0	0	0	0	0	2	0	0	0	0	0	0	0	0	3
Corynebacterium stationis	S	0	0	220	0	0	491	0	0	129	0	0	157	0	0	368	0	0	34	0	1	141	0	0	513	0	0	87	0	0	133	0	0	350
Corynebacterium pseudotuberculosis	S	0	0	1	0	0	0	0	0	0	0	1	0	0	0	2	0	0	0	0	0	0	0	0	0	0	0	0	0	0	0	0	0	0
Corynebacterium pseudotuberculosis CIP 52.97	-	0	0	1	0	0	0	0	0	0	0	0	0	0	0	0	0	0	0	0	0	0	0	0	0	0	0	0	0	0	0	0	0	0
Corynebacterium pseudotuberculosis 316	-	0	0	0	0	0	0	0	0	0	0	1	0	0	0	0	0	0	0	0	0	0	0	0	0	0	0	0	0	0	0	0	0	0
Corynebacterium callunae	S	0	0	0	0	0	0	0	0	0	0	0	0	0	0	0	0	0	0	0	0	0	0	0	0	0	0	0	0	0	4	0	0	0
Corynebacterium callunae DSM 2na147	-	0	0	0	0	0	0	0	0	0	0	0	0	0	0	0	0	0	0	0	0	0	0	0	0	0	0	0	0	0	4	0	0	0
Corynebacterium renale	S	0	0	2	0	0	0	0	0	2	0	0	0	0	0	0	0	0	0	0	0	0	0	0	0	0	0	0	0	0	0	0	0	0
Corynebacterium xerosis	S	0	0	1	0	0	0	0	0	0	0	0	0	0	0	0	0	0	0	0	0	0	0	0	0	0	0	0	0	0	1	0	0	0
Corynebacterium variabile	S	0	0	35	0	0	5	0	0	6	0	0	49	0	0	8	0	0	2	0	0	1	0	0	9	0	0	11	0	0	4	0	0	4
Corynebacterium variabile DSM 447na2	-	0	0	35	0	0	5	0	0	6	0	0	49	0	0	8	0	0	2	0	0	1	0	0	9	0	0	11	0	0	4	0	0	4
Corynebacterium flavescens	S	0	0	25	0	0	0	0	0	1	0	0	8	0	0	3	0	0	0	0	0	1	0	1	0	0	0	0	0	0	1	0	0	1
Corynebacterium cystitidis	S	0	0	0	0	0	0	0	0	0	0	0	1	0	0	1	1	0	0	0	0	0	0	0	0	0	0	0	0	0	0	0	0	0
Corynebacterium genitalium	S	0	0	6	0	0	1	0	0	0	0	0	4	0	0	0	0	0	0	0	0	1	0	0	1	0	0	0	0	0	0	0	0	0
Corynebacterium genitalium ATCC 33na3na	-	0	0	6	0	0	1	0	0	0	0	0	4	0	0	0	0	0	0	0	0	1	0	0	1	0	0	0	0	0	0	0	0	0
Corynebacterium minutissimum	S	0	0	5	0	0	0	0	0	0	0	1	4	0	0	0	0	0	0	0	0	0	0	0	0	0	0	0	0	0	1	0	0	0
Corynebacterium mycetoides	S	0	0	8	0	0	0	0	0	3	0	0	4	0	0	2	0	0	2	0	0	0	0	0	0	0	0	0	0	0	3	0	0	2
Corynebacterium vitaeruminis	S	0	0	0	0	0	2	0	0	0	0	0	3	0	0	0	0	0	0	0	0	1	0	0	0	0	0	0	0	0	0	0	0	0
Corynebacterium vitaeruminis DSM 2na294	-	0	0	0	0	0	2	0	0	0	0	0	3	0	0	0	0	0	0	0	0	1	0	0	0	0	0	0	0	0	0	0	0	0
Corynebacterium argentoratense	S	0	0	1	0	0	0	0	0	0	0	0	2	0	0	0	0	0	0	0	1	0	0	0	0	0	0	0	0	0	0	0	0	0
Corynebacterium argentoratense DSM 442na2	-	0	0	1	0	0	0	0	0	0	0	0	2	0	0	0	0	0	0	0	1	0	0	0	0	0	0	0	0	0	0	0	0	0
Corynebacterium singulare	S	0	0	7	0	0	0	0	0	0	0	0	1	0	0	0	0	0	0	0	0	0	0	0	0	0	0	0	0	0	0	0	0	0
Corynebacterium ulcerans	S	0	0	3	0	0	4	0	0	1	0	0	4	0	0	4	0	0	0	0	0	0	0	0	0	0	0	2	0	0	0	0	0	1
Corynebacterium terpenotabidum	S	0	0	1	0	0	0	0	1	0	0	0	0	0	0	0	0	0	1	0	0	0	0	0	0	0	0	0	0	0	0	0	0	0
Corynebacterium terpenotabidum Y-11	-	0	0	1	0	0	0	0	1	0	0	0	0	0	0	0	0	0	1	0	0	0	0	0	0	0	0	0	0	0	0	0	0	0
[Brevibacterium] flavum	S	0	0	0	0	0	0	0	0	0	0	0	2	0	0	0	0	0	0	0	0	0	0	0	0	0	0	0	0	0	0	0	0	0
[Brevibacterium] flavum ZL-1	-	0	0	0	0	0	0	0	0	0	0	0	2	0	0	0	0	0	0	0	0	0	0	0	0	0	0	0	0	0	0	0	0	0
Corynebacterium falsenii	S	0	0	1	0	0	0	0	0	0	0	0	0	0	0	0	0	0	0	0	0	1	0	0	0	0	0	0	0	0	0	0	0	0
Corynebacterium falsenii DSM 44353	-	0	0	1	0	0	0	0	0	0	0	0	0	0	0	0	0	0	0	0	0	1	0	0	0	0	0	0	0	0	0	0	0	0
Corynebacterium testudinoris	S	0	0	0	0	0	0	0	0	0	0	0	1	0	0	0	0	0	0	0	0	0	0	0	0	0	0	0	0	0	0	0	0	1
Corynebacterium simulans	S	0	0	8	0	1	0	0	0	0	0	0	2	0	0	0	0	0	0	0	0	1	0	0	0	0	0	0	0	0	0	0	0	2
Corynebacterium efficiens	S	0	0	0	0	0	0	0	0	0	0	0	0	0	0	3	0	0	0	0	1	0	0	0	0	0	0	1	0	0	0	0	0	0
Corynebacterium efficiens YS-314	-	0	0	0	0	0	0	0	0	0	0	0	0	0	0	3	0	0	0	0	1	0	0	0	0	0	0	1	0	0	0	0	0	0
Corynebacterium riegelii	S	0	0	2	0	0	0	0	0	0	0	0	3	0	0	0	0	1	0	0	0	0	0	0	0	0	0	0	0	0	0	0	0	0
Corynebacterium imitans	S	0	0	2	0	0	0	0	0	0	0	0	1	0	0	2	0	0	0	0	1	0	0	1	0	0	0	0	0	0	1	0	0	0
Corynebacterium casei	S	0	0	5	0	0	0	0	0	0	0	0	7	0	0	2	0	0	0	0	1	1	0	0	2	0	0	2	0	0	0	0	0	0
Corynebacterium casei LMG S-19264	-	0	0	5	0	0	0	0	0	0	0	0	7	0	0	2	0	0	0	0	1	1	0	0	2	0	0	2	0	0	0	0	0	0
Corynebacterium kroppenstedtii	S	0	0	6	0	0	0	0	0	2	0	0	4	0	0	2	0	0	0	1	0	1	0	0	0	0	0	0	0	0	2	0	0	0
Corynebacterium kroppenstedtii DSM 44385	-	0	0	6	0	0	0	0	0	2	0	0	4	0	0	2	0	0	0	1	0	1	0	0	0	0	0	0	0	0	2	0	0	0
Corynebacterium ammoniagenes	S	0	0	5	0	0	1	0	0	0	0	0	0	0	0	1	0	1	0	0	0	2	0	0	1	0	0	0	0	0	0	0	0	0
Corynebacterium camporealensis	S	0	0	30	0	0	0	0	0	0	0	0	5	0	0	3	0	0	0	0	0	0	0	0	0	0	0	0	0	0	3	0	0	0
unclassified Corynebacteriales	-	148	0	256	0	0	5	0	0	2	0	0	65	0	0	978	0	0	8	0	0	14	0	0	9	0	0	0	0	0	40	0	0	9
Lawsonella	G	148	0	256	0	0	5	0	0	2	0	0	65	0	0	978	0	0	8	0	0	14	0	0	9	0	0	0	0	0	40	0	0	9
Lawsonella clevelandensis	S	148	0	256	0	0	5	0	0	2	0	0	65	0	0	978	0	0	8	0	0	14	0	0	9	0	0	0	0	0	40	0	0	9
Mycobacteriaceae	F	2	1	366	1	1	1446	0	2	1471	0	2	931	5	1	878	0	2	1125	0	1	2497	0	2	4343	0	0	1269	0	1	1265	0	0	591
Mycobacterium	G	2	1	28	1	0	23	0	0	29	0	0	50	5	1	24	0	1	18	0	0	89	0	1	57	0	0	18	0	0	38	0	0	40
Mycobacterium kansasii	S	2	0	4	1	0	3	0	0	2	0	0	1	4	0	4	0	0	5	0	0	5	0	0	19	0	0	7	0	0	9	0	0	8
Mycobacterium sp. DL9na	S	0	0	0	0	0	0	0	0	0	0	0	0	0	0	0	0	0	0	0	0	0	0	0	0	0	0	1	0	0	0	0	0	2
Mycobacterium simiae complex	-	0	0	0	0	0	0	0	0	0	0	0	4	1	0	0	0	0	0	0	0	0	0	0	0	0	0	0	0	0	0	0	0	0
Mycobacterium shigaense	S	0	0	0	0	0	0	0	0	0	0	0	4	1	0	0	0	0	0	0	0	0	0	0	0	0	0	0	0	0	0	0	0	0
Mycobacterium sp. MS16na1	S	0	0	0	0	0	0	0	0	0	0	0	1	0	0	0	0	0	1	0	0	1	0	0	0	0	0	0	0	0	0	0	0	0
Mycobacterium sp. djl-1na	S	0	0	0	0	0	0	0	0	1	0	0	0	0	0	2	0	0	0	0	0	2	0	0	1	0	0	1	0	0	4	0	0	0
Mycobacterium sp. YC-RL4	S	0	0	0	0	0	0	0	0	3	0	0	3	0	0	0	0	0	0	0	0	0	0	0	3	0	0	0	0	0	0	0	0	0
Mycobacterium paragordonae	S	0	0	2	0	0	0	0	0	3	0	0	1	0	0	0	0	0	11	0	0	60	0	0	0	0	0	0	0	0	0	0	0	1
Mycobacterium dioxanotrophicus	S	0	0	0	0	0	0	0	0	0	0	0	3	0	0	0	0	0	0	0	0	0	0	0	1	0	0	0	0	0	0	0	0	0
Mycobacterium pseudoshottsii	S	0	0	0	0	0	0	0	0	0	0	0	0	0	0	0	0	0	0	0	0	0	0	0	0	0	0	0	0	0	0	0	0	1
Mycobacterium pseudoshottsii JCM 15466	-	0	0	0	0	0	0	0	0	0	0	0	0	0	0	0	0	0	0	0	0	0	0	0	0	0	0	0	0	0	0	0	0	1
Mycobacterium sp. JS623	S	0	1	14	0	0	5	0	0	5	0	0	10	0	0	11	0	0	1	0	0	2	0	0	18	0	0	1	0	0	5	0	0	7
Mycobacterium sp. JLS	S	0	0	0	0	0	0	0	0	1	0	0	0	0	0	0	0	0	0	0	0	1	0	0	0	0	0	0	0	0	0	0	0	0
Mycobacterium avium complex (MAC)	-	0	0	1	0	0	0	0	0	0	0	0	1	0	0	0	0	1	0	0	0	2	0	0	0	0	0	2	0	0	0	0	0	0
Mycobacterium avium	S	0	0	0	0	0	0	0	0	0	0	0	0	0	0	0	0	1	0	0	0	1	0	0	0	0	0	0	0	0	0	0	0	0
Mycobacterium avium subsp. hominissuis	-	0	0	0	0	0	0	0	0	0	0	0	0	0	0	0	0	0	0	0	0	1	0	0	0	0	0	0	0	0	0	0	0	0
Mycobacterium colombiense	S	0	0	0	0	0	0	0	0	0	0	0	1	0	0	0	0	0	0	0	0	1	0	0	0	0	0	0	0	0	0	0	0	0
Mycobacterium colombiense CECT 3na35	-	0	0	0	0	0	0	0	0	0	0	0	1	0	0	0	0	0	0	0	0	1	0	0	0	0	0	0	0	0	0	0	0	0
Mycobacterium tuberculosis complex	-	0	0	4	0	0	3	0	0	3	0	0	8	0	1	1	0	0	0	0	0	7	0	0	6	0	0	1	0	0	3	0	0	5
Mycobacterium tuberculosis	S	0	0	2	0	0	3	0	0	1	0	0	8	0	1	1	0	0	0	0	0	4	0	0	3	0	0	0	0	0	2	0	0	3
Mycobacterium tuberculosis EAI5	-	0	0	1	0	0	0	0	0	0	0	0	1	0	1	1	0	0	0	0	0	2	0	0	0	0	0	0	0	0	0	0	0	1
Mycobacterium tuberculosis EAI5/NITR2na6	-	0	0	1	0	0	0	0	0	0	0	0	1	0	1	1	0	0	0	0	0	2	0	0	0	0	0	0	0	0	0	0	0	1
Mycobacterium tuberculosis variant bovis	-	0	0	0	0	0	0	0	0	0	0	0	2	0	0	0	0	0	0	0	0	0	0	0	1	0	0	0	0	0	0	0	0	0
Mycobacterium tuberculosis variant bovis BCG	-	0	0	0	0	0	0	0	0	0	0	0	2	0	0	0	0	0	0	0	0	0	0	0	1	0	0	0	0	0	0	0	0	0
Mycobacterium tuberculosis variant bovis BCG str. Tokyo 172	-	0	0	0	0	0	0	0	0	0	0	0	2	0	0	0	0	0	0	0	0	0	0	0	1	0	0	0	0	0	0	0	0	0
Mycobacterium tuberculosis TRS11	-	0	0	0	0	0	0	0	0	0	0	0	5	0	0	0	0	0	0	0	0	0	0	0	0	0	0	0	0	0	0	0	0	0
Mycobacterium canettii	S	0	0	1	0	0	0	0	0	2	0	0	0	0	0	0	0	0	0	0	0	0	0	0	3	0	0	0	0	0	1	0	0	0
Mycobacterium canettii CIPT 14nana7nana1na	-	0	0	0	0	0	0	0	0	2	0	0	0	0	0	0	0	0	0	0	0	0	0	0	1	0	0	0	0	0	0	0	0	0
Mycobacterium canettii CIPT 14nana7nanana8	-	0	0	0	0	0	0	0	0	0	0	0	0	0	0	0	0	0	0	0	0	0	0	0	0	0	0	0	0	0	1	0	0	0
Mycobacterium haemophilum	S	0	0	0	0	0	0	0	0	0	0	0	0	0	0	0	0	0	0	0	0	1	0	0	1	0	0	0	0	0	0	0	0	0
Mycobacterium haemophilum DSM 44634	-	0	0	0	0	0	0	0	0	0	0	0	0	0	0	0	0	0	0	0	0	1	0	0	1	0	0	0	0	0	0	0	0	0
Mycobacterium ulcerans	S	0	0	0	0	0	0	0	0	2	0	0	0	0	0	0	0	0	0	0	0	0	0	0	0	0	0	0	0	0	0	0	0	0
Mycobacterium ulcerans Agy99	-	0	0	0	0	0	0	0	0	2	0	0	0	0	0	0	0	0	0	0	0	0	0	0	0	0	0	0	0	0	0	0	0	0
Mycobacterium marinum	S	0	0	0	0	0	0	0	0	1	0	0	0	0	0	0	0	0	0	0	0	2	0	1	0	0	0	0	0	0	0	0	0	0
Mycobacterium marinum M	-	0	0	0	0	0	0	0	0	1	0	0	0	0	0	0	0	0	0	0	0	0	0	1	0	0	0	0	0	0	0	0	0	0
Mycobacterium leprae	S	0	0	0	0	0	0	0	0	0	0	0	0	0	0	0	0	0	0	0	0	1	0	0	0	0	0	0	0	0	0	0	0	0
Mycobacteroides	G	0	0	0	0	0	101	0	0	6	0	0	7	0	0	47	0	0	2	0	0	17	0	0	5	0	0	0	0	1	4	0	0	1
Mycobacteroides abscessus	S	0	0	0	0	0	101	0	0	0	0	0	4	0	0	46	0	0	2	0	0	16	0	0	3	0	0	0	0	1	4	0	0	1
Mycobacteroides abscessus subsp. bolletii	-	0	0	0	0	0	2	0	0	0	0	0	0	0	0	0	0	0	0	0	0	0	0	0	0	0	0	0	0	0	1	0	0	1
Mycobacteroides abscessus subsp. bolletii 5na594	-	0	0	0	0	0	2	0	0	0	0	0	0	0	0	0	0	0	0	0	0	0	0	0	0	0	0	0	0	0	1	0	0	1
Mycobacteroides abscessus UC22	-	0	0	0	0	0	0	0	0	0	0	0	0	0	0	0	0	0	0	0	0	0	0	0	0	0	0	0	0	1	0	0	0	0
Mycobacteroides immunogenum	S	0	0	0	0	0	0	0	0	0	0	0	3	0	0	0	0	0	0	0	0	1	0	0	2	0	0	0	0	0	0	0	0	0
Mycobacteroides saopaulense	S	0	0	0	0	0	0	0	0	4	0	0	0	0	0	1	0	0	0	0	0	0	0	0	0	0	0	0	0	0	0	0	0	0
Mycolicibacter	G	0	0	1	0	0	0	0	0	0	0	0	0	0	0	0	0	0	0	0	0	0	0	0	0	0	0	0	0	0	0	0	0	1
Mycolicibacter sinensis	S	0	0	1	0	0	0	0	0	0	0	0	0	0	0	0	0	0	0	0	0	0	0	0	0	0	0	0	0	0	0	0	0	1
Mycolicibacterium	G	0	0	334	0	1	1316	0	2	1436	0	2	860	0	0	806	0	1	1104	0	0	2391	0	1	4281	0	0	1250	0	0	1218	0	0	547
Mycolicibacterium phlei	S	0	0	0	0	0	0	0	0	1	0	0	1	0	0	2	0	0	1	0	0	0	0	0	0	0	0	0	0	0	0	0	0	1
Mycolicibacterium smegmatis	S	0	0	5	0	0	9	0	0	60	0	0	13	0	0	9	0	1	8	0	0	8	0	0	6	0	0	11	0	0	14	0	0	9
Mycolicibacterium smegmatis MKD8	-	0	0	0	0	0	0	0	0	0	0	0	0	0	0	0	0	1	0	0	0	0	0	0	0	0	0	0	0	0	0	0	0	0
Mycolicibacterium aurum	S	0	0	0	0	0	6	0	0	2	0	0	0	0	0	0	0	0	0	0	0	0	0	0	4	0	0	0	0	0	0	0	0	0
Mycolicibacterium thermoresistibile	S	0	0	0	0	0	0	0	0	0	0	0	0	0	0	4	0	0	0	0	0	1	0	0	0	0	0	0	0	0	0	0	0	0
Mycolicibacterium chubuense	S	0	0	0	0	0	0	0	0	1	0	0	0	0	0	2	0	0	0	0	0	1	0	1	0	0	0	0	0	0	0	0	0	0
Mycolicibacterium chubuense NBB4	-	0	0	0	0	0	0	0	0	1	0	0	0	0	0	2	0	0	0	0	0	1	0	1	0	0	0	0	0	0	0	0	0	0
Mycolicibacterium gilvum	S	0	0	0	0	0	0	0	0	1	0	0	0	0	0	0	0	0	1	0	0	0	0	0	0	0	0	3	0	0	0	0	0	1
Mycolicibacterium gilvum Spyr1	-	0	0	0	0	0	0	0	0	1	0	0	0	0	0	0	0	0	0	0	0	0	0	0	0	0	0	0	0	0	0	0	0	0
Mycolicibacterium vaccae	S	0	0	0	0	0	2	0	0	0	0	0	2	0	0	0	0	0	1	0	0	0	0	0	0	0	0	2	0	0	0	0	0	0
Mycolicibacterium vaccae 95na51	-	0	0	0	0	0	2	0	0	0	0	0	2	0	0	0	0	0	1	0	0	0	0	0	0	0	0	2	0	0	0	0	0	0
Mycolicibacterium rhodesiae	S	0	0	2	0	1	4	0	0	0	0	0	0	0	0	0	0	0	0	0	0	0	0	0	0	0	0	0	0	0	0	0	0	0
Mycolicibacterium rhodesiae NBB3	-	0	0	2	0	1	4	0	0	0	0	0	0	0	0	0	0	0	0	0	0	0	0	0	0	0	0	0	0	0	0	0	0	0
Mycolicibacterium peregrinum	S	0	0	325	0	0	1290	0	1	1369	0	2	841	0	0	787	0	0	1092	0	0	2381	0	0	4270	0	0	1234	0	0	1204	0	0	534
Mycolicibacterium hassiacum	S	0	0	0	0	0	0	0	0	0	0	0	1	0	0	0	0	0	0	0	0	0	0	0	1	0	0	0	0	0	0	0	0	1
Mycolicibacterium hassiacum DSM 44199	-	0	0	0	0	0	0	0	0	0	0	0	1	0	0	0	0	0	0	0	0	0	0	0	1	0	0	0	0	0	0	0	0	1
Mycolicibacterium goodii	S	0	0	0	0	0	0	0	0	1	0	0	0	0	0	0	0	0	0	0	0	0	0	0	0	0	0	0	0	0	0	0	0	0
Mycolicibacterium rutilum	S	0	0	0	0	0	0	0	0	0	0	0	1	0	0	0	0	0	0	0	0	0	0	0	0	0	0	0	0	0	0	0	0	0
Mycolicibacterium litorale	S	0	0	0	0	0	0	0	1	0	0	0	0	0	0	0	0	0	1	0	0	0	0	0	0	0	0	0	0	0	0	0	0	1
Nocardiaceae	F	0	0	41	0	0	20	0	0	16	0	0	61	0	1	80	0	1	24	0	0	19	0	2	64	0	0	9	0	0	11	0	0	15
Nocardia	G	0	0	8	0	0	9	0	0	6	0	0	24	0	0	3	0	0	2	0	0	7	0	0	58	0	0	4	0	0	1	0	0	7
Nocardia brasiliensis	S	0	0	0	0	0	1	0	0	3	0	0	0	0	0	1	0	0	0	0	0	5	0	0	0	0	0	1	0	0	1	0	0	1
Nocardia brasiliensis ATCC 7nana358	-	0	0	0	0	0	1	0	0	1	0	0	0	0	0	0	0	0	0	0	0	4	0	0	0	0	0	0	0	0	1	0	0	1
Nocardia farcinica	S	0	0	0	0	0	2	0	0	0	0	0	5	0	0	0	0	0	0	0	0	0	0	0	2	0	0	1	0	0	0	0	0	3
Nocardia farcinica IFM 1na152	-	0	0	0	0	0	1	0	0	0	0	0	2	0	0	0	0	0	0	0	0	0	0	0	0	0	0	1	0	0	0	0	0	2
Nocardia nova	S	0	0	0	0	0	0	0	0	0	0	0	3	0	0	0	0	0	0	0	0	0	0	0	0	0	0	0	0	0	0	0	0	0
Nocardia nova SH22a	-	0	0	0	0	0	0	0	0	0	0	0	3	0	0	0	0	0	0	0	0	0	0	0	0	0	0	0	0	0	0	0	0	0
Nocardia seriolae	S	0	0	0	0	0	0	0	0	0	0	0	5	0	0	0	0	0	1	0	0	0	0	0	0	0	0	0	0	0	0	0	0	1
Nocardia cyriacigeorgica	S	0	0	6	0	0	2	0	0	3	0	0	0	0	0	1	0	0	0	0	0	1	0	0	2	0	0	2	0	0	0	0	0	2
Nocardia cyriacigeorgica GUH-2	-	0	0	0	0	0	0	0	0	1	0	0	0	0	0	0	0	0	0	0	0	0	0	0	1	0	0	0	0	0	0	0	0	0
Nocardia terpenica	S	0	0	0	0	0	1	0	0	0	0	0	11	0	0	0	0	0	0	0	0	1	0	0	54	0	0	0	0	0	0	0	0	0
Nocardia sp. Y48	S	0	0	0	0	0	3	0	0	0	0	0	0	0	0	0	0	0	1	0	0	0	0	0	0	0	0	0	0	0	0	0	0	0
Rhodococcus	G	0	0	31	0	0	11	0	0	10	0	0	36	0	1	76	0	1	22	0	0	12	0	2	6	0	0	5	0	0	10	0	0	8
Rhodococcus sp. S2-17	S	0	0	1	0	0	0	0	0	0	0	0	0	0	1	1	0	0	0	0	0	0	0	0	0	0	0	2	0	0	1	0	0	0
Rhodococcus sp. BH4	S	0	0	0	0	0	0	0	0	0	0	0	2	0	0	0	0	0	0	0	0	1	0	0	0	0	0	1	0	0	0	0	0	0
Rhodococcus sp. MTM3W5.2	S	0	0	0	0	0	2	0	0	1	0	0	0	0	0	0	0	0	0	0	0	0	0	0	0	0	0	0	0	0	0	0	0	0
Rhodococcus sp. H-CA8f	S	0	0	0	0	0	2	0	0	0	0	0	0	0	0	0	0	0	0	0	0	0	0	0	0	0	0	2	0	0	0	0	0	1
Rhodococcus sp. nana8	S	0	0	0	0	0	0	0	0	0	0	0	2	0	0	0	0	0	0	0	0	0	0	0	0	0	0	0	0	0	0	0	0	0
Rhodococcus sp. PBTS 2	S	0	0	0	0	0	0	0	0	0	0	0	6	0	0	2	0	0	0	0	0	1	0	0	0	0	0	0	0	0	0	0	0	0
Rhodococcus sp. PBTS 1	S	0	0	0	0	0	0	0	0	4	0	0	6	0	0	0	0	0	1	0	0	1	0	0	0	0	0	0	0	0	0	0	0	0
Rhodococcus sp. B774na	S	0	0	0	0	0	0	0	0	0	0	0	0	0	0	0	0	0	0	0	0	0	0	1	0	0	0	0	0	0	0	0	0	0
Rhodococcus sp. P1Y	S	0	0	0	0	0	0	0	0	0	0	0	0	0	0	2	0	0	0	0	0	0	0	0	0	0	0	0	0	0	0	0	0	0
Rhodococcus fascians	S	0	0	0	0	0	0	0	0	0	0	0	0	0	0	3	0	0	0	0	0	1	0	0	0	0	0	0	0	0	0	0	0	0
Rhodococcus fascians D188	-	0	0	0	0	0	0	0	0	0	0	0	0	0	0	3	0	0	0	0	0	1	0	0	0	0	0	0	0	0	0	0	0	0
Rhodococcus sp. p52	S	0	0	3	0	0	2	0	0	0	0	0	1	0	0	0	0	0	0	0	0	0	0	0	0	0	0	0	0	0	2	0	0	2
Rhodococcus sp. WMMA185	S	0	0	11	0	0	0	0	0	0	0	0	4	0	0	46	0	0	0	0	0	0	0	0	0	0	0	0	0	0	0	0	0	2
Rhodococcus jostii	S	0	0	0	0	0	0	0	0	0	0	0	0	0	0	0	0	0	3	0	0	0	0	0	0	0	0	0	0	0	0	0	0	0
Rhodococcus jostii RHA1	-	0	0	0	0	0	0	0	0	0	0	0	0	0	0	0	0	0	3	0	0	0	0	0	0	0	0	0	0	0	0	0	0	0
Rhodococcus pyridinivorans	S	0	0	0	0	0	0	0	0	0	0	0	2	0	0	0	0	0	0	0	0	2	0	0	0	0	0	0	0	0	0	0	0	0
Rhodococcus hoagii	S	0	0	1	0	0	2	0	0	0	0	0	0	0	0	1	0	0	0	0	0	0	0	0	0	0	0	0	0	0	0	0	0	0
Rhodococcus coprophilus	S	0	0	0	0	0	2	0	0	0	0	0	2	0	0	1	0	0	0	0	0	0	0	0	0	0	0	0	0	0	0	0	0	0
Rhodococcus opacus	S	0	0	0	0	0	0	0	0	0	0	0	0	0	0	1	0	0	0	0	0	1	0	0	1	0	0	0	0	0	1	0	0	0
Rhodococcus opacus PD63na	-	0	0	0	0	0	0	0	0	0	0	0	0	0	0	1	0	0	0	0	0	0	0	0	1	0	0	0	0	0	1	0	0	0
Rhodococcus opacus B4	-	0	0	0	0	0	0	0	0	0	0	0	0	0	0	0	0	0	0	0	0	1	0	0	0	0	0	0	0	0	0	0	0	0
Rhodococcus erythropolis	S	0	0	0	0	0	0	0	0	0	0	0	0	0	0	1	0	1	0	0	0	1	0	0	0	0	0	0	0	0	1	0	0	0
Rhodococcus erythropolis CCM2595	-	0	0	0	0	0	0	0	0	0	0	0	0	0	0	1	0	0	0	0	0	0	0	0	0	0	0	0	0	0	0	0	0	0
Rhodococcus erythropolis R138	-	0	0	0	0	0	0	0	0	0	0	0	0	0	0	0	0	0	0	0	0	0	0	0	0	0	0	0	0	0	1	0	0	0
Rhodococcus ruber	S	0	0	2	0	0	0	0	0	0	0	0	0	0	0	0	0	0	0	0	0	0	0	1	1	0	0	0	0	0	1	0	0	0
Rhodococcus rhodochrous	S	0	0	0	0	0	1	0	0	3	0	0	3	0	0	0	0	0	13	0	0	3	0	0	2	0	0	0	0	0	4	0	0	1
Gordoniaceae	F	0	0	17	0	1	2	0	0	6	0	1	22	0	0	5	0	0	2	0	0	2	0	0	2	0	0	1	0	0	5	0	0	1
Gordonia	G	0	0	17	0	1	2	0	0	6	0	1	22	0	0	5	0	0	2	0	0	2	0	0	2	0	0	1	0	0	5	0	0	1
Gordonia bronchialis	S	0	0	2	0	0	0	0	0	0	0	0	3	0	0	0	0	0	0	0	0	0	0	0	0	0	0	0	0	0	0	0	0	0
Gordonia bronchialis DSM 43247	-	0	0	2	0	0	0	0	0	0	0	0	3	0	0	0	0	0	0	0	0	0	0	0	0	0	0	0	0	0	0	0	0	0
Gordonia terrae	S	0	0	1	0	0	0	0	0	0	0	0	0	0	0	2	0	0	1	0	0	0	0	0	0	0	0	0	0	0	0	0	0	0
Gordonia rubripertincta	S	0	0	1	0	0	0	0	0	0	0	0	1	0	0	0	0	0	1	0	0	0	0	0	0	0	0	0	0	0	0	0	0	0
Gordonia polyisoprenivorans	S	0	0	0	0	0	0	0	0	0	0	0	2	0	0	0	0	0	0	0	0	1	0	0	0	0	0	0	0	0	1	0	0	0
Gordonia polyisoprenivorans VH2	-	0	0	0	0	0	0	0	0	0	0	0	2	0	0	0	0	0	0	0	0	1	0	0	0	0	0	0	0	0	1	0	0	0
Gordonia sp. KTR9	S	0	0	0	0	0	0	0	0	0	0	0	1	0	0	0	0	0	0	0	0	1	0	0	0	0	0	0	0	0	0	0	0	0
Gordonia phthalatica	S	0	0	0	0	0	0	0	0	0	0	0	2	0	0	0	0	0	0	0	0	0	0	0	0	0	0	0	0	0	0	0	0	0
Gordonia sp. 1D	S	0	0	2	0	0	0	0	0	0	0	0	0	0	0	0	0	0	0	0	0	0	0	0	0	0	0	0	0	0	0	0	0	0
Gordonia sp. YC-JH1	S	0	0	3	0	0	2	0	0	6	0	1	4	0	0	3	0	0	0	0	0	0	0	0	2	0	0	1	0	0	3	0	0	1
Gordonia sp. MMS17-SYna73	S	0	0	0	0	0	0	0	0	0	0	0	0	0	0	0	0	0	0	0	0	0	0	0	0	0	0	0	0	0	1	0	0	0
Tsukamurellaceae	F	0	0	2	0	0	0	0	0	1	0	0	6	0	0	0	0	0	2	0	0	2	0	0	0	0	0	3	0	0	1	0	0	0
Tsukamurella	G	0	0	2	0	0	0	0	0	1	0	0	6	0	0	0	0	0	2	0	0	2	0	0	0	0	0	3	0	0	1	0	0	0
Tsukamurella paurometabola	S	0	0	0	0	0	0	0	0	1	0	0	6	0	0	0	0	0	2	0	0	0	0	0	0	0	0	1	0	0	0	0	0	0
Tsukamurella paurometabola DSM 2na162	-	0	0	0	0	0	0	0	0	1	0	0	6	0	0	0	0	0	2	0	0	0	0	0	0	0	0	1	0	0	0	0	0	0
Tsukamurella tyrosinosolvens	S	0	0	0	0	0	0	0	0	0	0	0	0	0	0	0	0	0	0	0	0	2	0	0	0	0	0	2	0	0	1	0	0	0
Dietziaceae	F	0	0	21	0	0	2	1	0	2	0	0	30	0	0	45	16	0	0	0	0	1	0	1	0	1	0	3	0	0	3	0	0	1
Dietzia	G	0	0	21	0	0	2	1	0	2	0	0	30	0	0	45	16	0	0	0	0	1	0	1	0	1	0	3	0	0	3	0	0	1
Dietzia psychralcaliphila	S	0	0	0	0	0	0	0	0	0	0	0	0	0	0	0	0	0	0	0	0	0	0	0	0	0	0	0	0	0	1	0	0	0
Dietzia timorensis	S	0	0	0	0	0	0	1	0	0	0	0	0	0	0	0	0	0	0	0	0	0	0	1	0	1	0	0	0	0	0	0	0	0
Dietzia lutea	S	0	0	0	0	0	0	0	0	0	0	0	4	0	0	1	0	0	0	0	0	0	0	0	0	0	0	0	0	0	0	0	0	0
Dietzia sp. oral taxon 368	S	0	0	11	0	0	2	0	0	2	0	0	16	0	0	9	10	0	0	0	0	0	0	0	0	0	0	2	0	0	0	0	0	0
Dietzia sp. JS16-p6b	S	0	0	0	0	0	0	0	0	0	0	0	2	0	0	4	0	0	0	0	0	0	0	0	0	0	0	1	0	0	0	0	0	0
Segniliparaceae	F	0	0	1	0	0	0	0	0	0	0	0	1	0	0	0	0	0	1	0	0	1	0	0	0	0	0	1	0	0	2	0	0	0
Segniliparus	G	0	0	1	0	0	0	0	0	0	0	0	1	0	0	0	0	0	1	0	0	1	0	0	0	0	0	1	0	0	2	0	0	0
Segniliparus rotundus	S	0	0	1	0	0	0	0	0	0	0	0	1	0	0	0	0	0	1	0	0	1	0	0	0	0	0	1	0	0	2	0	0	0
Segniliparus rotundus DSM 44985	-	0	0	1	0	0	0	0	0	0	0	0	1	0	0	0	0	0	1	0	0	1	0	0	0	0	0	1	0	0	2	0	0	0
Propionibacteriales	O	96	0	4843	3	1	157	10	3	183	0	0	3244	56	1	2985	0	1	35	2	1	123	1	0	213	0	1	59	1	0	335	0	0	134
Propionibacteriaceae	F	96	0	4757	3	0	82	0	1	120	0	0	3145	56	1	2823	0	1	29	1	0	78	0	0	113	0	0	43	1	0	300	0	0	95
Cutibacterium	G	84	0	3656	2	0	60	0	1	84	0	0	2832	0	0	2024	0	0	21	0	0	37	0	0	41	0	0	32	0	0	218	0	0	71
Cutibacterium acnes	S	84	0	2594	2	0	48	0	0	78	0	0	2619	0	0	1606	0	0	13	0	0	31	0	0	32	0	0	27	0	0	166	0	0	63
Cutibacterium acnes KPA1712na2	-	0	0	0	0	0	0	0	0	26	0	0	3	0	0	3	0	0	0	0	0	0	0	0	0	0	0	0	0	0	0	0	0	0
Cutibacterium acnes C1	-	0	0	0	0	0	0	0	0	0	0	0	1	0	0	0	0	0	0	0	0	0	0	0	0	0	0	0	0	0	0	0	0	0
Cutibacterium acnes subsp. acnes	-	0	0	96	0	0	1	0	0	0	0	0	134	0	0	56	0	0	1	0	0	0	0	0	3	0	0	0	0	0	14	0	0	1
Cutibacterium acnes TypeIA2 P.acn33	-	0	0	14	0	0	0	0	0	0	0	0	11	0	0	9	0	0	0	0	0	0	0	0	0	0	0	0	0	0	6	0	0	0
Cutibacterium acnes TypeIA2 P.acn17	-	0	0	10	0	0	1	0	0	0	0	0	22	0	0	0	0	0	0	0	0	0	0	0	0	0	0	0	0	0	0	0	0	0
Cutibacterium acnes TypeIA2 P.acn31	-	0	0	2	0	0	0	0	0	0	0	0	4	0	0	0	0	0	0	0	0	0	0	0	0	0	0	0	0	0	0	0	0	0
Cutibacterium avidum	S	0	0	21	0	0	0	0	1	0	0	0	15	0	0	29	0	0	1	0	0	2	0	0	1	0	0	0	0	0	4	0	0	0
Cutibacterium avidum 44na67	-	0	0	5	0	0	0	0	1	0	0	0	13	0	0	17	0	0	1	0	0	1	0	0	0	0	0	0	0	0	4	0	0	0
Cutibacterium granulosum	S	0	0	874	0	0	8	0	0	6	0	0	150	0	0	269	0	0	6	0	0	4	0	0	6	0	0	5	0	0	32	0	0	6
Tessaracoccus	G	8	0	16	1	0	1	0	0	11	0	0	35	56	1	6	0	0	2	1	0	17	0	0	49	0	0	3	1	0	7	0	0	0
Tessaracoccus sp. Marseille-P5995	S	7	0	1	1	0	0	0	0	5	0	0	2	56	0	0	0	0	0	1	0	2	0	0	40	0	0	0	1	0	3	0	0	0
Tessaracoccus flavescens	S	0	0	2	0	0	1	0	0	0	0	0	3	0	1	2	0	0	1	0	0	2	0	0	5	0	0	3	0	0	2	0	0	0
Tessaracoccus aquimaris	S	0	0	9	0	0	0	0	0	0	0	0	22	0	0	3	0	0	0	0	0	0	0	0	1	0	0	0	0	0	0	0	0	0
Tessaracoccus flavus	S	0	0	0	0	0	0	0	0	0	0	0	3	0	0	0	0	0	1	0	0	8	0	0	3	0	0	0	0	0	2	0	0	0
Tessaracoccus sp. T2.5-3na	S	0	0	0	0	0	0	0	0	1	0	0	0	0	0	1	0	0	0	0	0	0	0	0	0	0	0	0	0	0	0	0	0	0
Propionibacterium	G	0	0	19	0	0	2	0	0	15	0	0	47	0	0	31	0	1	2	0	0	6	0	0	6	0	0	3	0	0	7	0	0	3
Propionibacterium freudenreichii	S	0	0	1	0	0	0	0	0	1	0	0	12	0	0	3	0	0	0	0	0	0	0	0	0	0	0	0	0	0	0	0	0	0
Propionibacterium acidifaciens	S	0	0	1	0	0	0	0	0	0	0	0	0	0	0	0	0	1	0	0	0	0	0	0	0	0	0	1	0	0	0	0	0	0
Propionibacterium sp. oral taxon 193	S	0	0	17	0	0	2	0	0	14	0	0	35	0	0	28	0	0	2	0	0	6	0	0	6	0	0	2	0	0	7	0	0	3
Microlunatus	G	0	0	3	0	0	1	0	0	0	0	0	5	0	0	0	0	0	0	0	0	2	0	0	0	0	0	0	0	0	0	0	0	2
Microlunatus phosphovorus	S	0	0	3	0	0	1	0	0	0	0	0	2	0	0	0	0	0	0	0	0	0	0	0	0	0	0	0	0	0	0	0	0	2
Microlunatus phosphovorus NM-1	-	0	0	3	0	0	1	0	0	0	0	0	2	0	0	0	0	0	0	0	0	0	0	0	0	0	0	0	0	0	0	0	0	2
Microlunatus soli	S	0	0	0	0	0	0	0	0	0	0	0	3	0	0	0	0	0	0	0	0	2	0	0	0	0	0	0	0	0	0	0	0	0
Propionimicrobium	G	0	0	3	0	0	0	0	0	0	0	0	3	0	0	0	0	0	0	0	0	0	0	0	2	0	0	0	0	0	0	0	0	0
Propionimicrobium sp. Marseille-P3275	S	0	0	3	0	0	0	0	0	0	0	0	3	0	0	0	0	0	0	0	0	0	0	0	2	0	0	0	0	0	0	0	0	0
Auraticoccus	G	0	0	3	0	0	4	0	0	0	0	0	15	0	0	0	0	0	0	0	0	0	0	0	1	0	0	0	0	0	0	0	0	0
Auraticoccus monumenti	S	0	0	3	0	0	4	0	0	0	0	0	15	0	0	0	0	0	0	0	0	0	0	0	1	0	0	0	0	0	0	0	0	0
Acidipropionibacterium	G	0	0	6	0	0	1	0	0	1	0	0	3	0	0	1	0	0	0	0	0	1	0	0	1	0	0	1	0	0	0	0	0	1
Acidipropionibacterium acidipropionici	S	0	0	0	0	0	0	0	0	0	0	0	2	0	0	0	0	0	0	0	0	1	0	0	0	0	0	0	0	0	0	0	0	0
Acidipropionibacterium virtanenii	S	0	0	3	0	0	1	0	0	1	0	0	1	0	0	1	0	0	0	0	0	0	0	0	1	0	0	1	0	0	0	0	0	1
Pseudopropionibacterium	G	0	0	5	0	0	0	0	0	2	0	0	9	0	0	2	0	0	1	0	0	0	0	0	0	0	0	0	0	0	2	0	0	0
Pseudopropionibacterium propionicum	S	0	0	5	0	0	0	0	0	2	0	0	9	0	0	2	0	0	1	0	0	0	0	0	0	0	0	0	0	0	2	0	0	0
Pseudopropionibacterium propionicum Fna23naa	-	0	0	5	0	0	0	0	0	2	0	0	9	0	0	2	0	0	1	0	0	0	0	0	0	0	0	0	0	0	2	0	0	0
Nocardioidaceae	F	0	0	76	0	1	75	10	2	62	0	0	97	0	0	154	0	0	6	1	1	40	1	0	100	0	1	15	0	0	30	0	0	39
Nocardioides	G	0	0	3	0	0	0	0	1	1	0	0	17	0	0	13	0	0	2	0	1	4	0	0	3	0	0	0	0	0	1	0	0	1
Nocardioides sp. CF8	S	0	0	0	0	0	0	0	0	0	0	0	2	0	0	0	0	0	0	0	0	1	0	0	0	0	0	0	0	0	0	0	0	0
Nocardioides sp. JS614	S	0	0	0	0	0	0	0	0	0	0	0	1	0	0	3	0	0	0	0	0	0	0	0	1	0	0	0	0	0	0	0	0	0
Nocardioides dokdonensis	S	0	0	0	0	0	0	0	0	1	0	0	3	0	0	5	0	0	1	0	0	0	0	0	1	0	0	0	0	0	0	0	0	0
Nocardioides dokdonensis FR1436	-	0	0	0	0	0	0	0	0	1	0	0	3	0	0	5	0	0	1	0	0	0	0	0	1	0	0	0	0	0	0	0	0	0
Nocardioides sp. 78	S	0	0	1	0	0	0	0	1	0	0	0	1	0	0	1	0	0	1	0	0	1	0	0	0	0	0	0	0	0	0	0	0	0
Nocardioides sp. 6na3	S	0	0	1	0	0	0	0	0	0	0	0	8	0	0	2	0	0	0	0	1	0	0	0	1	0	0	0	0	0	1	0	0	1
Aeromicrobium	G	0	0	7	0	0	2	0	0	0	0	0	5	0	0	45	0	0	1	0	0	1	0	0	2	0	1	0	0	0	1	0	0	2
Aeromicrobium erythreum	S	0	0	4	0	0	0	0	0	0	0	0	3	0	0	2	0	0	0	0	0	1	0	0	0	0	0	0	0	0	0	0	0	2
Aeromicrobium marinum	S	0	0	3	0	0	0	0	0	0	0	0	0	0	0	4	0	0	0	0	0	0	0	0	0	0	0	0	0	0	1	0	0	0
Aeromicrobium marinum DSM 15272	-	0	0	3	0	0	0	0	0	0	0	0	0	0	0	4	0	0	0	0	0	0	0	0	0	0	0	0	0	0	1	0	0	0
Aeromicrobium choanae	S	0	0	0	0	0	2	0	0	0	0	0	0	0	0	2	0	0	0	0	0	0	0	0	0	0	0	0	0	0	0	0	0	0
Aeromicrobium sp. 592	S	0	0	0	0	0	0	0	0	0	0	0	0	0	0	2	0	0	1	0	0	0	0	0	2	0	0	0	0	0	0	0	0	0
Aeromicrobium sp. A1-2	S	0	0	0	0	0	0	0	0	0	0	0	0	0	0	3	0	0	0	0	0	0	0	0	0	0	1	0	0	0	0	0	0	0
Pimelobacter	G	0	0	1	0	0	0	0	0	0	0	0	4	0	0	3	0	0	1	0	0	0	0	0	0	0	0	0	0	0	2	0	0	1
Pimelobacter simplex	S	0	0	1	0	0	0	0	0	0	0	0	4	0	0	3	0	0	1	0	0	0	0	0	0	0	0	0	0	0	2	0	0	1
Friedmanniella	G	0	0	4	0	0	4	0	1	0	0	0	12	0	0	4	0	0	0	0	0	0	0	0	1	0	0	1	0	0	2	0	0	0
Friedmanniella luteola	S	0	0	2	0	0	2	0	0	0	0	0	3	0	0	3	0	0	0	0	0	0	0	0	1	0	0	1	0	0	0	0	0	0
Friedmanniella sagamiharensis	S	0	0	2	0	0	2	0	1	0	0	0	8	0	0	1	0	0	0	0	0	0	0	0	0	0	0	0	0	0	2	0	0	0
Marmoricola	G	0	0	0	0	0	0	0	0	0	0	0	6	0	0	2	0	0	0	0	0	1	0	0	1	0	0	0	0	0	0	0	0	0
Marmoricola scoriae	S	0	0	0	0	0	0	0	0	0	0	0	6	0	0	2	0	0	0	0	0	1	0	0	1	0	0	0	0	0	0	0	0	0
Micropruina	G	0	0	8	0	0	0	10	0	41	0	0	0	0	0	2	0	0	0	1	0	9	1	0	0	0	0	0	0	0	0	0	0	0
Micropruina glycogenica	S	0	0	8	0	0	0	10	0	41	0	0	0	0	0	2	0	0	0	1	0	9	1	0	0	0	0	0	0	0	0	0	0	0
Actinopolymorpha	G	0	0	49	0	1	69	0	0	20	0	0	50	0	0	66	0	0	2	0	0	22	0	0	93	0	0	11	0	0	24	0	0	35
Actinopolymorpha singaporensis	S	0	0	49	0	1	69	0	0	20	0	0	50	0	0	66	0	0	2	0	0	22	0	0	93	0	0	11	0	0	24	0	0	35
Kribbella	G	0	0	0	0	0	0	0	0	0	0	0	1	0	0	1	0	0	0	0	0	2	0	0	0	0	0	2	0	0	0	0	0	0
Kribbella flavida	S	0	0	0	0	0	0	0	0	0	0	0	1	0	0	1	0	0	0	0	0	2	0	0	0	0	0	2	0	0	0	0	0	0
Kribbella flavida DSM 17836	-	0	0	0	0	0	0	0	0	0	0	0	1	0	0	1	0	0	0	0	0	2	0	0	0	0	0	2	0	0	0	0	0	0
Micrococcales	O	50	3	1349	3	2	136	7	1	449	1	4	1797	4	4	366	202	4	96	2	5	193	136	3	585	4	1	68	0	1	963	0	1	102
Micrococcaceae	F	42	0	789	3	0	61	2	1	72	1	1	1073	1	0	222	195	2	36	0	0	41	131	2	375	0	0	13	0	0	58	0	0	34
Auritidibacter	G	34	0	4	3	0	0	1	0	1	0	1	4	1	0	0	0	0	0	0	0	0	1	0	0	0	0	0	0	0	0	0	0	0
Auritidibacter sp. NML13na574	S	34	0	4	3	0	0	1	0	1	0	1	4	1	0	0	0	0	0	0	0	0	1	0	0	0	0	0	0	0	0	0	0	0
Kocuria	G	4	0	469	0	0	15	0	0	23	0	0	790	0	0	146	1	0	11	0	0	23	0	1	16	0	0	6	0	0	34	0	0	13
Kocuria palustris	S	0	0	337	0	0	10	0	0	21	0	0	704	0	0	70	0	0	8	0	0	15	0	1	14	0	0	2	0	0	27	0	0	7
Kocuria rhizophila	S	0	0	2	0	0	0	0	0	2	0	0	7	0	0	0	0	0	1	0	0	0	0	0	0	0	0	0	0	0	0	0	0	0
Kocuria turfanensis	S	0	0	2	0	0	0	0	0	0	0	0	5	0	0	1	0	0	1	0	0	3	0	0	0	0	0	0	0	0	0	0	0	0
Kocuria flava	S	0	0	0	0	0	2	0	0	0	0	0	4	0	0	0	0	0	0	0	0	1	0	0	0	0	0	0	0	0	0	0	0	0
Kocuria sp. BT3na4	S	0	0	8	0	0	0	0	0	0	0	0	4	0	0	1	0	0	0	0	0	2	0	0	0	0	0	0	0	0	1	0	0	0
Micrococcus	G	0	0	153	0	0	27	0	0	5	0	0	142	0	0	15	0	0	17	0	0	5	0	0	118	0	0	4	0	0	0	0	0	4
Micrococcus luteus	S	0	0	153	0	0	27	0	0	5	0	0	142	0	0	15	0	0	17	0	0	5	0	0	118	0	0	4	0	0	0	0	0	4
Arthrobacter	G	0	0	5	0	0	5	0	1	6	0	0	15	0	0	5	0	0	1	0	0	4	0	1	5	0	0	0	0	0	6	0	0	5
Arthrobacter crystallopoietes	S	0	0	1	0	0	2	0	0	0	0	0	2	0	0	2	0	0	0	0	0	2	0	1	0	0	0	0	0	0	0	0	0	1
Arthrobacter alpinus	S	0	0	0	0	0	2	0	1	2	0	0	0	0	0	0	0	0	0	0	0	0	0	0	0	0	0	0	0	0	0	0	0	2
Arthrobacter sp. PAMC 25486	S	0	0	1	0	0	0	0	0	1	0	0	0	0	0	0	0	0	0	0	0	0	0	0	0	0	0	0	0	0	0	0	0	0
Arthrobacter sp. YC-RL1	S	0	0	0	0	0	0	0	0	0	0	0	6	0	0	0	0	0	0	0	0	0	0	0	0	0	0	0	0	0	0	0	0	0
Arthrobacter sp. ERGS1:na1	S	0	0	0	0	0	0	0	0	2	0	0	0	0	0	0	0	0	0	0	0	1	0	0	1	0	0	0	0	0	0	0	0	0
Arthrobacter sp. U41	S	0	0	1	0	0	0	0	0	0	0	0	2	0	0	0	0	0	0	0	0	0	0	0	0	0	0	0	0	0	0	0	0	2
Arthrobacter sp. YN	S	0	0	0	0	0	0	0	0	0	0	0	1	0	0	0	0	0	0	0	0	0	0	0	0	0	0	0	0	0	0	0	0	0
Arthrobacter sp. PGP41	S	0	0	0	0	0	0	0	0	1	0	0	2	0	0	0	0	0	0	0	0	0	0	0	0	0	0	0	0	0	0	0	0	0
Arthrobacter sp. DCT-5	S	0	0	0	0	0	1	0	0	0	0	0	0	0	0	0	0	0	1	0	0	1	0	0	4	0	0	0	0	0	6	0	0	0
Rothia	G	0	0	53	0	0	6	1	0	29	1	0	74	0	0	11	188	0	4	0	0	8	129	0	198	0	0	0	0	0	4	0	0	6
Rothia dentocariosa	S	0	0	25	0	0	2	0	0	0	0	0	18	0	0	5	14	0	1	0	0	0	20	0	5	0	0	0	0	0	0	0	0	4
Rothia dentocariosa ATCC 17931	-	0	0	25	0	0	2	0	0	0	0	0	18	0	0	5	14	0	1	0	0	0	20	0	5	0	0	0	0	0	0	0	0	4
Rothia mucilaginosa	S	0	0	21	0	0	4	0	0	29	1	0	54	0	0	6	164	0	3	0	0	8	103	0	185	0	0	0	0	0	4	0	0	2
Rothia mucilaginosa DY-18	-	0	0	0	0	0	0	0	0	0	0	0	8	0	0	0	0	0	0	0	0	3	0	0	10	0	0	0	0	0	2	0	0	0
Sinomonas	G	0	0	4	0	0	1	0	0	0	0	0	1	0	0	4	0	0	0	0	0	0	0	0	2	0	0	0	0	0	4	0	0	2
Sinomonas atrocyanea	S	0	0	4	0	0	1	0	0	0	0	0	1	0	0	4	0	0	0	0	0	0	0	0	2	0	0	0	0	0	4	0	0	2
Glutamicibacter	G	0	0	2	0	0	0	0	0	0	0	0	1	0	0	0	0	1	0	0	0	0	0	0	0	0	0	0	0	0	0	0	0	0
Glutamicibacter arilaitensis	S	0	0	1	0	0	0	0	0	0	0	0	0	0	0	0	0	0	0	0	0	0	0	0	0	0	0	0	0	0	0	0	0	0
Glutamicibacter arilaitensis Re117	-	0	0	1	0	0	0	0	0	0	0	0	0	0	0	0	0	0	0	0	0	0	0	0	0	0	0	0	0	0	0	0	0	0
Glutamicibacter halophytocola	S	0	0	1	0	0	0	0	0	0	0	0	1	0	0	0	0	1	0	0	0	0	0	0	0	0	0	0	0	0	0	0	0	0
Pseudarthrobacter	G	0	0	2	0	0	1	0	0	0	0	0	6	0	0	4	0	1	0	0	0	0	0	0	4	0	0	3	0	0	0	0	0	1
Pseudarthrobacter chlorophenolicus	S	0	0	0	0	0	1	0	0	0	0	0	2	0	0	1	0	0	0	0	0	0	0	0	1	0	0	3	0	0	0	0	0	0
Pseudarthrobacter chlorophenolicus A6	-	0	0	0	0	0	1	0	0	0	0	0	2	0	0	1	0	0	0	0	0	0	0	0	1	0	0	3	0	0	0	0	0	0
Pseudarthrobacter sulfonivorans	S	0	0	0	0	0	0	0	0	0	0	0	1	0	0	1	0	0	0	0	0	0	0	0	1	0	0	0	0	0	0	0	0	1
Pseudarthrobacter phenanthrenivorans	S	0	0	0	0	0	0	0	0	0	0	0	1	0	0	1	0	0	0	0	0	0	0	0	2	0	0	0	0	0	0	0	0	0
Pseudarthrobacter phenanthrenivorans Sphe3	-	0	0	0	0	0	0	0	0	0	0	0	1	0	0	1	0	0	0	0	0	0	0	0	2	0	0	0	0	0	0	0	0	0
Pseudarthrobacter equi	S	0	0	0	0	0	0	0	0	0	0	0	0	0	0	1	0	1	0	0	0	0	0	0	0	0	0	0	0	0	0	0	0	0
Neomicrococcus	G	0	0	3	0	0	0	0	0	0	0	0	3	0	0	0	0	0	0	0	0	0	0	0	0	0	0	0	0	0	0	0	0	3
Neomicrococcus aestuarii	S	0	0	3	0	0	0	0	0	0	0	0	3	0	0	0	0	0	0	0	0	0	0	0	0	0	0	0	0	0	0	0	0	3
Psychromicrobium	G	0	0	1	0	0	0	0	0	1	0	0	2	0	0	0	0	0	0	0	0	0	0	0	0	0	0	0	0	0	0	0	0	0
Psychromicrobium lacuslunae	S	0	0	1	0	0	0	0	0	1	0	0	2	0	0	0	0	0	0	0	0	0	0	0	0	0	0	0	0	0	0	0	0	0
Dermabacteraceae	F	4	0	108	0	0	12	0	0	19	0	0	72	0	0	19	0	0	3	0	1	9	0	0	6	0	0	8	0	0	18	0	0	28
Dermabacter	G	4	0	10	0	0	0	0	0	0	0	0	1	0	0	2	0	0	0	0	0	2	0	0	0	0	0	0	0	0	0	0	0	0
Dermabacter vaginalis	S	4	0	10	0	0	0	0	0	0	0	0	1	0	0	2	0	0	0	0	0	2	0	0	0	0	0	0	0	0	0	0	0	0
Brachybacterium	G	0	0	75	0	0	12	0	0	19	0	0	69	0	0	16	0	0	3	0	1	7	0	0	6	0	0	8	0	0	18	0	0	26
Brachybacterium faecium	S	0	0	4	0	0	0	0	0	0	0	0	14	0	0	1	0	0	0	0	0	0	0	0	0	0	0	1	0	0	2	0	0	1
Brachybacterium faecium DSM 481na	-	0	0	4	0	0	0	0	0	0	0	0	14	0	0	1	0	0	0	0	0	0	0	0	0	0	0	1	0	0	2	0	0	1
Brachybacterium saurashtrense	S	0	0	10	0	0	4	0	0	1	0	0	13	0	0	1	0	0	1	0	1	0	0	0	0	0	0	3	0	0	1	0	0	1
Brachybacterium ginsengisoli	S	0	0	4	0	0	0	0	0	2	0	0	10	0	0	6	0	0	0	0	0	2	0	0	2	0	0	0	0	0	1	0	0	2
Brachybacterium sp. P6-1na-X1	S	0	0	8	0	0	0	0	0	2	0	0	9	0	0	0	0	0	0	0	0	0	0	0	1	0	0	0	0	0	2	0	0	0
Brachybacterium sp. VM2412	S	0	0	3	0	0	2	0	0	1	0	0	5	0	0	1	0	0	0	0	0	1	0	0	1	0	0	0	0	0	1	0	0	0
Brachybacterium sp. VR2415	S	0	0	6	0	0	4	0	0	12	0	0	6	0	0	2	0	0	2	0	0	1	0	0	1	0	0	2	0	0	6	0	0	22
Devriesea	G	0	0	12	0	0	0	0	0	0	0	0	0	0	0	0	0	0	0	0	0	0	0	0	0	0	0	0	0	0	0	0	0	0
Devriesea agamarum	S	0	0	12	0	0	0	0	0	0	0	0	0	0	0	0	0	0	0	0	0	0	0	0	0	0	0	0	0	0	0	0	0	0
Microbacteriaceae	F	3	2	41	0	2	26	0	0	291	0	1	186	2	1	46	0	2	40	0	3	83	1	1	91	0	1	34	0	1	114	0	0	22
Agromyces	G	2	0	0	0	0	0	0	0	0	0	0	0	0	0	2	0	0	0	0	0	1	0	0	1	0	0	0	0	0	0	0	0	1
Agromyces sp. 3naA	S	2	0	0	0	0	0	0	0	0	0	0	0	0	0	0	0	0	0	0	0	0	0	0	0	0	0	0	0	0	0	0	0	0
Agromyces flavus	S	0	0	0	0	0	0	0	0	0	0	0	0	0	0	2	0	0	0	0	0	1	0	0	1	0	0	0	0	0	0	0	0	1
Salinibacterium	G	0	0	0	0	0	0	0	0	0	0	0	3	0	0	0	0	0	0	0	0	0	0	0	0	0	0	0	0	0	0	0	0	0
Salinibacterium sp. CGMCC 1.16371	S	0	0	0	0	0	0	0	0	0	0	0	3	0	0	0	0	0	0	0	0	0	0	0	0	0	0	0	0	0	0	0	0	0
Cnuibacter	G	0	0	0	0	0	0	0	0	0	0	0	0	0	0	0	0	0	0	0	0	0	0	0	0	0	0	0	0	0	0	0	0	1
Cnuibacter physcomitrellae	S	0	0	0	0	0	0	0	0	0	0	0	0	0	0	0	0	0	0	0	0	0	0	0	0	0	0	0	0	0	0	0	0	1
Aurantimicrobium	G	0	0	0	0	0	0	0	0	0	0	0	1	0	0	0	0	0	0	0	0	0	0	0	0	0	0	0	0	0	1	0	0	0
Aurantimicrobium sp. MWH-Mo1	S	0	0	0	0	0	0	0	0	0	0	0	1	0	0	0	0	0	0	0	0	0	0	0	0	0	0	0	0	0	0	0	0	0
Luna cluster	-	0	0	2	0	0	2	0	0	13	0	0	14	0	0	1	0	0	0	0	0	1	1	0	0	0	0	0	0	0	0	0	0	0
Luna-1 subcluster	-	0	0	2	0	0	2	0	0	13	0	0	14	0	0	1	0	0	0	0	0	1	1	0	0	0	0	0	0	0	0	0	0	0
Rhodoluna	G	0	0	2	0	0	2	0	0	13	0	0	14	0	0	1	0	0	0	0	0	0	0	0	0	0	0	0	0	0	0	0	0	0
Rhodoluna lacicola	S	0	0	2	0	0	2	0	0	13	0	0	4	0	0	0	0	0	0	0	0	0	0	0	0	0	0	0	0	0	0	0	0	0
Candidatus Rhodoluna planktonica	S	0	0	0	0	0	0	0	0	0	0	0	10	0	0	1	0	0	0	0	0	0	0	0	0	0	0	0	0	0	0	0	0	0
Pontimonas	G	0	0	0	0	0	0	0	0	0	0	0	62	0	0	0	0	0	0	0	0	2	0	0	0	0	0	1	0	0	0	0	0	0
Pontimonas salivibrio	S	0	0	0	0	0	0	0	0	0	0	0	62	0	0	0	0	0	0	0	0	2	0	0	0	0	0	1	0	0	0	0	0	0
Lysinimonas	G	0	0	0	0	0	0	0	0	1	0	0	0	0	0	0	0	0	0	0	0	0	0	0	1	0	0	0	0	0	0	0	0	0
Lysinimonas sp. 2DFWR-13	S	0	0	0	0	0	0	0	0	1	0	0	0	0	0	0	0	0	0	0	0	0	0	0	1	0	0	0	0	0	0	0	0	0
Gryllotalpicola	G	0	0	0	0	0	0	0	0	2	0	0	2	0	0	0	0	0	0	0	0	0	0	0	0	0	0	0	0	0	0	0	0	0
Gryllotalpicola sp. 2DFW1naM-5	S	0	0	0	0	0	0	0	0	2	0	0	2	0	0	0	0	0	0	0	0	0	0	0	0	0	0	0	0	0	0	0	0	0
Microterricola	G	0	0	0	0	0	0	0	0	0	0	0	0	0	0	0	0	1	1	0	1	4	0	0	2	0	0	1	0	0	0	0	0	0
Microterricola viridarii	S	0	0	0	0	0	0	0	0	0	0	0	0	0	0	0	0	1	1	0	1	4	0	0	2	0	0	1	0	0	0	0	0	0
Frondihabitans	G	0	0	0	0	0	1	0	0	1	0	0	1	0	0	7	0	0	0	0	0	0	0	0	0	0	0	0	0	0	1	0	0	1
Frondihabitans sp. 762G35	S	0	0	0	0	0	1	0	0	0	0	0	1	0	0	0	0	0	0	0	0	0	0	0	0	0	0	0	0	0	0	0	0	0
Frondihabitans sp. PAMC 28766	S	0	0	0	0	0	0	0	0	1	0	0	0	0	0	0	0	0	0	0	0	0	0	0	0	0	0	0	0	0	1	0	0	1
Humibacter	G	0	0	0	0	0	0	0	0	0	0	0	0	0	0	0	0	0	0	0	0	0	0	0	0	0	0	0	0	1	0	0	0	0
Humibacter sp. BT3na5	S	0	0	0	0	0	0	0	0	0	0	0	0	0	0	0	0	0	0	0	0	0	0	0	0	0	0	0	0	1	0	0	0	0
Microcella	G	0	0	0	0	0	0	0	0	0	0	0	1	0	0	0	0	0	0	0	0	0	0	0	0	0	0	0	0	0	0	0	0	0
Microcella alkaliphila	S	0	0	0	0	0	0	0	0	0	0	0	1	0	0	0	0	0	0	0	0	0	0	0	0	0	0	0	0	0	0	0	0	0
Clavibacter	G	0	0	2	0	1	12	0	0	7	0	0	6	0	0	8	0	0	7	0	0	17	0	0	41	0	0	14	0	0	18	0	0	5
Clavibacter michiganensis	S	0	0	2	0	1	12	0	0	7	0	0	6	0	0	8	0	0	7	0	0	17	0	0	41	0	0	14	0	0	18	0	0	5
Clavibacter michiganensis subsp. nebraskensis	-	0	0	0	0	0	0	0	0	0	0	0	0	0	0	0	0	0	0	0	0	0	0	0	1	0	0	0	0	0	0	0	0	0
Clavibacter michiganensis subsp. nebraskensis NCPPB 2581	-	0	0	0	0	0	0	0	0	0	0	0	0	0	0	0	0	0	0	0	0	0	0	0	1	0	0	0	0	0	0	0	0	0
Clavibacter michiganensis subsp. sepedonicus	-	0	0	0	0	0	0	0	0	0	0	0	3	0	0	0	0	0	0	0	0	0	0	0	0	0	0	0	0	0	0	0	0	0
Clavibacter michiganensis subsp. michiganensis	-	0	0	0	0	1	0	0	0	1	0	0	0	0	0	0	0	0	0	0	0	0	0	0	0	0	0	0	0	0	0	0	0	0
Clavibacter michiganensis subsp. michiganensis NCPPB 382	-	0	0	0	0	1	0	0	0	1	0	0	0	0	0	0	0	0	0	0	0	0	0	0	0	0	0	0	0	0	0	0	0	0
Clavibacter michiganensis subsp. insidiosus	-	0	0	2	0	0	12	0	0	4	0	0	1	0	0	8	0	0	7	0	0	17	0	0	40	0	0	14	0	0	13	0	0	5
Clavibacter michiganensis subsp. capsici	-	0	0	0	0	0	0	0	0	0	0	0	0	0	0	0	0	0	0	0	0	0	0	0	0	0	0	0	0	0	2	0	0	0
Plantibacter	G	0	0	0	0	0	0	0	0	0	0	0	0	0	0	1	0	0	0	0	0	0	0	0	1	0	0	0	0	0	0	0	0	0
Plantibacter flavus	S	0	0	0	0	0	0	0	0	0	0	0	0	0	0	0	0	0	0	0	0	0	0	0	1	0	0	0	0	0	0	0	0	0
Plantibacter sp. PA-3-X8	S	0	0	0	0	0	0	0	0	0	0	0	0	0	0	1	0	0	0	0	0	0	0	0	0	0	0	0	0	0	0	0	0	0
Leifsonia	G	0	1	2	0	0	3	0	0	2	0	0	5	0	0	1	0	0	2	0	0	21	0	0	4	0	0	1	0	0	46	0	0	1
Leifsonia xyli	S	0	0	0	0	0	0	0	0	0	0	0	1	0	0	0	0	0	0	0	0	0	0	0	0	0	0	0	0	0	0	0	0	1
Leifsonia sp. 21MFCrub1.1	S	0	0	0	0	0	1	0	0	2	0	0	2	0	0	1	0	0	2	0	0	21	0	0	4	0	0	1	0	0	46	0	0	0
Mycetocola	G	0	0	0	0	0	0	0	0	0	0	0	0	0	0	0	0	0	0	0	0	0	0	0	0	0	0	0	0	0	1	0	0	0
Mycetocola sp. 449	S	0	0	0	0	0	0	0	0	0	0	0	0	0	0	0	0	0	0	0	0	0	0	0	0	0	0	0	0	0	1	0	0	0
Cryobacterium	G	0	0	1	0	0	0	0	0	254	0	0	11	0	1	0	0	0	0	0	0	12	0	1	0	0	0	0	0	0	0	0	0	0
Cryobacterium arcticum	S	0	0	0	0	0	0	0	0	0	0	0	0	0	1	0	0	0	0	0	0	0	0	0	0	0	0	0	0	0	0	0	0	0
Cryobacterium sp. LWna97	S	0	0	1	0	0	0	0	0	0	0	0	0	0	0	0	0	0	0	0	0	0	0	1	0	0	0	0	0	0	0	0	0	0
Agrococcus	G	0	0	1	0	0	2	0	0	0	0	0	2	0	0	3	0	0	0	0	0	0	0	0	1	0	0	0	0	0	2	0	0	0
Agrococcus jejuensis	S	0	0	1	0	0	0	0	0	0	0	0	2	0	0	2	0	0	0	0	0	0	0	0	0	0	0	0	0	0	2	0	0	0
Agrococcus carbonis	S	0	0	0	0	0	2	0	0	0	0	0	0	0	0	1	0	0	0	0	0	0	0	0	1	0	0	0	0	0	0	0	0	0
Rathayibacter	G	0	0	6	0	0	0	0	0	5	0	0	24	0	0	4	0	0	25	0	0	16	0	0	25	0	0	8	0	0	41	0	0	8
Rathayibacter tritici	S	0	0	5	0	0	0	0	0	5	0	0	21	0	0	4	0	0	25	0	0	14	0	0	24	0	0	8	0	0	41	0	0	8
Rathayibacter toxicus	S	0	0	1	0	0	0	0	0	0	0	0	3	0	0	0	0	0	0	0	0	2	0	0	1	0	0	0	0	0	0	0	0	0
Microbacterium	G	0	1	18	0	1	3	0	0	4	0	1	35	0	0	7	0	1	5	0	2	6	0	0	11	0	1	2	0	0	1	0	0	4
Microbacterium sp. 1naM-3C3	S	0	0	2	0	0	0	0	0	0	0	0	0	0	0	0	0	0	0	0	0	0	0	0	1	0	0	0	0	0	0	0	0	0
Microbacterium sp. ABRD_28	S	0	0	0	0	0	0	0	0	0	0	0	2	0	0	0	0	0	0	0	0	1	0	0	0	0	0	0	0	0	0	0	0	0
Microbacterium sp. Y-na1	S	0	0	3	0	0	0	0	0	0	0	0	2	0	0	0	0	0	0	0	0	0	0	0	0	0	0	0	0	0	0	0	0	0
Microbacterium sp. PM5	S	0	0	2	0	0	0	0	0	0	0	0	2	0	0	0	0	0	1	0	0	0	0	0	2	0	0	0	0	0	0	0	0	0
Microbacterium sp. TPU 3598	S	0	0	2	0	0	0	0	0	1	0	0	3	0	0	2	0	0	0	0	0	0	0	0	1	0	0	0	0	0	0	0	0	0
Microbacterium sp. 1.5R	S	0	0	0	0	0	0	0	0	0	0	0	0	0	0	0	0	0	0	0	0	0	0	0	1	0	0	0	0	0	0	0	0	0
Microbacterium sp. BH-3-3-3	S	0	0	0	0	0	0	0	0	0	0	1	0	0	0	0	0	0	0	0	0	1	0	0	0	0	0	0	0	0	0	0	0	0
Microbacterium sp. No. 7	S	0	0	0	0	0	2	0	0	0	0	0	2	0	0	0	0	0	0	0	0	1	0	0	3	0	0	0	0	0	0	0	0	0
Microbacterium testaceum	S	0	0	1	0	1	0	0	0	0	0	0	1	0	0	0	0	0	0	0	0	0	0	0	0	0	0	0	0	0	0	0	0	1
Microbacterium testaceum StLBna37	-	0	0	1	0	1	0	0	0	0	0	0	1	0	0	0	0	0	0	0	0	0	0	0	0	0	0	0	0	0	0	0	0	1
Microbacterium sp. LKLna4	S	0	0	0	0	0	0	0	0	0	0	0	0	0	0	0	0	0	0	0	0	0	0	0	1	0	0	0	0	0	0	0	0	0
Microbacterium pygmaeum	S	0	0	1	0	0	0	0	0	0	0	0	2	0	0	0	0	0	0	0	1	0	0	0	0	0	0	0	0	0	0	0	0	1
Microbacterium sp. XT11	S	0	0	0	0	0	1	0	0	0	0	0	0	0	0	0	0	0	0	0	1	0	0	0	0	0	0	0	0	0	0	0	0	0
Microbacterium paludicola	S	0	0	0	0	0	0	0	0	1	0	0	0	0	0	0	0	0	0	0	0	0	0	0	0	0	0	0	0	0	0	0	0	0
Microbacterium hominis	S	0	1	0	0	0	0	0	0	1	0	0	0	0	0	0	0	0	0	0	0	0	0	0	0	0	0	0	0	0	1	0	0	0
Microbacterium foliorum	S	0	0	0	0	0	0	0	0	1	0	0	4	0	0	1	0	0	1	0	0	2	0	0	0	0	0	0	0	0	0	0	0	0
Microbacterium chocolatum	S	0	0	0	0	0	0	0	0	0	0	0	2	0	0	0	0	0	0	0	0	0	0	0	0	0	1	2	0	0	0	0	0	0
Microbacterium aurum	S	0	0	2	0	0	0	0	0	0	0	0	9	0	0	2	0	0	0	0	0	0	0	0	0	0	0	0	0	0	0	0	0	0
Curtobacterium	G	0	0	1	0	0	1	0	0	0	0	0	5	0	0	0	0	0	0	0	0	0	0	0	0	0	0	7	0	0	3	0	0	0
Curtobacterium pusillum	S	0	0	0	0	0	0	0	0	0	0	0	2	0	0	0	0	0	0	0	0	0	0	0	0	0	0	0	0	0	0	0	0	0
Curtobacterium sp. MR_MD2na14	S	0	0	1	0	0	1	0	0	0	0	0	0	0	0	0	0	0	0	0	0	0	0	0	0	0	0	7	0	0	2	0	0	0
Curtobacterium sp. BH-2-1-1	S	0	0	0	0	0	0	0	0	0	0	0	0	0	0	0	0	0	0	0	0	0	0	0	0	0	0	0	0	0	1	0	0	0
Promicromonosporaceae	F	1	0	7	0	0	3	5	0	20	0	1	3	0	1	3	1	0	1	1	0	6	1	0	2	3	0	1	0	0	5	0	1	4
Xylanimonas	G	1	0	1	0	0	0	5	0	1	0	0	1	0	0	0	1	0	0	1	0	0	1	0	0	3	0	0	0	0	2	0	0	1
Xylanimonas cellulosilytica	S	1	0	1	0	0	0	5	0	1	0	0	1	0	0	0	1	0	0	1	0	0	1	0	0	3	0	0	0	0	2	0	0	1
Xylanimonas cellulosilytica DSM 15894	-	1	0	1	0	0	0	5	0	1	0	0	1	0	0	0	1	0	0	1	0	0	1	0	0	3	0	0	0	0	2	0	0	1
Isoptericola	G	0	0	3	0	0	3	0	0	3	0	1	2	0	1	3	0	0	1	0	0	5	0	0	2	0	0	1	0	0	1	0	1	3
Isoptericola variabilis	S	0	0	3	0	0	3	0	0	0	0	1	1	0	1	1	0	0	1	0	0	2	0	0	0	0	0	1	0	0	1	0	1	3
Isoptericola variabilis 225	-	0	0	3	0	0	3	0	0	0	0	1	1	0	1	1	0	0	1	0	0	2	0	0	0	0	0	1	0	0	1	0	1	3
Isoptericola dokdonensis	S	0	0	0	0	0	0	0	0	3	0	0	1	0	0	2	0	0	0	0	0	3	0	0	2	0	0	0	0	0	0	0	0	0
Isoptericola dokdonensis DS-3	-	0	0	0	0	0	0	0	0	3	0	0	1	0	0	2	0	0	0	0	0	3	0	0	2	0	0	0	0	0	0	0	0	0
Cellulomonadaceae	F	0	0	6	0	0	0	0	0	16	0	0	11	0	1	2	0	0	1	1	0	4	0	0	63	1	0	5	0	0	15	0	0	0
Cellulomonas	G	0	0	1	0	0	0	0	0	16	0	0	6	0	1	2	0	0	1	1	0	3	0	0	63	1	0	5	0	0	15	0	0	0
Cellulomonas gilvus	S	0	0	0	0	0	0	0	0	0	0	0	2	0	0	0	0	0	1	1	0	0	0	0	0	0	0	0	0	0	0	0	0	0
Cellulomonas gilvus ATCC 13127	-	0	0	0	0	0	0	0	0	0	0	0	2	0	0	0	0	0	1	1	0	0	0	0	0	0	0	0	0	0	0	0	0	0
Cellulomonas fimi	S	0	0	1	0	0	0	0	0	16	0	0	4	0	0	0	0	0	0	0	0	3	0	0	61	0	0	4	0	0	14	0	0	0
Cellulomonas fimi ATCC 484	-	0	0	1	0	0	0	0	0	16	0	0	4	0	0	0	0	0	0	0	0	3	0	0	61	0	0	4	0	0	14	0	0	0
Cellulomonas flavigena	S	0	0	0	0	0	0	0	0	0	0	0	0	0	1	0	0	0	0	0	0	0	0	0	2	0	0	1	0	0	0	0	0	0
Cellulomonas flavigena DSM 2na1na9	-	0	0	0	0	0	0	0	0	0	0	0	0	0	1	0	0	0	0	0	0	0	0	0	2	0	0	1	0	0	0	0	0	0
Paraoerskovia	G	0	0	5	0	0	0	0	0	0	0	0	5	0	0	0	0	0	0	0	0	1	0	0	0	0	0	0	0	0	0	0	0	0
Paraoerskovia marina	S	0	0	5	0	0	0	0	0	0	0	0	5	0	0	0	0	0	0	0	0	1	0	0	0	0	0	0	0	0	0	0	0	0
Dermatophilaceae	F	0	0	6	0	0	0	0	0	0	0	0	0	0	0	1	0	0	1	0	0	3	0	0	3	0	0	1	0	0	3	0	0	0
Dermatophilus	G	0	0	3	0	0	0	0	0	0	0	0	0	0	0	1	0	0	1	0	0	2	0	0	3	0	0	1	0	0	3	0	0	0
Dermatophilus congolensis	S	0	0	3	0	0	0	0	0	0	0	0	0	0	0	1	0	0	1	0	0	2	0	0	3	0	0	1	0	0	3	0	0	0
Austwickia	G	0	0	3	0	0	0	0	0	0	0	0	0	0	0	0	0	0	0	0	0	1	0	0	0	0	0	0	0	0	0	0	0	0
Austwickia chelonae	S	0	0	3	0	0	0	0	0	0	0	0	0	0	0	0	0	0	0	0	0	1	0	0	0	0	0	0	0	0	0	0	0	0
Brevibacteriaceae	F	0	0	18	0	0	2	0	0	1	0	0	39	1	1	7	1	0	3	0	0	2	1	0	2	0	0	1	0	0	8	0	0	0
Brevibacterium	G	0	0	18	0	0	2	0	0	1	0	0	39	1	1	7	1	0	3	0	0	2	1	0	2	0	0	1	0	0	8	0	0	0
Brevibacterium linens	S	0	0	1	0	0	0	0	0	0	0	0	6	0	0	0	0	0	0	0	0	1	0	0	0	0	0	0	0	0	0	0	0	0
Brevibacterium aurantiacum	S	0	0	2	0	0	0	0	0	1	0	0	15	0	0	5	0	0	0	0	0	0	0	0	1	0	0	0	0	0	2	0	0	0
Brevibacterium sandarakinum	S	0	0	0	0	0	0	0	0	0	0	0	2	0	1	0	0	0	0	0	0	0	0	0	0	0	0	0	0	0	0	0	0	0
Brevibacterium siliguriense	S	0	0	1	0	0	2	0	0	0	0	0	2	0	0	0	0	0	1	0	0	0	0	0	0	0	0	0	0	0	3	0	0	0
Intrasporangiaceae	F	0	0	46	0	0	9	0	0	4	0	0	94	0	0	17	0	0	1	0	1	1	0	0	6	0	0	3	0	0	7	0	0	4
Intrasporangium	G	0	0	0	0	0	1	0	0	1	0	0	4	0	0	0	0	0	0	0	0	0	0	0	0	0	0	1	0	0	0	0	0	0
Intrasporangium calvum	S	0	0	0	0	0	1	0	0	1	0	0	4	0	0	0	0	0	0	0	0	0	0	0	0	0	0	1	0	0	0	0	0	0
Janibacter	G	0	0	44	0	0	4	0	0	3	0	0	77	0	0	9	0	0	0	0	0	0	0	0	4	0	0	0	0	0	4	0	0	2
Janibacter indicus	S	0	0	44	0	0	4	0	0	3	0	0	77	0	0	9	0	0	0	0	0	0	0	0	4	0	0	0	0	0	4	0	0	2
Ornithinimicrobium	G	0	0	0	0	0	0	0	0	0	0	0	2	0	0	0	0	0	1	0	0	0	0	0	1	0	0	1	0	0	0	0	0	0
Ornithinimicrobium sp. AMA33na5	S	0	0	0	0	0	0	0	0	0	0	0	2	0	0	0	0	0	1	0	0	0	0	0	1	0	0	1	0	0	0	0	0	0
Serinicoccus	G	0	0	2	0	0	0	0	0	0	0	0	0	0	0	0	0	0	0	0	0	0	0	0	0	0	0	0	0	0	0	0	0	1
Serinicoccus sp. JLT9	S	0	0	2	0	0	0	0	0	0	0	0	0	0	0	0	0	0	0	0	0	0	0	0	0	0	0	0	0	0	0	0	0	1
Arsenicicoccus	G	0	0	0	0	0	2	0	0	0	0	0	0	0	0	0	0	0	0	0	0	1	0	0	1	0	0	0	0	0	3	0	0	1
Arsenicicoccus sp. oral taxon 19na	S	0	0	0	0	0	2	0	0	0	0	0	0	0	0	0	0	0	0	0	0	1	0	0	1	0	0	0	0	0	3	0	0	1
Phycicoccus	G	0	0	0	0	0	1	0	0	0	0	0	0	0	0	0	0	0	0	0	1	0	0	0	0	0	0	0	0	0	0	0	0	0
Phycicoccus dokdonensis	S	0	0	0	0	0	1	0	0	0	0	0	0	0	0	0	0	0	0	0	1	0	0	0	0	0	0	0	0	0	0	0	0	0
Jonesiaceae	F	0	0	0	0	0	0	0	0	0	0	0	7	0	0	0	3	0	0	0	0	1	0	0	2	0	0	0	0	0	1	0	0	0
Jonesia	G	0	0	0	0	0	0	0	0	0	0	0	7	0	0	0	3	0	0	0	0	1	0	0	2	0	0	0	0	0	1	0	0	0
Jonesia denitrificans	S	0	0	0	0	0	0	0	0	0	0	0	7	0	0	0	3	0	0	0	0	1	0	0	2	0	0	0	0	0	1	0	0	0
Beutenbergiaceae	F	0	0	2	0	0	4	0	0	1	0	1	12	0	0	0	0	0	2	0	0	0	0	0	0	0	0	0	0	0	0	0	0	0
Beutenbergia	G	0	0	0	0	0	2	0	0	1	0	1	0	0	0	0	0	0	0	0	0	0	0	0	0	0	0	0	0	0	0	0	0	0
Beutenbergia cavernae	S	0	0	0	0	0	2	0	0	1	0	1	0	0	0	0	0	0	0	0	0	0	0	0	0	0	0	0	0	0	0	0	0	0
Beutenbergia cavernae DSM 12333	-	0	0	0	0	0	2	0	0	1	0	1	0	0	0	0	0	0	0	0	0	0	0	0	0	0	0	0	0	0	0	0	0	0
Miniimonas	G	0	0	2	0	0	2	0	0	0	0	0	12	0	0	0	0	0	2	0	0	0	0	0	0	0	0	0	0	0	0	0	0	0
Miniimonas sp. S16	S	0	0	2	0	0	2	0	0	0	0	0	12	0	0	0	0	0	2	0	0	0	0	0	0	0	0	0	0	0	0	0	0	0
Dermacoccaceae	F	0	0	178	0	0	8	0	0	5	0	0	153	0	0	24	0	0	0	0	0	2	0	0	1	0	0	0	0	0	4	0	0	4
Dermacoccus	G	0	0	55	0	0	4	0	0	3	0	0	40	0	0	4	0	0	0	0	0	0	0	0	0	0	0	0	0	0	0	0	0	0
Dermacoccus nishinomiyaensis	S	0	0	55	0	0	4	0	0	3	0	0	40	0	0	4	0	0	0	0	0	0	0	0	0	0	0	0	0	0	0	0	0	0
Kytococcus	G	0	0	122	0	0	4	0	0	2	0	0	111	0	0	20	0	0	0	0	0	2	0	0	0	0	0	0	0	0	3	0	0	4
Kytococcus sedentarius	S	0	0	122	0	0	4	0	0	2	0	0	111	0	0	20	0	0	0	0	0	2	0	0	0	0	0	0	0	0	3	0	0	4
Kytococcus sedentarius DSM 2na547	-	0	0	122	0	0	4	0	0	2	0	0	111	0	0	20	0	0	0	0	0	2	0	0	0	0	0	0	0	0	3	0	0	4
Luteipulveratus	G	0	0	0	0	0	0	0	0	0	0	0	2	0	0	0	0	0	0	0	0	0	0	0	1	0	0	0	0	0	1	0	0	0
Luteipulveratus mongoliensis	S	0	0	0	0	0	0	0	0	0	0	0	2	0	0	0	0	0	0	0	0	0	0	0	1	0	0	0	0	0	1	0	0	0
Bogoriellaceae	F	0	1	2	0	0	2	0	0	0	0	0	1	0	0	0	0	0	0	0	0	0	0	0	1	0	0	2	0	0	0	0	0	0
Georgenia	G	0	1	2	0	0	2	0	0	0	0	0	1	0	0	0	0	0	0	0	0	0	0	0	1	0	0	2	0	0	0	0	0	0
Georgenia sp. ZLJna423	S	0	1	2	0	0	2	0	0	0	0	0	1	0	0	0	0	0	0	0	0	0	0	0	1	0	0	2	0	0	0	0	0	0
Sanguibacteraceae	F	0	0	1	0	0	0	0	0	0	0	0	0	0	0	1	0	0	0	0	0	0	0	0	0	0	0	0	0	0	0	0	0	0
Sanguibacter	G	0	0	1	0	0	0	0	0	0	0	0	0	0	0	1	0	0	0	0	0	0	0	0	0	0	0	0	0	0	0	0	0	0
Sanguibacter keddieii	S	0	0	1	0	0	0	0	0	0	0	0	0	0	0	1	0	0	0	0	0	0	0	0	0	0	0	0	0	0	0	0	0	0
Sanguibacter keddieii DSM 1na542	-	0	0	1	0	0	0	0	0	0	0	0	0	0	0	1	0	0	0	0	0	0	0	0	0	0	0	0	0	0	0	0	0	0
unclassified Micrococcales	-	0	0	0	0	0	0	0	0	0	0	0	0	0	0	0	0	0	2	0	0	0	0	0	0	0	0	0	0	0	0	0	0	0
Tropheryma	G	0	0	0	0	0	0	0	0	0	0	0	0	0	0	0	0	0	2	0	0	0	0	0	0	0	0	0	0	0	0	0	0	0
Tropheryma whipplei	S	0	0	0	0	0	0	0	0	0	0	0	0	0	0	0	0	0	2	0	0	0	0	0	0	0	0	0	0	0	0	0	0	0
Frankiales	O	44	1	5	0	0	1	82	0	4	2	0	13	0	0	5	5	1	9	1	0	7	34	0	14	0	1	5	0	0	2	0	1	6
Frankiaceae	F	44	1	4	0	0	1	82	0	4	2	0	11	0	0	4	5	1	9	1	0	7	34	0	13	0	1	5	0	0	2	0	1	6
Frankia	G	44	0	4	0	0	1	82	0	4	2	0	9	0	0	4	5	1	8	1	0	7	34	0	13	0	1	5	0	0	2	0	0	6
Frankia casuarinae	S	44	0	0	0	0	0	82	0	3	2	0	0	0	0	1	5	0	2	1	0	0	34	0	2	0	0	0	0	0	0	0	0	0
Frankia alni	S	0	0	0	0	0	0	0	0	0	0	0	0	0	0	1	0	0	2	0	0	1	0	0	1	0	0	0	0	0	0	0	0	2
Frankia alni ACN14a	-	0	0	0	0	0	0	0	0	0	0	0	0	0	0	1	0	0	2	0	0	1	0	0	1	0	0	0	0	0	0	0	0	2
Frankia sp. EAN1pec	S	0	0	2	0	0	0	0	0	0	0	0	2	0	0	0	0	1	1	0	0	2	0	0	1	0	1	4	0	0	1	0	0	1
Frankia inefficax	S	0	0	0	0	0	0	0	0	1	0	0	2	0	0	2	0	0	2	0	0	2	0	0	1	0	0	1	0	0	1	0	0	3
Frankia symbiont of Datisca glomerata	S	0	0	2	0	0	0	0	0	0	0	0	1	0	0	0	0	0	0	0	0	2	0	0	5	0	0	0	0	0	0	0	0	0
Frankia sp. QA3	S	0	0	0	0	0	1	0	0	0	0	0	1	0	0	0	0	0	1	0	0	0	0	0	0	0	0	0	0	0	0	0	0	0
Jatrophihabitans	G	0	1	0	0	0	0	0	0	0	0	0	2	0	0	0	0	0	1	0	0	0	0	0	0	0	0	0	0	0	0	0	1	0
Jatrophihabitans sp. GAS493	S	0	1	0	0	0	0	0	0	0	0	0	2	0	0	0	0	0	1	0	0	0	0	0	0	0	0	0	0	0	0	0	1	0
unclassified Frankiales	-	0	0	0	0	0	0	0	0	0	0	0	0	0	0	0	0	0	0	0	0	0	0	0	1	0	0	0	0	0	0	0	0	0
unclassified Frankiales (miscellaneous)	-	0	0	0	0	0	0	0	0	0	0	0	0	0	0	0	0	0	0	0	0	0	0	0	1	0	0	0	0	0	0	0	0	0
Frankineae bacterium MT45	S	0	0	0	0	0	0	0	0	0	0	0	0	0	0	0	0	0	0	0	0	0	0	0	1	0	0	0	0	0	0	0	0	0
Actinomycetales	O	28	0	142	3	0	5	5	0	10	352	0	431	679	0	15	139	0	17	43	0	61	603	1	79	3	0	7	0	0	27	0	1	9
Actinomycetaceae	F	28	0	142	3	0	5	5	0	10	352	0	431	679	0	15	139	0	17	43	0	61	603	1	79	3	0	7	0	0	27	0	1	9
Actinomyces	G	28	0	129	3	0	3	5	0	9	352	0	415	678	0	14	138	0	14	43	0	47	603	0	78	2	0	6	0	0	23	0	1	7
Actinomyces sp. Chiba1na1	S	18	0	2	0	0	2	0	0	0	0	0	0	0	0	0	0	0	0	0	0	0	0	0	3	0	0	2	0	0	0	0	0	1
Actinomyces radicidentis	S	4	0	10	0	0	1	0	0	0	0	0	10	0	0	2	0	0	0	0	0	13	1	0	1	0	0	1	0	0	2	0	0	1
Actinomyces oris	S	1	0	31	0	0	0	0	0	0	0	0	20	0	0	4	0	0	6	0	0	6	0	0	10	0	0	0	0	0	2	0	1	0
Actinomyces pacaensis	S	1	0	1	3	0	0	1	0	0	246	0	103	532	0	2	28	0	0	15	0	4	476	0	10	0	0	0	0	0	2	0	0	0
Actinomyces meyeri	S	0	0	11	0	0	0	0	0	0	58	0	153	0	0	2	92	0	0	20	0	2	57	0	19	0	0	0	0	0	3	0	0	2
Actinomyces radingae	S	0	0	5	0	0	0	0	0	0	13	0	4	0	0	2	2	0	0	1	0	0	2	0	2	0	0	0	0	0	2	0	0	0
Actinomyces hongkongensis	S	0	0	1	0	0	0	0	0	0	0	0	3	0	0	0	0	0	1	0	0	1	0	0	5	0	0	1	0	0	0	0	0	0
Actinomyces sp. oral taxon 414	S	0	0	6	0	0	0	0	0	5	0	0	3	0	0	0	0	0	1	0	0	0	0	0	1	1	0	0	0	0	4	0	0	0
Actinomyces sp. VUL4_3	S	0	0	0	0	0	0	0	0	0	0	0	3	0	0	0	0	0	0	0	0	5	0	0	2	0	0	0	0	0	0	0	0	0
Actinomyces gaoshouyii	S	0	0	5	0	0	0	2	0	0	13	0	3	14	0	0	5	0	2	6	0	1	18	0	5	0	0	0	0	0	0	0	0	0
Actinomyces sp. Z16	S	0	0	1	0	0	0	0	0	0	0	0	5	0	0	0	0	0	0	0	0	2	0	0	1	0	0	1	0	0	0	0	0	1
Actinomyces sp. oral taxon 897	S	0	0	4	0	0	0	0	0	0	0	0	4	0	0	1	0	0	0	0	0	3	0	0	0	0	0	0	0	0	0	0	0	2
Actinomyces sp. 2129	S	0	0	0	0	0	0	0	0	2	0	0	0	0	0	0	0	0	0	0	0	0	0	0	1	0	0	1	0	0	0	0	0	0
Mobiluncus	G	0	0	2	0	0	0	0	0	0	0	0	4	0	0	1	0	0	2	0	0	4	0	0	0	0	0	0	0	0	0	0	0	0
Mobiluncus curtisii	S	0	0	2	0	0	0	0	0	0	0	0	4	0	0	1	0	0	2	0	0	4	0	0	0	0	0	0	0	0	0	0	0	0
Mobiluncus curtisii ATCC 43na63	-	0	0	2	0	0	0	0	0	0	0	0	4	0	0	1	0	0	2	0	0	4	0	0	0	0	0	0	0	0	0	0	0	0
Arcanobacterium	G	0	0	2	0	0	0	0	0	1	0	0	5	0	0	0	0	0	0	0	0	7	0	0	0	1	0	1	0	0	4	0	0	2
Arcanobacterium haemolyticum	S	0	0	1	0	0	0	0	0	0	0	0	3	0	0	0	0	0	0	0	0	3	0	0	0	1	0	0	0	0	4	0	0	2
Arcanobacterium phocae	S	0	0	0	0	0	0	0	0	0	0	0	2	0	0	0	0	0	0	0	0	3	0	0	0	0	0	1	0	0	0	0	0	0
Trueperella	G	0	0	2	0	0	2	0	0	0	0	0	0	1	0	0	0	0	1	0	0	1	0	1	0	0	0	0	0	0	0	0	0	0
Trueperella pyogenes	S	0	0	2	0	0	2	0	0	0	0	0	0	1	0	0	0	0	1	0	0	1	0	1	0	0	0	0	0	0	0	0	0	0
Actinotignum	G	0	0	3	0	0	0	0	0	0	0	0	5	0	0	0	0	0	0	0	0	0	0	0	0	0	0	0	0	0	0	0	0	0
Actinotignum schaalii	S	0	0	3	0	0	0	0	0	0	0	0	5	0	0	0	0	0	0	0	0	0	0	0	0	0	0	0	0	0	0	0	0	0
Candidatus nanopelagicales	O	5	0	1	0	0	1	0	0	19	0	0	11	0	0	2	0	0	4	0	0	9	0	0	23	0	0	1	0	0	4	0	0	0
Candidatus nanopelagicaceae	F	5	0	1	0	0	1	0	0	19	0	0	11	0	0	2	0	0	4	0	0	9	0	0	23	0	0	1	0	0	4	0	0	0
Candidatus Planktophila	G	1	0	1	0	0	1	0	0	19	0	0	9	0	0	0	0	0	4	0	0	9	0	0	22	0	0	0	0	0	3	0	0	0
Candidatus Planktophila lacus	S	1	0	0	0	0	0	0	0	0	0	0	0	0	0	0	0	0	0	0	0	0	0	0	0	0	0	0	0	0	0	0	0	0
Candidatus Planktophila limnetica	S	0	0	1	0	0	1	0	0	16	0	0	3	0	0	0	0	0	4	0	0	8	0	0	22	0	0	0	0	0	3	0	0	0
Candidatus Planktophila versatilis	S	0	0	0	0	0	0	0	0	0	0	0	1	0	0	0	0	0	0	0	0	0	0	0	0	0	0	0	0	0	0	0	0	0
Candidatus Planktophila vernalis	S	0	0	0	0	0	0	0	0	3	0	0	0	0	0	0	0	0	0	0	0	0	0	0	0	0	0	0	0	0	0	0	0	0
Candidatus Planktophila dulcis	S	0	0	0	0	0	0	0	0	0	0	0	5	0	0	0	0	0	0	0	0	1	0	0	0	0	0	0	0	0	0	0	0	0
Candidatus nanopelagicus	G	0	0	0	0	0	0	0	0	0	0	0	2	0	0	2	0	0	0	0	0	0	0	0	1	0	0	1	0	0	1	0	0	0
Candidatus nanopelagicus hibericus	S	0	0	0	0	0	0	0	0	0	0	0	0	0	0	0	0	0	0	0	0	0	0	0	0	0	0	0	0	0	1	0	0	0
Candidatus nanopelagicus abundans	S	0	0	0	0	0	0	0	0	0	0	0	0	0	0	0	0	0	0	0	0	0	0	0	1	0	0	1	0	0	0	0	0	0
Streptosporangiales	O	5	0	33	0	0	10	9	0	112	0	0	67	0	0	150	0	0	4	0	0	8	7	1	15	0	0	6	0	0	6	0	0	16
Streptosporangiaceae	F	5	0	3	0	0	6	9	0	106	0	0	4	0	0	2	0	0	2	0	0	2	7	0	7	0	0	1	0	0	4	0	0	3
Nonomuraea	G	5	0	3	0	0	1	9	0	6	0	0	2	0	0	2	0	0	0	0	0	1	7	0	0	0	0	0	0	0	2	0	0	3
Nonomuraea sp. ATCC 55na76	S	5	0	3	0	0	1	9	0	6	0	0	2	0	0	2	0	0	0	0	0	1	7	0	0	0	0	0	0	0	2	0	0	3
Streptosporangium	G	0	0	0	0	0	5	0	0	100	0	0	2	0	0	0	0	0	2	0	0	1	0	0	7	0	0	1	0	0	2	0	0	0
Streptosporangium roseum	S	0	0	0	0	0	3	0	0	3	0	0	2	0	0	0	0	0	2	0	0	0	0	0	3	0	0	1	0	0	2	0	0	0
Streptosporangium roseum DSM 43na21	-	0	0	0	0	0	3	0	0	3	0	0	2	0	0	0	0	0	2	0	0	0	0	0	3	0	0	1	0	0	2	0	0	0
Streptosporangium sp. 'caverna'	S	0	0	0	0	0	2	0	0	0	0	0	0	0	0	0	0	0	0	0	0	1	0	0	4	0	0	0	0	0	0	0	0	0
Thermomonosporaceae	F	0	0	4	0	0	0	0	0	0	0	0	5	0	0	63	0	0	1	0	0	1	0	0	1	0	0	2	0	0	1	0	0	0
Actinomadura	G	0	0	4	0	0	0	0	0	0	0	0	5	0	0	62	0	0	1	0	0	0	0	0	1	0	0	0	0	0	1	0	0	0
Actinomadura amylolytica	S	0	0	4	0	0	0	0	0	0	0	0	5	0	0	62	0	0	1	0	0	0	0	0	1	0	0	0	0	0	1	0	0	0
Thermomonospora	G	0	0	0	0	0	0	0	0	0	0	0	0	0	0	1	0	0	0	0	0	1	0	0	0	0	0	2	0	0	0	0	0	0
Thermomonospora curvata	S	0	0	0	0	0	0	0	0	0	0	0	0	0	0	1	0	0	0	0	0	1	0	0	0	0	0	2	0	0	0	0	0	0
Thermomonospora curvata DSM 43183	-	0	0	0	0	0	0	0	0	0	0	0	0	0	0	1	0	0	0	0	0	1	0	0	0	0	0	2	0	0	0	0	0	0
Nocardiopsaceae	F	0	0	26	0	0	4	0	0	6	0	0	58	0	0	85	0	0	1	0	0	5	0	1	7	0	0	3	0	0	1	0	0	13
Nocardiopsis	G	0	0	2	0	0	4	0	0	3	0	0	3	0	0	4	0	0	1	0	0	5	0	1	3	0	0	3	0	0	1	0	0	12
Nocardiopsis dassonvillei	S	0	0	1	0	0	2	0	0	2	0	0	1	0	0	3	0	0	0	0	0	3	0	1	3	0	0	2	0	0	1	0	0	10
Nocardiopsis dassonvillei subsp. dassonvillei	-	0	0	0	0	0	0	0	0	1	0	0	0	0	0	2	0	0	0	0	0	2	0	0	1	0	0	0	0	0	0	0	0	0
Nocardiopsis dassonvillei subsp. dassonvillei DSM 43111	-	0	0	0	0	0	0	0	0	1	0	0	0	0	0	2	0	0	0	0	0	2	0	0	1	0	0	0	0	0	0	0	0	0
Nocardiopsis alba	S	0	0	1	0	0	0	0	0	0	0	0	0	0	0	0	0	0	0	0	0	0	0	0	0	0	0	0	0	0	0	0	0	1
Nocardiopsis alba ATCC BAA-2165	-	0	0	1	0	0	0	0	0	0	0	0	0	0	0	0	0	0	0	0	0	0	0	0	0	0	0	0	0	0	0	0	0	1
Nocardiopsis gilva	S	0	0	0	0	0	2	0	0	1	0	0	2	0	0	1	0	0	1	0	0	0	0	0	0	0	0	1	0	0	0	0	0	1
Nocardiopsis gilva YIM 9nana87	-	0	0	0	0	0	2	0	0	1	0	0	2	0	0	1	0	0	1	0	0	0	0	0	0	0	0	1	0	0	0	0	0	1
Thermobifida	G	0	0	24	0	0	0	0	0	3	0	0	55	0	0	81	0	0	0	0	0	0	0	0	4	0	0	0	0	0	0	0	0	1
Thermobifida fusca	S	0	0	24	0	0	0	0	0	3	0	0	55	0	0	81	0	0	0	0	0	0	0	0	4	0	0	0	0	0	0	0	0	1
Thermobifida fusca YX	-	0	0	24	0	0	0	0	0	3	0	0	55	0	0	81	0	0	0	0	0	0	0	0	4	0	0	0	0	0	0	0	0	1
Micromonosporales	O	4	3	24	0	2	76	0	1	14	0	1	124	1	2	36	0	2	21	0	0	51	0	2	74	0	1	14	0	0	26	0	2	17
Micromonosporaceae	F	4	3	24	0	2	76	0	1	14	0	1	124	1	2	36	0	2	21	0	0	51	0	2	74	0	1	14	0	0	26	0	2	17
Actinoplanes	G	0	3	7	0	0	4	0	1	8	0	1	102	0	0	2	0	1	1	0	0	18	0	0	32	0	0	1	0	0	0	0	1	1
Actinoplanes missouriensis	S	0	0	0	0	0	0	0	0	0	0	1	0	0	0	0	0	0	0	0	0	1	0	0	0	0	0	1	0	0	0	0	0	0
Actinoplanes missouriensis 431	-	0	0	0	0	0	0	0	0	0	0	1	0	0	0	0	0	0	0	0	0	1	0	0	0	0	0	1	0	0	0	0	0	0
Actinoplanes teichomyceticus	S	0	0	3	0	0	0	0	1	1	0	0	0	0	0	0	0	0	0	0	0	0	0	0	0	0	0	0	0	0	0	0	1	0
Actinoplanes teichomyceticus ATCC 31121	-	0	0	3	0	0	0	0	1	1	0	0	0	0	0	0	0	0	0	0	0	0	0	0	0	0	0	0	0	0	0	0	1	0
Actinoplanes derwentensis	S	0	3	0	0	0	0	0	0	0	0	0	3	0	0	0	0	1	1	0	0	4	0	0	0	0	0	0	0	0	0	0	0	0
Actinoplanes friuliensis	S	0	0	0	0	0	0	0	0	0	0	0	1	0	0	0	0	0	0	0	0	1	0	0	0	0	0	0	0	0	0	0	0	0
Actinoplanes friuliensis DSM 7358	-	0	0	0	0	0	0	0	0	0	0	0	1	0	0	0	0	0	0	0	0	1	0	0	0	0	0	0	0	0	0	0	0	0
Actinoplanes sp. N9na2-1na9	S	0	0	0	0	0	2	0	0	1	0	0	0	0	0	0	0	0	0	0	0	0	0	0	0	0	0	0	0	0	0	0	0	1
Micromonospora	G	0	0	10	0	1	71	0	0	6	0	0	19	0	1	6	0	1	15	0	0	32	0	2	38	0	1	12	0	0	22	0	0	15
Micromonospora narathiwatensis	S	0	0	0	0	0	1	0	0	2	0	0	0	0	0	1	0	0	0	0	0	0	0	0	0	0	0	0	0	0	0	0	0	0
Micromonospora sp. Bnana6	S	0	0	0	0	0	0	0	0	0	0	0	0	0	0	0	0	0	0	0	0	2	0	0	1	0	0	0	0	0	0	0	0	0
Micromonospora sp. WMMA2na32	S	0	0	0	0	0	0	0	0	1	0	0	4	0	0	0	0	0	0	0	0	0	0	0	0	0	0	0	0	0	0	0	0	0
Micromonospora zamorensis	S	0	0	0	0	0	0	0	0	0	0	0	0	0	0	0	0	0	0	0	0	0	0	0	0	0	0	1	0	0	0	0	0	0
Micromonospora sp. L5	S	0	0	0	0	0	2	0	0	0	0	0	0	0	0	0	0	0	0	0	0	0	0	0	1	0	0	0	0	0	0	0	0	0
Micromonospora tulbaghiae	S	0	0	0	0	0	0	0	0	0	0	0	1	0	1	0	0	0	0	0	0	0	0	0	0	0	0	0	0	0	0	0	0	0
Micromonospora coxensis	S	0	0	0	0	0	0	0	0	0	0	0	0	0	0	0	0	0	0	0	0	0	0	0	0	0	0	0	0	0	3	0	0	1
Micromonospora chokoriensis	S	0	0	0	0	0	1	0	0	0	0	0	0	0	0	0	0	0	0	0	0	3	0	0	1	0	0	0	0	0	0	0	0	0
Micromonospora krabiensis	S	0	0	0	0	0	3	0	0	0	0	0	1	0	0	0	0	1	1	0	0	2	0	0	3	0	0	5	0	0	5	0	0	5
Micromonospora siamensis	S	0	0	2	0	0	17	0	0	1	0	0	5	0	0	1	0	0	10	0	0	16	0	0	18	0	0	4	0	0	7	0	0	3
Micromonospora echinospora	S	0	0	0	0	0	41	0	0	0	0	0	0	0	0	1	0	0	1	0	0	0	0	0	1	0	0	0	0	0	2	0	0	4
Micromonospora rifamycinica	S	0	0	2	0	0	0	0	0	0	0	0	2	0	0	2	0	0	0	0	0	1	0	0	3	0	0	0	0	0	1	0	0	0
Micromonospora coriariae	S	0	0	0	0	0	0	0	0	0	0	0	0	0	0	0	0	0	0	0	0	0	0	0	2	0	0	0	0	0	0	0	0	1
Micromonospora auratinigra	S	0	0	2	0	0	0	0	0	0	0	0	3	0	0	0	0	0	0	0	0	2	0	0	1	0	0	0	0	0	0	0	0	0
Micromonospora purpureochromogenes	S	0	0	0	0	0	0	0	0	0	0	0	0	0	0	0	0	0	0	0	0	1	0	1	1	0	0	0	0	0	0	0	0	0
Micromonospora inositola	S	0	0	1	0	0	0	0	0	0	0	0	0	0	0	0	0	0	0	0	0	0	0	0	0	0	0	0	0	0	1	0	0	0
Micromonospora echinofusca	S	0	0	1	0	0	3	0	0	1	0	0	0	0	0	0	0	0	3	0	0	0	0	1	1	0	0	0	0	0	0	0	0	0
Micromonospora echinaurantiaca	S	0	0	0	0	0	0	0	0	0	0	0	1	0	0	0	0	0	0	0	0	2	0	0	1	0	0	2	0	0	2	0	0	0
Micromonospora aurantiaca	S	0	0	0	0	0	3	0	0	0	0	0	2	0	0	1	0	0	0	0	0	1	0	0	3	0	0	0	0	0	1	0	0	1
Micromonospora aurantiaca ATCC 27na29	-	0	0	0	0	0	2	0	0	0	0	0	2	0	0	1	0	0	0	0	0	0	0	0	2	0	0	0	0	0	1	0	0	1
Micromonospora viridifaciens	S	0	0	1	0	0	0	0	0	1	0	0	0	0	0	0	0	0	0	0	0	0	0	0	1	0	0	0	0	0	0	0	0	0
Verrucosispora	G	0	0	0	0	0	0	0	0	0	0	0	0	0	0	0	0	0	2	0	0	0	0	0	1	0	0	0	0	0	0	0	1	0
Verrucosispora maris	S	0	0	0	0	0	0	0	0	0	0	0	0	0	0	0	0	0	2	0	0	0	0	0	1	0	0	0	0	0	0	0	1	0
Verrucosispora maris AB-18-na32	-	0	0	0	0	0	0	0	0	0	0	0	0	0	0	0	0	0	2	0	0	0	0	0	1	0	0	0	0	0	0	0	1	0
Salinispora	G	0	0	0	0	1	0	0	0	0	0	0	0	1	1	0	0	0	0	0	0	0	0	0	1	0	0	1	0	0	1	0	0	0
Salinispora arenicola	S	0	0	0	0	1	0	0	0	0	0	0	0	0	1	0	0	0	0	0	0	0	0	0	1	0	0	1	0	0	1	0	0	0
Salinispora arenicola CNS-2na5	-	0	0	0	0	1	0	0	0	0	0	0	0	0	1	0	0	0	0	0	0	0	0	0	1	0	0	1	0	0	1	0	0	0
Plantactinospora	G	0	0	0	0	0	0	0	0	0	0	0	1	0	0	0	0	0	2	0	0	1	0	0	2	0	0	0	0	0	2	0	0	0
Plantactinospora sp. KBS5na	S	0	0	0	0	0	0	0	0	0	0	0	1	0	0	0	0	0	2	0	0	1	0	0	0	0	0	0	0	0	1	0	0	0
Plantactinospora sp. BC1	S	0	0	0	0	0	0	0	0	0	0	0	0	0	0	0	0	0	0	0	0	0	0	0	1	0	0	0	0	0	0	0	0	0
Streptomycetales	O	2	2	116	1	2	144	1	5	169	0	6	189	2	3	126	0	4	147	0	9	296	0	5	338	0	3	157	1	4	439	0	7	131
Streptomycetaceae	F	2	2	116	1	2	144	1	5	169	0	6	189	2	3	126	0	4	147	0	9	296	0	5	338	0	3	157	1	4	439	0	7	131
Streptomyces	G	2	2	110	1	2	135	1	5	168	0	6	164	2	3	112	0	4	142	0	7	289	0	5	322	0	3	150	1	4	432	0	7	124
Streptomyces sp. SAT1	S	2	0	1	1	0	1	0	0	0	0	0	0	1	0	0	0	0	0	0	0	2	0	0	2	0	0	0	0	0	0	0	0	0
Streptomyces albidoflavus group	-	0	0	0	0	0	0	0	1	0	0	1	0	0	0	0	0	0	0	0	0	0	0	0	0	0	0	0	0	1	1	0	0	1
Streptomyces albidoflavus	S	0	0	0	0	0	0	0	0	0	0	0	0	0	0	0	0	0	0	0	0	0	0	0	0	0	0	0	0	0	1	0	0	1
Streptomyces coelicolor	S	0	0	0	0	0	0	0	0	0	0	1	0	0	0	0	0	0	0	0	0	0	0	0	0	0	0	0	0	1	0	0	0	0
Streptomyces coelicolor A3(2)	-	0	0	0	0	0	0	0	0	0	0	1	0	0	0	0	0	0	0	0	0	0	0	0	0	0	0	0	0	1	0	0	0	0
Streptomyces sampsonii	S	0	0	0	0	0	0	0	1	0	0	0	0	0	0	0	0	0	0	0	0	0	0	0	0	0	0	0	0	0	0	0	0	0
Streptomyces qaidamensis	S	0	0	1	0	0	0	0	0	1	0	0	0	0	0	0	0	0	0	0	0	0	0	0	2	0	0	0	0	0	0	0	0	0
Streptomyces sp. 4F	S	0	0	0	0	0	0	0	0	0	0	0	0	0	0	0	0	0	0	0	0	0	0	0	0	0	0	0	0	0	1	0	0	0
Streptomyces sp. SM18	S	0	0	0	0	1	1	0	0	0	0	0	1	0	0	0	0	0	1	0	0	0	0	0	1	0	0	0	0	0	0	0	0	0
Streptomyces sp. CdTBna1	S	0	0	1	0	0	0	0	0	1	0	0	0	0	0	0	0	0	1	0	0	0	0	0	1	0	0	1	0	0	0	0	0	0
Streptomyces spongiicola	S	0	0	1	0	0	0	0	0	0	0	1	1	0	0	0	0	0	0	0	0	0	0	0	0	0	0	0	0	0	0	0	0	0
Streptomyces sp. Tue 6na75	S	0	0	0	0	0	0	0	0	0	0	0	0	0	0	0	0	0	2	0	0	0	0	1	0	0	0	0	0	0	1	0	0	0
Streptomyces sp. CFMR 7	S	0	0	0	0	0	0	0	0	1	0	0	0	0	0	0	0	0	0	0	0	2	0	0	0	0	0	0	0	0	0	0	0	0
Streptomyces formicae	S	0	0	1	0	0	0	0	0	2	0	0	2	0	0	0	0	0	1	0	0	1	0	0	4	0	0	2	0	0	0	0	0	0
Streptomyces sp. CCM_MD2na14	S	0	0	0	0	0	1	0	0	0	0	0	1	0	0	0	0	0	0	0	0	1	0	0	1	0	0	1	0	0	1	0	0	0
Streptomyces lunaelactis	S	0	0	0	0	0	0	0	0	0	0	0	0	0	0	1	0	0	0	0	0	1	0	0	3	0	0	1	0	0	0	0	0	1
Streptomyces sp. ADI95-16	S	0	0	0	0	0	0	0	0	0	0	0	0	0	0	0	0	0	0	0	0	0	0	0	1	0	0	0	0	0	0	0	0	0
Streptomyces sp. M56	S	0	0	1	0	0	1	0	0	0	0	0	0	0	0	2	0	0	0	0	0	0	0	0	1	0	0	1	0	0	0	0	0	0
Streptomyces sp. fd1-xmd	S	0	0	0	0	0	0	0	0	1	0	0	0	0	0	0	0	0	0	0	0	2	0	1	1	0	0	0	0	0	0	0	0	0
Streptomyces sp. Zna22	S	0	0	0	0	0	0	0	0	0	0	0	1	0	1	0	0	0	0	0	1	0	0	0	1	0	0	0	0	0	0	0	0	1
Streptomyces leeuwenhoekii	S	0	0	0	0	0	0	0	0	0	0	0	4	0	0	0	0	0	0	0	0	2	0	0	1	0	0	1	1	0	5	0	0	0
Streptomyces pluripotens	S	0	0	0	0	0	0	0	0	0	0	0	0	0	0	0	0	0	0	0	0	0	0	0	0	0	0	1	0	0	0	0	0	0
Streptomyces sp. PAMC 265na8	S	0	0	0	0	0	0	0	0	0	0	0	0	0	0	0	0	0	0	0	0	0	0	0	0	0	0	0	0	0	0	0	0	1
Streptomyces sp. 769	S	0	0	0	0	0	0	0	0	1	0	0	0	0	0	0	0	0	0	0	0	0	0	0	1	0	0	0	0	0	0	0	1	0
Streptomyces sp. GBA 94-1na	S	0	0	0	0	0	0	0	0	0	0	0	0	0	0	0	0	0	0	0	0	0	0	0	1	0	0	0	0	0	0	0	0	0
Streptomyces sp. SCSIO na3na32	S	0	0	0	0	0	0	0	0	1	0	0	2	0	0	0	0	1	0	0	1	1	0	0	0	0	0	0	0	0	0	0	0	0
Streptomyces hundungensis	S	0	0	0	0	0	0	0	0	0	0	0	0	0	0	0	0	0	0	0	0	0	0	1	0	0	0	0	0	0	0	0	0	0
Streptomyces xinghaiensis	S	0	0	0	0	0	0	0	0	0	0	0	0	0	0	0	0	0	1	0	0	0	0	0	6	0	0	0	0	0	0	0	0	0
Streptomyces xinghaiensis S187	-	0	0	0	0	0	0	0	0	0	0	0	0	0	0	0	0	0	1	0	0	0	0	0	6	0	0	0	0	0	0	0	0	0
Streptomyces sp. SirexAA-E	S	0	0	0	0	0	0	0	0	1	0	0	0	0	0	0	0	0	0	0	0	1	0	0	1	0	0	1	0	0	0	0	1	0
Streptomyces griseus group	-	0	0	2	0	0	1	0	0	1	0	0	4	0	0	0	0	0	0	0	0	3	0	0	3	0	0	1	0	0	3	0	0	2
Streptomyces albovinaceus subgroup	-	0	0	1	0	0	1	0	0	0	0	0	4	0	0	0	0	0	0	0	0	1	0	0	0	0	0	1	0	0	2	0	0	0
Streptomyces globisporus	S	0	0	1	0	0	1	0	0	0	0	0	4	0	0	0	0	0	0	0	0	1	0	0	0	0	0	1	0	0	2	0	0	0
Streptomyces globisporus C-1na27	-	0	0	0	0	0	1	0	0	0	0	0	4	0	0	0	0	0	0	0	0	0	0	0	0	0	0	0	0	0	2	0	0	0
Streptomyces anulatus subgroup	-	0	0	1	0	0	0	0	0	0	0	0	0	0	0	0	0	0	0	0	0	0	0	0	3	0	0	0	0	0	0	0	0	2
Streptomyces anulatus	S	0	0	1	0	0	0	0	0	0	0	0	0	0	0	0	0	0	0	0	0	0	0	0	3	0	0	0	0	0	0	0	0	2
Streptomyces bacillaris subgroup	-	0	0	0	0	0	0	0	0	0	0	0	0	0	0	0	0	0	0	0	0	1	0	0	0	0	0	0	0	0	1	0	0	0
Streptomyces bacillaris	S	0	0	0	0	0	0	0	0	0	0	0	0	0	0	0	0	0	0	0	0	1	0	0	0	0	0	0	0	0	1	0	0	0
Streptomyces griseus subgroup	-	0	0	0	0	0	0	0	0	1	0	0	0	0	0	0	0	0	0	0	0	1	0	0	0	0	0	0	0	0	0	0	0	0
Streptomyces griseus	S	0	0	0	0	0	0	0	0	1	0	0	0	0	0	0	0	0	0	0	0	1	0	0	0	0	0	0	0	0	0	0	0	0
Streptomyces griseus subsp. griseus	-	0	0	0	0	0	0	0	0	1	0	0	0	0	0	0	0	0	0	0	0	1	0	0	0	0	0	0	0	0	0	0	0	0
Streptomyces griseus subsp. griseus NBRC 1335na	-	0	0	0	0	0	0	0	0	1	0	0	0	0	0	0	0	0	0	0	0	1	0	0	0	0	0	0	0	0	0	0	0	0
Streptomyces dengpaensis	S	0	0	0	0	0	0	0	0	0	0	0	0	0	0	0	0	0	1	0	0	1	0	0	2	0	0	0	0	0	1	0	1	0
Streptomyces sp. GSSD-12	S	0	0	0	0	0	0	0	0	0	0	1	0	0	0	1	0	0	0	0	0	0	0	0	1	0	0	0	0	0	0	0	0	0
Streptomyces sp. ETH9427	S	0	0	1	0	0	1	0	0	2	0	0	0	0	0	0	0	0	4	0	0	17	0	0	21	0	0	3	0	0	1	0	0	1
Streptomyces sp. NEAU-S7GS2	S	0	0	0	0	0	0	0	0	0	0	0	1	0	0	2	0	0	2	0	0	0	0	0	0	0	0	0	0	0	1	0	0	1
Streptomyces sp. ZFG47	S	0	1	4	0	0	1	0	0	2	0	0	0	0	0	1	0	0	2	0	0	0	0	0	0	0	0	2	0	0	0	0	0	4
Streptomyces sp. HNMnana39	S	0	0	0	0	0	0	0	0	1	0	1	0	0	0	0	0	0	1	0	0	0	0	0	7	0	0	0	0	0	0	0	0	0
Streptomyces sp. P3	S	0	0	0	0	0	0	0	0	0	0	0	0	0	0	0	0	0	0	0	1	0	0	0	0	0	1	0	0	0	1	0	0	1
Streptomyces sp. ICC4	S	0	0	0	0	0	1	0	0	0	0	0	0	0	0	0	0	0	0	0	0	0	0	0	0	0	0	0	0	0	0	0	0	0
Streptomyces sp. ICC1	S	0	0	0	0	0	0	0	0	0	0	0	1	0	0	0	0	0	0	0	0	0	0	0	0	0	0	0	0	0	0	0	0	0
Streptomyces sp. WACnana288	S	0	0	2	0	0	2	0	0	1	0	0	0	0	0	0	0	0	3	0	0	0	0	0	1	0	0	1	0	0	0	0	0	0
Streptomyces sp. CBna9nana1	S	0	0	0	0	0	0	0	0	1	0	0	0	0	0	0	0	0	0	0	0	0	0	0	0	0	0	0	0	0	2	0	0	0
Streptomyces sp. Go-475	S	0	0	1	0	1	0	0	0	0	0	1	2	0	0	2	0	1	0	0	0	0	0	0	1	0	0	0	0	0	0	0	0	2
[truncated: 5,610 more rows]
