# Supplementary material for: MinION Sequencing of colorectal cancer tumour microbiomes—A comparison with amplicon-based and RNA-Sequencing
Source: PLoS One. 2020 May 20;15(5):e0233170. doi: 10.1371/journal.pone.0233170 (PMC7239435; doi:10.1371/journal.pone.0233170)
Supplement: S5 Table — (XLSX) [file pone.0233170.s006.xlsx]

## Sheet: Taxa
Unique Phyla				Unique genera				Unique Species
16S rRNA	MinION	RNA		16S rRNA	MinION	RNA		16S rRNA	MinION	RNA
	Candidatus Micrarchaeota	Kiritimatiellaeota			Humibacter	Ruminiclostridium		Idiomarina sp. X4	Hafnia sp. CBA7124	Thauera sp. MZ1T
		Lentisphaerae			Oceanithermus	Thermaerobacter		Agromyces sp. 3naA	Streptomyces sampsonii	Desulfomicrobium orale
		Candidatus Bipolaricaulota			Pseudogulbenkiania	Thermincola		Candidatus Planktophila lacus	Rubrobacter radiotolerans	Pseudomonas tolaasii
		Calditrichaeota			Sedimenticola	Candidatus Desulforudis		Burkholderia sp. 2nana2721687	Spiroplasma phoeniceum	Streptomyces lividans
		Caldiserica			Brevirhabdus	Moorella		Enterobacter roggenkampii	Burkholderia vietnamiensis	Arenibacter algicola
					Candidatus Mancarchaeum	Carboxydothermus		Shigella flexneri	Citrobacter youngae	Micromonospora echinospora
						Thermacetogenium		Providencia alcalifaciens	Methyloceanibacter sp. wino2	Micrococcus luteus
						Thermanaeromonas		Sphingobium sp. YG1	Thermococcus sp. P6	Edwardsiella tarda
						Caldanaerobacter			Pseudomonas thivervalensis	Azospirillum sp. CFH 7nana21
						Halanaerobium			Candidatus Blochmannia chromaiodes	Micromonospora siamensis
						Salinicoccus			Erwinia tasmaniensis	Xanthomonas campestris
						Jeotgalicoccus			Vibrio casei	Bordetella hinzii
						Auricoccus			Sphingopyxis macrogoltabida	Cutibacterium granulosum
						Amphibacillus			Enterococcus sp. FDAARGOS_375	Idiomarina loihiensis
						Halobacillus			Actinobacteria bacterium IMCC261na3	Mycolicibacterium aurum
						Paraliobacillus			Cyanothece sp. PCC 88na2	Paraburkholderia hospita
						Terribacillus			Pseudomonas sp. WCS374	Xanthomonas phaseoli
						Laceyella			Pseudomonas sp. FGI182	Bacillus clausii
						Rummeliibacillus			Rahnella sp. Y96na2	Corynebacterium variabile
						Paenisporosarcina			Pseudoalteromonas sp. 13-15	Hymenobacter sedentarius
						Scardovia			Vibrio splendidus	Sphingobium sp. TKS
						Mycolicibacter			Rickettsia prowazekii	Altererythrobacter namhicola
						Nocardia			Rhodovulum sp. MB263	Magnetospirillum magneticum
						Tsukamurella			Treponema putidum	Lactobacillus kefiranofaciens
						Segniliparus			Thermococcus radiotolerans	Corynebacterium ulcerans
						Microlunatus			Thermoanaerobacter mathranii	Auraticoccus monumenti
						Propionimicrobium			Exiguobacterium sibiricum	Brachybacterium sp. VR2415
						Auraticoccus			Bacillus sp. ABP14	Janibacter indicus
						Acidipropionibacterium			Bacillus sp. WP8	Dermacoccus nishinomiyaensis
						Pseudopropionibacterium			Bacillus sp. DM2	Kytococcus sedentarius
						Pimelobacter			Sporosarcina sp. P37	Kitasatospora setae
						Marmoricola			Lactobacillus crustorum	Saccharothrix espanaensis
						Kribbella			Lactobacillus sp. CBA36na5	Pandoraea pnomenusa
						Micrococcus			Rhodococcus sp. B774na	Dickeya sp. NCPPB 3274
						Sinomonas			Humibacter sp. BT3na5	Melittangium boletus
						Neomicrococcus			Cryobacterium arcticum	Archangium gephyra
						Psychromicrobium			Streptomyces coelicolor	Sphingomonas sp. LM7
						Devriesea			Streptomyces hundungensis	Sphingomonas taxi
						Salinibacterium			Streptomyces olivoreticuli	Wolbachia endosymbiont of Drosophila simulans
						Cnuibacter			Oceanithermus profundus	Yangia pacifica
						Aurantimicrobium			Burkholderia anthina	Bacillus licheniformis
						Rhodoluna			Burkholderia sp. PAMC 26561	Bacillus krulwichiae
						Pontimonas			Burkholderia sp. CCGE1nana1	Bacillus infantis
						Lysinimonas			Polynucleobacter sp. MWH-CNW2na-3	Rummeliibacillus stabekisii
						Gryllotalpicola			Paraburkholderia phytofirmans	Pediococcus claussenii
						Frondihabitans			Herminiimonas arsenitoxidans	Streptococcus sp. A12
						Microcella			Pseudogulbenkiania sp. NH8B	Nocardia sp. Y48
						Plantibacter			Pseudomonas sp. St29	Streptosporangium roseum
						Mycetocola			Pseudomonas sp. Os17	Micromonospora aurantiaca
						Agrococcus			Pseudomonas brassicacearum	Streptomyces albulus
						Rathayibacter			Psychrobacter sp. PRwf-1	Kitasatospora sp. MMS16-BHna15
						Curtobacterium			Psychrobacter sp. P11F6	nakamurella multipartita
						Paraoerskovia			Serratia sp. SSNIH1	Synechococcus sp. PCC 75na2
						Dermatophilus			Actinobacillus equuli	Capnocytophaga cynodegmi
						Austwickia			Marinomonas primoryensis	Formosa sp. Hel1_33_131
						Intrasporangium			Marinobacter psychrophilus	Algibacter alginicilyticus
						Janibacter			Marinobacter sp. CP1	Hymenobacter sp. PAMC 26554
						Ornithinimicrobium			Pseudoalteromonas arctica	Variovorax paradoxus
						Serinicoccus			Stenotrophomonas sp. ZAC14D2_naIMI4_7	Variovorax sp. HW6na8
						Arsenicicoccus			Xanthomonas fragariae	Azoarcus sp. CIB
						Miniimonas			Sedimenticola thiotaurini	Acinetobacter sp. ACNIH1
						Dermacoccus			Erythrobacter flavus	Candidatus Blochmannia vafer
						Kytococcus			Altererythrobacter sp. NS1	Alcanivorax sp. N3-2A
						Luteipulveratus			Bosea vaviloviae	Methylocaldum marinum
						Sanguibacter			Rhizobium sp. CIAT894	Pseudodesulfovibrio aespoeensis
						Tropheryma			Sinorhizobium sp. RACna2	Arcobacter sp. L
						Mobiluncus			Labrenzia aggregata	Methanobrevibacter olleyae
						Actinotignum			Brevirhabdus pacifica	Candidatus Nitrosocaldus islandicus
						Candidatus nanopelagicus			Rhodobacteraceae bacterium	Jeotgalicoccus saudimassiliensis
						Streptosporangium			Chlamydia psittaci	Auricoccus indicus
						Actinomadura			Chlamydia abortus	Virgibacillus phasianinus
						Thermomonospora			Chlamydia gallinacea	Oceanobacillus kimchii
						Thermobifida			Chlamydia sp. 2742-3na8	Paraliobacillus sp. X-1125
						Plantactinospora			Borrelia turicatae	Paenibacillus xylanexedens
						Streptacidiphilus			Leptospirillum sp. Group II 'CF-1'	Planococcus sp. MB-3u-na3
						Saccharothrix			Methanothermobacter sp. CaT2	Lactobacillus pentosus
						Actinosynnema			Thermococcus sibiricus	Streptococcus sp. oral taxon 431
						Prauserella			natronomonas moolapensis	Streptococcus sobrinus
						Lentzea			Methanosarcina sp. Kolksee	Streptococcus pluranimalium
						Alloactinosynnema			Staphylothermus marinus	Lactococcus piscium
						Stackebrandtia			Candidatus Mancarchaeum acidiphilum	Leuconostoc mesenteroides
						Catenulispora				Corynebacterium sphenisci
						Actinopolyspora				Corynebacterium vitaeruminis
						Kineococcus				Mycolicibacterium vaccae
						Geodermatophilus				Nocardia farcinica
						Blastococcus				Nocardia cyriacigeorgica
						Modestobacter				Rhodococcus sp. MTM3W5.2
						Acidothermus				Rhodococcus sp. H-CA8f
						Acidimicrobium				Rhodococcus sp. p52
						Geitlerinema				Rhodococcus hoagii
						Crinalium				Rhodococcus coprophilus
						Gloeocapsa				Propionibacterium sp. oral taxon 193
						Dactylococcopsis				Aeromicrobium choanae
						Thermosynechococcus				Friedmanniella luteola
						Cyanobium				Kocuria flava
						Synechocystis				Brachybacterium sp. VM2412
						Acaryochloris				Rhodoluna lacicola
						Halomicronema				Agrococcus carbonis
						Cylindrospermum				Microbacterium sp. No. 7
						Nodularia				Brevibacterium siliguriense
						Raphidiopsis				Arsenicicoccus sp. oral taxon 19na
						Dolichospermum				Miniimonas sp. S16
						Pleurocapsa				Streptosporangium sp. 'caverna'
						Chroococcidiopsis				Nocardiopsis gilva
						Gloeomargarita				Actinoplanes sp. N9na2-1na9
						Sphaerobacter				Micromonospora sp. L5
						Truepera				Streptomyces sp. WACnana288
						Thermus				Streptomyces sp. 3214.6
						Marinithermus				Streptomyces noursei
						Tamlana				Streptomyces vietnamensis
						Mariniflexile				Streptomyces roseochromogenus
						Euzebyella				Streptomyces katrae
						Wenyingzhuangia				Actinosynnema pretiosum
						Psychroflexus				Alloactinosynnema sp. L-na7
						Salegentibacter				Actinobacteria bacterium IMCC26256
						Arenibacter				Geminocystis herdmanii
						Gillisia				Geminocystis sp. NIES-37na9
						Algibacter				Synechococcus sp. JA-2-3B'a(2-13)
						Candidatus Walczuchella				Nostoc sp. 'Lobaria pulmonaria (5183) cyanobiont'
						Ichthyobacterium				Nostoc sp. NIES-41na3
						Fluviicola				Thermus brockianus
						Leadbetterella				Meiothermus ruber
						Candidatus Cardinium				Flavobacterium commune
						Persicobacter				Lacinutrix sp. Bg11-31
						Pseudopedobacter				Elizabethkingia anophelis
						Pseudoflavitalea				Winogradskyella sp. PC-19
						Haliscomenobacter				Leadbetterella byssophila
						Prosthecochloris				Pedobacter sp. eg
						Pelodictyon				Haliscomenobacter hydrossis
						Gemmatirosa				Chlorobium phaeobacteroides
						Leptothrix				Gemmatimonas aurantiaca
						Aquabacterium				Aquabacterium olei
						Pandoraea				Cupriavidus gilardii
						Hydromonas				Cupriavidus necator
						Pigmentiphaga				Burkholderia diffusa
						Pusillimonas				Burkholderia sp. JP2-27na
						Serpentinomonas				Burkholderia thailandensis
						Melaminivora				Pandoraea norimbergensis
						Limnohabitans				Limnohabitans sp. 63ED37-2
						Verminephrobacter				Azospira oryzae
						Curvibacter				Thauera sp. K11
						Diaphorobacter				Pseudomonas fuscovaginae
						Ottowia				Pseudomonas kribbensis
						Rhodoferax				Acinetobacter johnsonii
						Microvirgula				Enterobacter cancerogenus
						Vogesella				Enterobacter sp. 638
						Aquitalea				Candidatus Erwinia sp. ErCipseudotaxifoliae
						Nitrosospira				Obesumbacterium proteus
						Methylophilus				Legionella oakridgensis
						Methylobacillus				Fluoribacter dumoffii
						Methylovorus				Pseudoalteromonas piscicida
						Candidatus Methylopumilus				Vibrio furnissii
						Gallionella				Alkalilimnicola ehrlichii
						Sideroxydans				Wenzhouxiangella marina
						Ferriphaselus				Aeromonas rivipollensis
						Thiobacillus				Cellvibrio sp. PSBBna23
						Methyloversatilis				Halioglobus pacificus
						Sulfuritalea				Myxococcus macrosporus
						Candidatus Tremblaya				Sulfurospirillum barnesii
						Candidatus Accumulibacter				Sphingomonas panacis
						Candidatus nasuia				Sphingomonas koreensis
						Candidatus Profftella				Sphingomonas sp. KC8
						Azospira				Phenylobacterium sp. HYNnanana4
						Oblitimonas				Caulobacter mirabilis
						Candidatus Doolittlea				Rickettsia typhi
						Limnobaculum				Rickettsia endosymbiont of Bemisia tabaci
						Shimwellia				Rhodomicrobium vannielii
						Pluralibacter				Methylocystis bryophila
						Candidatus Moranella				Bradyrhizobium sp. S23321
						Gibbsiella				Afipia sp. GAS231
						Candidatus Ishikawaella				Oligotropha carboxidovorans
						Cedecea				Sinorhizobium sp. CCBAU na5631
						Leclercia				Chelatococcus sp. CO-6
						Buttiauxella				Tabrizicola sp. K13M18
						Candidatus Fukatsuia				Rhodovulum sulfidophilum
						Tatumella				Paracoccus aminophilus
						Mixta				Gemmata obscuriglobus
						Brenneria				Phycisphaera mikurensis
						Dickeya				Chlamydia pecorum
						Phytobacter				Waddlia chondrophila
						Obesumbacterium				Leptospira biflexa
						Leminorella				Defluviitoga tunisiensis
						Gallibacterium				Methanococcus aeolicus
						Histophilus				Haloferax gibbonsii
						Avibacterium				Halogeometricum borinquense
						Bibersteinia				Halopiger xanaduensis
						Basfia				Methanococcoides methylutens
						Beggiatoa				Thermofilum uzonense
						Hydrogenovibrio				Candidatus Nitrosomarinus catalina
						Fluoribacter				Clostridium sp. BNL11nana
						Tatlockia				Thermaerobacter marianensis
						Zymobacter				Desulfitobacterium hafniense
						Candidatus Carsonella				Caldicellulosiruptor hydrothermalis
						Halotalea				Halanaerobium praevalens
						Salinicola				Pelosinus sp. UFO1
						Kushneria				Staphylococcus condimenti
						Marinobacterium				Staphylococcus equorum
						Bacterioplanes				Staphylococcus felis
						Oleiphilus				Staphylococcus carnosus
						Alcanivorax				Salinicoccus halodurans
						Ketobacter				Bacillus sp. X1(2na14)
						Reinekea				Bacillus aryabhattai
						Saccharospirillum				Virgibacillus sp. 6R
						Endozoicomonas				Paenibacillus sp. FSL R5-na345
						Agarivorans				Paenibacillus crassostreae
						Salinimonas				Paenibacillus riograndensis
						Paraglaciecola				Paenibacillus stellifer
						Lacimicrobium				Paenibacillus donghaensis
						Ferrimonas				Lactobacillus acidipiscis
						Grimontia				Lactobacillus paragasseri
						Paraphotobacterium				Lactobacillus terrae
						Frateuria				Carnobacterium sp. 17-4
						Rhodanobacter				Streptococcus halotolerans
						Dyella				Streptococcus australis
						Ahniella				Lactococcus raffinolactis
						Candidatus Ruthia				Enterococcus durans
						Thiohalobacter				Corynebacterium marinum
						Thiolapillus				Corynebacterium timonense
						Dichelobacter				Corynebacterium striatum
						Methylomonas				Corynebacterium genitalium
						Methylocaldum				Nocardia brasiliensis
						Methylovulum				Nocardia terpenica
						Thiocystis				Rhodococcus rhodochrous
						Thiodictyon				Microlunatus phosphovorus
						Allochromatium				Acidipropionibacterium virtanenii
						Marichromatium				Arthrobacter sp. DCT-5
						Thioflavicoccus				Sinomonas atrocyanea
						Ectothiorhodospira				Pseudarthrobacter chlorophenolicus
						Halorhodospira				Frondihabitans sp. 762G35
						Alkalilimnicola				Leifsonia sp. 21MFCrub1.1
						Spiribacter				Curtobacterium sp. MR_MD2na14
						Halothiobacillus				Intrasporangium calvum
						Wenzhouxiangella				Frankia sp. QA3
						Woeseia				Candidatus Planktophila limnetica
						Oceanisphaera				Micromonospora narathiwatensis
						Zobellella				Micromonospora chokoriensis
						Salinisphaera				Streptomyces sp. CCM_MD2na14
						Acidiferrobacter				Streptomyces sp. M56
						Sulfuricaulis				Streptomyces globisporus
						Saccharophagus				Streptomyces sp. ETH9427
						Spongiibacter				Streptomyces sp. ICC4
						Zhongshania				Streptomyces albus
						Solimonas				Streptomyces collinus
						Steroidobacter				Streptomyces pristinaespiralis
						Desulfohalobium				Streptomyces avermitilis
						Desulfobulbus				Streptomyces scabiei
						Desulfocapsa				Streptomyces reticuli
						Desulfotalea				Streptomyces ambofaciens
						Desulfomonile				Streptomyces sp. Mg1
						Chondromyces				Streptomyces rubrolavendulae
						Corallococcus				Streptomyces sp. FR-nana8
						Melittangium				Streptomyces malaysiensis
						Archangium				Pseudonocardia sp. HH13na629-na9
						Vulgatibacter				Stackebrandtia nassauensis
						Pelobacter				Kineococcus radiotolerans
						Geoalkalibacter				Spiroplasma clarkii
						Wolinella				Mycoplasma suis
						Nitratifractor				Mycoplasma bovigenitalium
						Nitratiruptor				Ureaplasma urealyticum
						nautilia				Dactylococcopsis salina
						Blastomonas				Acaryochloris marina
						Sphingorhabdus				Anabaena cylindrica
						Rhizorhabdus				Calothrix parasitica
						Croceicoccus				Nodularia spumigena
						Phenylobacterium				Pleurocapsa minor
						Rhodospirillum				Gloeomargarita lithophora
						Nitrospirillum				Sphaerobacter thermophilus
						Pararhodospirillum				Chloroflexus aurantiacus
						Gluconobacter				Deinococcus proteolyticus
						Acidisphaera				Deinococcus soli Cha et al. 2na16
						Gluconacetobacter				Truepera radiovictrix
						Neoasaia				Thermus thermophilus
						Parasaccharibacter				Flavobacterium gilvum
						Anaplasma				Elizabethkingia bruuniana
						Ehrlichia				Polaribacter sp. KT 15
						Neorickettsia				Polaribacter sp. ALD11
						Rhodomicrobium				Chryseobacterium nakagawai
						Rhodoplanes				Chryseobacterium sp. T16E-39
						Blastochloris				Chryseobacterium sp. IHB B 17na19
						Filomicrobium				Flavobacteriaceae bacterium UJ1na1
						Maritalea				Salegentibacter sp. T436
						Methylocystis				Formosa agariphila
						Methylosinus				Cyclobacterium marinum
						Nitrobacter				Pedobacter sp. G11
						Afipia				Mucilaginibacter paludis
						Oligotropha				Chlorobium chlorochromatii
						Methylocella				Burkholderia pseudomultivorans
						Hoeflea				Burkholderia ambifaria
						Chelativorans				Burkholderia ubonensis
						Neorhizobium				Burkholderia sp. MSMBna852
						Shinella				Paraburkholderia sp. SOS3
						Brucella				Bordetella sp. N
						Hartmannibacter				Bordetella petrii
						Parvibaculum				Massilia putida
						Xanthobacter				Herbaspirillum hiltneri
						Starkeya				Acidovorax citrulli
						Pseudolabrys				Acidovorax sp. RACna1
						Cohaesibacter				Polaromonas sp. JS666
						Breoghania				Hydrogenophaga sp. PBC
						Candidatus Puniceispirillum				Nitrosomonas sp. AL212
						Salipiger				Gallionella capsiferriformans
						Tateyamaria				Pseudomonas saudiphocaensis
						Yangia				Citrobacter amalonaticus
						Thalassococcus				Enterobacter asburiae
						Defluviimonas				Enterobacter sp. SA187
						Tabrizicola				secondary endosymbiont of Trabutina mannipara
						Confluentimicrobium				Cedecea neteri
						Ketogulonicigenium				Photorhabdus asymbiotica
						Sagittula				Xenorhabdus doucetiae
						Sulfitobacter				Xenorhabdus hominickii
						Stappia				Yersinia similis
						Jannaschia				Serratia sp. P2ACOL2
						Pannonibacter				Dickeya solani
						Hirschia				Edwardsiella anguillarum
						Parvularcula				Leminorella richardii
						Bdellovibrio				Legionella endosymbiont of Polyplax serrata
						Streptobacillus				Salinicola tamaricis
						Sneathia				Marinobacter similis
						Acetomicrobium				Marinobacter sp. LQ44
						Thermanaerovibrio				Agarivorans gilvus
						Opitutus				Lacimicrobium alkaliphilum
						Lacunisphaera				Shewanella japonica
						Ereboglobus				Shewanella woodyi
						Kiritimatiella				Shewanella sp. MR-7
						Pirellula				Stenotrophomonas sp. SAU14A_naIMI4_8
						Planctopirus				Lysobacter maris
						Rubinisphaera				Xanthomonas citri
						Thermogutta				Calyptogena okutanii thioautotrophic gill symbiont
						Fuerstia				Methylomicrobium album
						Singulisphaera				Nitrosococcus watsonii
						Paludisphaera				Chromatiaceae bacterium 2141T.STBD.nac.na1a
						Gemmata				Woeseia oceani
						Phycisphaera				Aeromonas media
						Candidatus Protochlamydia				Desulfovibrio magneticus
						Waddlia				Vulgatibacter incomptus
						Candidatus Bipolaricaulis				Geobacter sp. M18
						Sphaerochaeta				Sulfurimonas gotlandica
						Salinispira				Campylobacter volucris
						Caldimicrobium				nautilia profundicola
						Flexistipes				Sphingomonas sp. LK11
						Denitrovibrio				Sphingomonas sp. YZ-8
						Caldithrix				Sphingomonas sp. JJ-A5
						Marinitoga				Erythrobacter seohaensis
						Defluviitoga				Caulobacter henricii
						Thermosulfidibacter				Brevundimonas diminuta
						Persephonella				Brevundimonas naejangsanensis
						Desulfurobacterium				Rhodospirillum rubrum
						Elusimicrobium				Thalassospira marina
						Caldisericum				Nitrospirillum amazonense
						Acidobacterium				Gluconobacter oxydans
						Candidatus Koribacter				Rickettsia felis
						Luteitalea				Rickettsia bellii
						Chloracidobacterium				Methylosinus trichosporium
						Methanosphaera				Bradyrhizobium sp. CCGE-LAnana1
						Methanothermus				Bradyrhizobium sp.
						Methanotorris				Agrobacterium sp. RACna6
						Ferroglobus				Neorhizobium sp. SOG26
						Geoglobus				Methylorubrum populi
						Thermoplasma				Salipiger profundus
						Ferroplasma				Paracoccus sp. BM15
						Candidatus Methanomethylophilus				Mariprofundus ferrinatatus
						Candidatus Methanoplasma				Acetomicrobium mobile
						Halobacterium				Singulisphaera acidiphila
						Halodesulfurarchaeum				Chlamydia suis
						Haloarcula				Victivallales bacterium CCUG 4473na
						Halomicrobium				bacterium 2na13Arg42i
						Halorientalis				Treponema denticola
						Haloferax				Salinispira pacifica
						Halogeometricum				Borrelia miyamotoi
						Haloplanus				Borreliella burgdorferi
						Halorubrum				Persephonella marina
						Halopenitus				Methanococcus voltae
						Halohasta				Methanocaldococcus infernus
						Salinigranum				Thermococcus onnurineus
						natronobacterium				Thermococcus pacificus
						natronococcus				methanogenic archaeon ISO4-H5
						natrialba				Halobacterium salinarum
						Haloterrigena				Haloarcula taiwanensis
						Halobiforma				Halorientalis sp. IM1na11
						natronolimnobius				Haloarculaceae archaeon HArcel1
						Halopiger				Halohasta litchfieldiae
						Methanofollis				Methanoculleus sp. MAB1
						Methanolacinia				Methanofollis liminatans
						Methanocorpusculum				Methanoregula formicica
						Methanospirillum				Methanolobus psychrophilus
						Methanoregula				Candidatus Nitrosopumilus adriaticus
						Methanosphaerula				Nitrososphaera viennensis
						Methanolobus				Blautia coccoides
						Methanococcoides				Blautia sp. YL58
						Methanocella				Clostridium carboxidivorans
						Thermoproteus				Clostridium ljungdahlii
						Vulcanisaeta				Eubacterium callanderi
						Thermofilum				Ruminiclostridium cellulolyticum
						Acidianus				Desulfotomaculum ferrireducens
						Metallosphaera				Desulfosporosinus orientis
						Ignicoccus				Desulfitobacterium dehalogenans
						Pyrodictium				Desulfitobacterium metallireducens
						Pyrolobus				Desulfitobacterium dichloroeliminans
						Caldisphaera				Dehalobacter restrictus
						Acidilobus				Dehalobacter sp. DCA
						Nitrosopumilus				Thermincola potens
						Candidatus Nitrosomarinus				Candidatus Desulforudis audaxviator
						Nitrososphaera				Caldicellulosiruptor bescii
						Candidatus Nitrosocaldus				Caldicellulosiruptor kronotskyensis
										Caldicellulosiruptor obsidiansis
										Thermodesulfobium narugense
										Thermoanaerobacter wiegelii
										Thermoanaerobacter siderophilus
										Thermoanaerobacter italicus
										Thermoanaerobacter pseudethanolicus
										Thermoanaerobacter sp. X513
										Moorella thermoacetica
										Carboxydothermus hydrogenoformans
										Thermacetogenium phaeum
										Thermanaeromonas toyohensis
										Caldanaerobacter subterraneus
										Halanaerobium hydrogeniformans
										Acidaminococcus fermentans
										Staphylococcus agnetis
										Staphylococcus sp. AntiMn-1
										Staphylococcus kloosii
										Staphylococcus auricularis
										Staphylococcus warneri
										Staphylococcus xylosus
										Staphylococcus hyicus
										Macrococcus caseolyticus
										Macrococcus canis
										Gemella sp. ND 6198
										Exiguobacterium sp. MH3
										Exiguobacterium sp. N4-1P
										Bacillus toyonensis
										Bacillus wiedmannii
										Bacillus atrophaeus
										Bacillus weihaiensis
										Bacillus gobiensis
										Bacillus filamentosus
										Bacillus beveridgei
										Bacillus sp. IHB B 7164
										Bacillus sp. FJAT-42376
										Bacillus sp. Lzh-5
										Bacillus sp. ZY-1-1
										Bacillus flexus
										Bacillus sp. (in: Bacteria)
										Bacillus methanolicus
										Bacillus smithii
										Bacillus cohnii
										Bacillus halodurans
										Bacillus muralis
										Bacillus lehensis
										Bacillus safensis
										Anoxybacillus amylolyticus
										Geobacillus sp. WCH7na
										Geobacillus sp. Y4.1MC1
										Geobacillus sp. C56-T3
										[Bacillus] caldolyticus
										Geobacillus thermocatenulatus
										Fictibacillus arsenicus
										Fictibacillus phosphorivorans
										Amphibacillus xylanus
										Halobacillus halophilus
										Halobacillus mangrovi
										Virgibacillus halodenitrificans
										Virgibacillus dokdonensis
										Oceanobacillus sp. 16na
										Terribacillus goriensis
										Parageobacillus thermoglucosidasius
										Paenibacillus sp. FSL R7-na273
										Paenibacillus sp. FSL R7-na331
										Paenibacillus sp. FSL H7-na737
										Paenibacillus physcomitrellae
										Paenibacillus sp. BIHB4na19
										Paenibacillus sp. RUD33na
										Paenibacillus odorifer
										Paenibacillus glucanolyticus
										Paenibacillus terrae
										Paenibacillus yonginensis
										Paenibacillus sp. Y412MC1na
										Paenibacillus beijingensis
										Paenibacillus swuensis
										Aneurinibacillus sp. XH2
										Laceyella sacchari
										Planococcus kocurii
										Planococcus antarcticus
										Planococcus rifietoensis
										Planococcus donghaensis
										Planococcus sp. PAMC 21323
										Planococcus sp. Y42
										Sporosarcina sp. PTS23na4
										Paenisporosarcina sp. K2R23-3
										[Bacillus] selenitireducens
										Tumebacillus algifaecis
										Kyrpidia spormannii
										Lactobacillus casei
										Lactobacillus backii
										Lactobacillus ginsenosidimutans
										Lactobacillus zymae
										Lactobacillus parabuchneri
										Lactobacillus hokkaidonensis
										Lactobacillus bombi
										Lactobacillus allii
										Lactobacillus coryniformis
										Lactobacillus brevis
										Lactobacillus buchneri
										Lactobacillus helveticus
										Lactobacillus gasseri
										Lactobacillus reuteri
										Lactobacillus sakei
										Lactobacillus acetotolerans
										Lactobacillus agilis
										Lactobacillus amylophilus
										Lactobacillus amylovorus
										Lactobacillus kunkeei
										Lactobacillus farciminis
										Lactobacillus crispatus
										Lactobacillus gallinarum
										Lactobacillus lindneri
										Pediococcus damnosus
										Pediococcus acidilactici
										Carnobacterium inhibens
										Streptococcus constellatus
										Streptococcus marmotae
										Streptococcus pseudopneumoniae
										Streptococcus sp. I-G2
										Streptococcus sp. ChDC B345
										Streptococcus himalayensis
										Streptococcus ruminantium
										Streptococcus sp. JS71
										Streptococcus sp. FDAARGOS_52na
										Streptococcus sp. FDAARGOS_522
										Streptococcus porcinus
										Streptococcus acidominimus
										Streptococcus equinus
										Streptococcus infantarius
										Lactococcus sp. 1JSPR-7
										Vagococcus penaei
										Enterococcus hirae
										Enterococcus casseliflavus
										Enterococcus cecorum
										Enterococcus thailandicus
										Enterococcus wangshanyuanii
										Tetragenococcus koreensis
										Aerococcus urinae
										Aerococcus viridans
										Aerococcus urinaeequi
										Aerococcus christensenii
										Aerococcus sanguinicola
										Oenococcus oeni
										Leuconostoc gelidum
										Leuconostoc kimchii
										Leuconostoc suionicum
										Weissella paramesenteroides
										Weissella viridescens
										Weissella soli
										Weissella koreensis
										Weissella ceti
										Erysipelotrichaceae bacterium I46
										Erysipelothrix rhusiopathiae
										Erysipelothrix sp. 15TALna474
										[Clostridium] ultunense
										Bifidobacterium kashiwanohense
										Bifidobacterium scardovii
										Bifidobacterium thermophilum
										Bifidobacterium indicum
										Bifidobacterium catenulatum
										Bifidobacterium asteroides
										Scardovia inopinata
										Corynebacterium aquilae
										Corynebacterium halotolerans
										Corynebacterium humireducens
										Corynebacterium resistens
										Corynebacterium atypicum
										Corynebacterium mustelae
										Corynebacterium maris
										Corynebacterium uterequi
										Corynebacterium doosanense
										Corynebacterium phocae
										Corynebacterium frankenforstense
										Corynebacterium lactis
										Corynebacterium glyciniphilum
										Corynebacterium deserti
										Corynebacterium crudilactis
										Corynebacterium provencense
										Corynebacterium sp. 2184
										Corynebacterium sp. 2183
										Corynebacterium pseudopelargi
										Corynebacterium callunae
										Corynebacterium renale
										Corynebacterium xerosis
										Corynebacterium mycetoides
										Corynebacterium singulare
										[Brevibacterium] flavum
										Corynebacterium falsenii
										Corynebacterium testudinoris
										Corynebacterium camporealensis
										Mycobacterium sp. DL9na
										Mycobacterium sp. MS16na1
										Mycobacterium sp. djl-1na
										Mycobacterium sp. YC-RL4
										Mycobacterium paragordonae
										Mycobacterium dioxanotrophicus
										Mycobacterium pseudoshottsii
										Mycobacterium sp. JLS
										Mycobacterium colombiense
										Mycobacterium canettii
										Mycobacterium haemophilum
										Mycobacterium ulcerans
										Mycobacterium leprae
										Mycobacteroides immunogenum
										Mycobacteroides saopaulense
										Mycolicibacter sinensis
										Mycolicibacterium phlei
										Mycolicibacterium thermoresistibile
										Mycolicibacterium gilvum
										Mycolicibacterium hassiacum
										Mycolicibacterium goodii
										Mycolicibacterium rutilum
										Nocardia nova
										Nocardia seriolae
										Rhodococcus sp. BH4
										Rhodococcus sp. nana8
										Rhodococcus sp. PBTS 2
										Rhodococcus sp. PBTS 1
										Rhodococcus sp. P1Y
										Rhodococcus fascians
										Rhodococcus sp. WMMA185
										Rhodococcus jostii
										Rhodococcus pyridinivorans
										Rhodococcus opacus
										Gordonia bronchialis
										Gordonia terrae
										Gordonia rubripertincta
										Gordonia polyisoprenivorans
										Gordonia sp. KTR9
										Gordonia phthalatica
										Gordonia sp. 1D
										Gordonia sp. MMS17-SYna73
										Tsukamurella paurometabola
										Tsukamurella tyrosinosolvens
										Dietzia psychralcaliphila
										Dietzia lutea
										Dietzia sp. JS16-p6b
										Segniliparus rotundus
										Tessaracoccus aquimaris
										Tessaracoccus flavus
										Tessaracoccus sp. T2.5-3na
										Propionibacterium freudenreichii
										Microlunatus soli
										Propionimicrobium sp. Marseille-P3275
										Acidipropionibacterium acidipropionici
										Pseudopropionibacterium propionicum
										Nocardioides sp. CF8
										Nocardioides sp. JS614
										Nocardioides dokdonensis
										Aeromicrobium erythreum
										Aeromicrobium marinum
										Aeromicrobium sp. 592
										Pimelobacter simplex
										Marmoricola scoriae
										Kribbella flavida
										Kocuria rhizophila
										Kocuria turfanensis
										Kocuria sp. BT3na4
										Arthrobacter sp. PAMC 25486
										Arthrobacter sp. YC-RL1
										Arthrobacter sp. ERGS1:na1
										Arthrobacter sp. U41
										Arthrobacter sp. YN
										Arthrobacter sp. PGP41
										Glutamicibacter arilaitensis
										Pseudarthrobacter sulfonivorans
										Pseudarthrobacter phenanthrenivorans
										Neomicrococcus aestuarii
										Psychromicrobium lacuslunae
										Brachybacterium faecium
										Brachybacterium ginsengisoli
										Brachybacterium sp. P6-1na-X1
										Devriesea agamarum
										Agromyces flavus
										Salinibacterium sp. CGMCC 1.16371
										Cnuibacter physcomitrellae
										Aurantimicrobium sp. MWH-Mo1
										Candidatus Rhodoluna planktonica
										Pontimonas salivibrio
										Lysinimonas sp. 2DFWR-13
										Gryllotalpicola sp. 2DFW1naM-5
										Frondihabitans sp. PAMC 28766
										Microcella alkaliphila
										Plantibacter flavus
										Plantibacter sp. PA-3-X8
										Leifsonia xyli
										Mycetocola sp. 449
										Agrococcus jejuensis
										Rathayibacter tritici
										Rathayibacter toxicus
										Microbacterium sp. 1naM-3C3
										Microbacterium sp. ABRD_28
										Microbacterium sp. Y-na1
										Microbacterium sp. PM5
										Microbacterium sp. TPU 3598
										Microbacterium sp. 1.5R
										Microbacterium sp. LKLna4
										Microbacterium paludicola
										Microbacterium foliorum
										Microbacterium aurum
										Curtobacterium pusillum
										Curtobacterium sp. BH-2-1-1
										Isoptericola dokdonensis
										Cellulomonas fimi
										Paraoerskovia marina
										Dermatophilus congolensis
										Austwickia chelonae
										Brevibacterium linens
										Brevibacterium aurantiacum
										Ornithinimicrobium sp. AMA33na5
										Serinicoccus sp. JLT9
										Luteipulveratus mongoliensis
										Sanguibacter keddieii
										Tropheryma whipplei
										Frankia alni
										Frankia inefficax
										Frankia symbiont of Datisca glomerata
										Frankineae bacterium MT45
										Actinomyces hongkongensis
										Actinomyces sp. VUL4_3
										Actinomyces sp. Z16
										Actinomyces sp. oral taxon 897
										Actinomyces sp. 2129
										Mobiluncus curtisii
										Arcanobacterium phocae
										Actinotignum schaalii
										Candidatus Planktophila versatilis
										Candidatus Planktophila vernalis
										Candidatus Planktophila dulcis
										Candidatus nanopelagicus hibericus
										Candidatus nanopelagicus abundans
										Actinomadura amylolytica
										Thermomonospora curvata
										Nocardiopsis alba
										Thermobifida fusca
										Actinoplanes friuliensis
										Micromonospora sp. Bnana6
										Micromonospora sp. WMMA2na32
										Micromonospora zamorensis
										Micromonospora coxensis
										Micromonospora rifamycinica
										Micromonospora coriariae
										Micromonospora auratinigra
										Micromonospora inositola
										Micromonospora echinaurantiaca
										Micromonospora viridifaciens
										Plantactinospora sp. KBS5na
										Plantactinospora sp. BC1
										Streptomyces albidoflavus
										Streptomyces qaidamensis
										Streptomyces sp. 4F
										Streptomyces sp. CdTBna1
										Streptomyces sp. CFMR 7
										Streptomyces formicae
										Streptomyces lunaelactis
										Streptomyces sp. ADI95-16
										Streptomyces pluripotens
										Streptomyces sp. PAMC 265na8
										Streptomyces sp. GBA 94-1na
										Streptomyces xinghaiensis
										Streptomyces anulatus
										Streptomyces bacillaris
										Streptomyces griseus
										Streptomyces sp. NEAU-S7GS2
										Streptomyces sp. ICC1
										Streptomyces sp. CBna9nana1
										Streptomyces sp. CMB-StMna423
										Streptomyces sp. CLI25na9
										Streptomyces sp. 3211
										Streptomyces sp. 2323.1
										Streptomyces sp. 2114.2
										Streptomyces sp. RTd22
										Streptomyces sp. S8
										Streptomyces nigra
										Streptomyces alboflavus
										Streptomyces cavourensis
										Streptomyces olivaceus
										Streptomyces nodosus
										Streptomyces chartreusis
										Streptomyces peucetius
										Streptomyces cyaneogriseus
										Streptomyces violaceoruber
										Streptomyces lincolnensis
										Streptomyces lavendulae
										Streptomyces glaucescens
										Streptomyces clavuligerus
										Streptomyces atratus
										Streptomyces antibioticus
										Streptomyces koyangensis
										Streptomyces bingchenggensis
										Streptomyces davaonensis
										Streptomyces sp. TN58
										Streptomyces actuosus
										Streptomyces parvulus
										Streptomyces pactum
										Streptomyces fungicidicus
										Streptomyces fulvissimus
										Kitasatospora albolonga
										Streptacidiphilus sp. DSM 1na6435
										nakamurella panacisegetis
										Amycolatopsis orientalis
										Amycolatopsis mediterranei
										Amycolatopsis sp. BJA-1na3
										Pseudonocardia sp. ALna41nana5-1na
										Pseudonocardia sp. HH13na63na-na7
										Saccharomonospora viridis
										Saccharomonospora glauca
										Saccharomonospora marina
										Actinosynnema mirum
										Actinoalloteichus hymeniacidonis
										Actinoalloteichus hoggarensis
										Prauserella marina
										Lentzea guizhouensis
										Catenulispora acidiphila
										Actinopolyspora erythraea
										Geodermatophilus obscurus
										Blastococcus saxobsidens
										Modestobacter marinus
										Acidothermus cellulolyticus
										Actinobacteria bacterium YIM 96na77
										Olsenella umbonata
										Olsenella sp. GAM18
										Eggerthella sp. YY7918
										Acidimicrobium ferrooxidans
										Actinobacteria bacterium IMCC26na77
										Tenericutes bacterium MO-XQ
										Spiroplasma diminutum
										Spiroplasma syrphidicola
										Spiroplasma litorale
										Spiroplasma helicoides
										Spiroplasma citri
										Spiroplasma chrysopicola
										Spiroplasma alleghenense
										Spiroplasma kunkelii
										Entomoplasma freundtii
										Mesoplasma entomophilum
										Mesoplasma chauliocola
										Mycoplasma dispar
										Mycoplasma conjunctivae
										Mycoplasma bovoculi
										Mycoplasma alkalescens
										Mycoplasma wenyonii
										Mycoplasma canis
										Mycoplasma cloacale
										Mycoplasma phocidae
										Mycoplasma cynos
										Mycoplasma ovis
										Mycoplasma capricolum
										Mycoplasma leachii
										Mycoplasma gallisepticum
										Mycoplasma genitalium
										Mycoplasma hominis
										Mycoplasma hyopneumoniae
										Mycoplasma hyorhinis
										Mycoplasma pneumoniae
										Mycoplasma synoviae
										Mycoplasma agalactiae
										Mycoplasma arthritidis
										Mycoplasma hyosynoviae
										Mycoplasma californicum
										Mycoplasma putrefaciens
										Mycoplasma bovis
										Mycoplasma haemofelis
										Mycoplasma bovirhinis
										Mycoplasma canadense
										Ureaplasma parvum
										Acholeplasma laidlawii
										Acholeplasma oculi
										Acholeplasma palmae
										Aster yellows witches'-broom phytoplasma
										Candidatus Phytoplasma ziziphi
										Candidatus Phytoplasma mali
										Arthrospira sp. PCC 8nana5
										Cyanothece sp. PCC 88na1
										Cyanothece sp. PCC 7822
										Geitlerinema sp. PCC 74na7
										Crinalium epipsammum
										Oscillatoriales cyanobacterium JSC-12
										Gloeocapsa sp. PCC 7428
										Microcystis aeruginosa
										Gloeobacter violaceus
										Gloeobacter kilaueensis
										Synechococcus sp. Synacena1
										Synechococcus sp. NIES-97na
										Synechococcus sp. KORDI-1nana
										Synechococcus sp. KORDI-49
										Synechococcus sp. PCC 7nana3
										Synechococcus sp. PCC 6312
										Synechococcus sp. CC96na5
										Synechococcus lividus
										Synechococcus sp. WH 78na3
										Thermosynechococcus elongatus
										Cyanobium gracile
										Cyanobium sp. NIES-981
										Prochlorococcus sp. MIT na6na4
										Prochlorococcus sp. MIT na8na1
										Synechocystis sp. PCC 6714
										Leptolyngbya boryana
										Halomicronema hongdechloris
										Nostoc sp. 'Peltigera membranacea cyanobiont' N6
										Nostoc sp. NIES-2111
										Cylindrospermum stagnale
										Raphidiopsis curvata
										Dolichospermum compactum
										cyanobacterium endosymbiont of Epithemia turgida
										Stanieria sp. NIES-3757
										Chroococcidiopsis thermalis
										Dehalogenimonas formicexedens
										Roseiflexus sp. RS-1
										Deinococcus geothermalis
										Deinococcus maricopensis
										Deinococcus deserti
										Deinococcus peraridilitoris
										Deinococcus actinosclerus
										Deinococcus sp. NW-56
										Deinococcus irradiatisoli
										Deinococcus sp. S14-83
										Thermus aquaticus
										Thermus scotoductus
										Thermus oshimai
										Thermus parvatiensis
										Thermus sp. CCB_US3_UF1
										Marinithermus hydrothermalis
										Capnocytophaga ochracea
										Capnocytophaga haemolytica
										Capnocytophaga sp. oral taxon 864
										Capnocytophaga sp. oral taxon 323
										Capnocytophaga stomatis
										Capnocytophaga sp. H2931
										Capnocytophaga sp. H4358
										Muricauda lutaonensis
										Flavobacterium sp. HYNnana86
										Flavobacterium crocinum
										Flavobacterium magnum
										Flavobacterium indicum
										Lacinutrix sp. 5H-3-7-4
										Gramella sp. MAR_2na1na_147
										Gramella sp. MAR_2na1na_1na2
										Gramella flava
										Gramella salexigens
										Gramella sp. SH35
										Dokdonia sp. MED134
										Dokdonia sp. PRO95
										Olleya sp. Bg11-27
										Nonlabens dokdonensis
										Nonlabens sp. Hel1_33_55
										Nonlabens sp. MIC269
										Tamlana sp. UJ94
										Mariniflexile sp. TRM1-1na
										Euzebyella marina
										Wenyingzhuangia fucanilytica
										Polaribacter sp. BM1na
										Chryseobacterium sp. H3nana1
										Chryseobacterium sp. H6466
										Chryseobacterium sp. Gna186
										Chryseobacterium sp. Gna162
										Chryseobacterium sp. 6424
										Chryseobacterium shandongense
										Chryseobacterium balustinum
										Chryseobacterium lactis
										Chryseobacterium carnis
										Chryseobacterium carnipullorum
										Chryseobacterium haifense
										Myroides odoratimimus
										Myroides sp. ZB35
										Myroides sp. A21
										Psychroflexus torquis
										Tenacibaculum mesophilum
										Tenacibaculum dicentrarchi
										Salegentibacter salegens
										Aquimarina sp. AD1
										Formosa sp. Hel3_A1_48
										Gillisia sp. Hel1_33_143
										Maribacter cobaltidurans
										Maribacter sp. 1_2na14MBL_MicDiv
										Winogradskyella sp. PG-2
										Blattabacterium sp. (Mastotermes darwiniensis)
										Blattabacterium clevelandi
										Blattabacterium sp. (Cryptocercus kyebangensis)
										Blattabacterium sp. (Periplaneta americana)
										Blattabacterium sp. (nauphoeta cinerea)
										Blattabacterium cuenoti
										Candidatus Walczuchella monophlebidarum
										Ichthyobacterium seriolicida
										Fluviicola taffensis
										Runella slithyformis
										Runella sp. HYNnana85
										Spirosoma aerolatum
										Fibrella aestuarina
										Candidatus Cardinium hertigii
										Cardinium endosymbiont of Sogatella furcifera
										Algoriphagus sp. M8-2
										Echinicola strongylocentroti
										Hymenobacter sp. APR13
										Hymenobacter sp. DG25A
										Hymenobacter sp. DG25B
										Hymenobacter swuensis
										Hymenobacter sp. sh-6
										Rufibacter sp. DG31D
										Persicobacter sp. JZBna9
										Pedobacter sp. PACM 27299
										Mucilaginibacter mallensis
										Pseudopedobacter saltans
										Chitinophaga pinensis
										Chitinophaga sp. MD3na
										Niabella soli
										Pseudoflavitalea sp. 5GH32-13
										Rhodothermaceae bacterium RA
										Prosthecochloris aestuarii
										Prosthecochloris sp. GSB1
										Prosthecochloris sp. CIB 24na1
										Prosthecochloris sp. HL-13na-GSB
										Chlorobaculum tepidum
										Chlorobaculum limnaeum
										Chlorobium phaeovibrioides
										Pelodictyon luteolum
										Pelodictyon phaeoclathratiforme
										Gemmatimonas phototrophica
										Gemmatirosa kalamazoonesis
										Burkholderiales bacterium JOSHI_nana1
										Leptothrix cholodnii
										Thiomonas intermedia
										Thiomonas arsenitoxydans
										Thiomonas sp. X19
										[Polyangium] brachysporum
										Cupriavidus basilensis
										Cupriavidus metallidurans
										Cupriavidus sp. USMAA1na2na
										Cupriavidus sp. USMAHM13
										Burkholderia lata
										Burkholderia sp. MSMBna856
										Burkholderia sp. NRF6na-BP8
										[Pseudomonas] mesoacidophila
										Burkholderia dolosa
										Burkholderia stabilis
										Burkholderia sp. KK1
										Burkholderia sp. IDO3
										Burkholderia sp. HB1
										Burkholderia insecticola
										Burkholderia sp. CCGE1nana3
										Burkholderia oklahomensis
										Burkholderia sp. BDU6
										Burkholderia sp. BDU8
										Burkholderia plantarii
										Polynucleobacter acidiphobus
										Polynucleobacter difficilis
										Polynucleobacter wuianus
										Polynucleobacter duraquae
										Ralstonia pickettii
										Ralstonia mannitolilytica
										Pandoraea pulmonicola
										Pandoraea sputorum
										Pandoraea thiooxydans
										Pandoraea oxalativorans
										Pandoraea vervacti
										Paraburkholderia graminis
										Paraburkholderia caribensis
										Paraburkholderia caledonica
										Paraburkholderia fungorum
										Paraburkholderia phymatum
										Paraburkholderia terricola
										Paraburkholderia phenoliruptrix
										Paraburkholderia rhizoxinica
										Paraburkholderia caffeinilytica
										Paraburkholderia aromaticivorans
										Hydromonas sp. Fna2
										Advenella mimigardefordensis
										Bordetella genomosp. 6
										Bordetella sp. HZ2na
										Bordetella sp. H567
										Bordetella genomosp. 13
										Bordetella bronchiseptica
										Bordetella flabilis
										Bordetella trematum
										Bordetella holmesii
										Achromobacter insolitus
										Achromobacter sp. AONIH1
										Achromobacter sp. MFA1 R4
										Achromobacter sp. B7
										Alcaligenes aquatilis
										Pigmentiphaga sp. H8
										Pusillimonas sp. T7-7
										Massilia oculi
										Massilia sp. YMA4
										Massilia sp. WG5
										Massilia armeniaca
										Herbaspirillum seropedicae
										Janthinobacterium sp. Marseille
										Janthinobacterium sp. 1_2na14MBL_MicDiv
										Janthinobacterium sp. LM6
										Collimonas fungivorans
										Herminiimonas arsenicoxydans
										Acidovorax avenae
										Acidovorax cattleyae
										Acidovorax sp. KKS1na2
										Acidovorax carolinensis
										Acidovorax sp. T1
										Acidovorax sp. 16na8163
										Serpentinomonas raichei
										Serpentinomonas mccroryi
										Melaminivora sp. SC2-9
										Melaminivora sp. SC2-7
										Limnohabitans sp. 1na3DPR2
										Verminephrobacter eiseniae
										Curvibacter sp. AEP1-3
										Diaphorobacter polyhydroxybutyrativorans
										Ottowia sp. oral taxon 894
										Ottowia oryzae
										Delftia sp. HK171
										Hydrogenophaga sp. RACna7
										Variovorax boronicumulans
										Variovorax sp. PMC12
										Rhodoferax antarcticus
										Rhodoferax ferrireducens
										Rhodoferax saidenbachensis
										Rhodoferax koreense
										Neisseria cinerea
										Neisseria mucosa
										Neisseria polysaccharea
										Neisseria sicca
										Neisseria zoodegmatis
										Neisseria sp. 1nana22
										Neisseria sp. 1nana23
										Vitreoscilla sp. C1
										Microvirgula aerodenitrificans
										Vogesella sp. LIG4
										Chromobacterium violaceum
										Chromobacterium vaccinii
										Chromobacterium rhizoryzae
										Chromobacterium sp. IIBBL 112-1
										Aquitalea magnusonii
										Nitrosomonas europaea
										Nitrosomonas ureae
										Nitrosospira multiformis
										Nitrosospira lacus
										Methylophilus sp. TWE2
										Methylobacillus flagellatus
										Methylovorus glucosotrophus
										Methylovorus sp. MP688
										Methylomonas clara
										Methylotenera mobilis
										Candidatus Methylopumilus turicensis
										Sideroxydans lithotrophicus
										Ferriphaselus amnicola
										Thiobacillus denitrificans
										Methyloversatilis sp. RACna8
										Sulfuritalea hydrogenivorans
										Candidatus Kinetoplastibacterium crithidii
										Candidatus Kinetoplastibacterium desouzaii
										Candidatus Kinetoplastibacterium galatii
										Candidatus Kinetoplastibacterium sorsogonicusi
										beta proteobacterium CB
										Betaproteobacteria bacterium GR16-43
										Candidatus Tremblaya princeps
										Candidatus Accumulibacter phosphatis
										Candidatus nasuia deltocephalinicola
										Candidatus Profftella armatura
										Azoarcus communis
										Azoarcus sp. BH72
										Azoarcus sp. SY39
										Thauera aromatica
										Thauera chlorobenzoica
										Dechloromonas sp. HYNnana24
										Pseudomonas xanthomarina
										Pseudomonas fulva
										Pseudomonas oryzihabitans
										Pseudomonas plecoglossicida
										Pseudomonas resinovorans
										Pseudomonas pseudoalcaligenes
										Pseudomonas viridiflava
										Pseudomonas cichorii
										Pseudomonas savastanoi
										Pseudomonas syringae group genomosp. 3
										Pseudomonas sp. PONIH3
										Pseudomonas sp. Leaf58
										Pseudomonas sp. DY-1
										Pseudomonas versuta
										Pseudomonas sp. MYb193
										Pseudomonas silesiensis
										Pseudomonas sp. A214
										Pseudomonas sp. DR 5-na9
										Pseudomonas sp. LPH1
										Pseudomonas sp. TKP
										Pseudomonas oryzae
										Pseudomonas sp. JY-Q
										Pseudomonas sp. NCna2
										Pseudomonas sp. K2W31S-8
										Pseudomonas sp. LG1E9
										Pseudomonas sp. R2A2
										Pseudomonas sp. 31-12
										Pseudomonas sp. LBUM92na
										Pseudomonas sp. LG1D9
										Pseudomonas sp. SWI36
										Pseudomonas sp. XWY-1
										Pseudomonas sp. TCU-HL1
										Pseudomonas sp. na2C 26
										Pseudomonas sp. HLS-6
										Pseudomonas sp. s211(2na17)
										Pseudomonas sp. FDAARGOS_38na
										Pseudomonas sp. M3na-35
										Pseudomonas sp. S-6-2
										Pseudomonas sp. CC6-YY-74
										Pseudomonas cremoricolorata
										Pseudomonas sp. phDV1
										Pseudomonas lurida
										Pseudomonas alkylphenolica
										Pseudomonas rhizosphaerae
										Pseudomonas palleroniana
										Pseudomonas sp. LAB-na8
										Pseudomonas rhodesiae
										Pseudomonas cedrina
										Pseudomonas poae
										Pseudomonas trivialis
										Pseudomonas extremorientalis
										Pseudomonas orientalis
										Pseudomonas corrugata
										Pseudomonas azotoformans
										Pseudomonas fragi
										Pseudomonas taetrolens
										Pseudomonas sp. B1na
										Pseudomonas frederiksbergensis
										Pseudomonas alcaliphila
										Pseudomonas vancouverensis
										Pseudomonas arsenicoxydans
										Pseudomonas sihuiensis
										Pseudomonas sp. UW4
										Pseudomonas sp. R1-43-na8
										Pseudomonas prosekii
										Pseudomonas sp. StFLB2na9
										Pseudomonas sp. R5-89-na7
										Pseudomonas sp. R4-35-na7
										Pseudomonas sp. R4-34-na7
										Pseudomonas sp. CMR5c
										Pseudomonas xinjiangensis
										Pseudomonas sabulinigri
										Pseudomonas reinekei
										Pseudomonas pohangensis
										Azotobacter vinelandii
										Oblitimonas alkaliphila
										Acinetobacter sp. WCHA55
										Acinetobacter defluvii
										Acinetobacter sp. WCHAcna1nana52
										Acinetobacter sp. SWBY1
										Acinetobacter nosocomialis
										Acinetobacter soli
										Acinetobacter schindleri
										Moraxella ovis
										Psychrobacter alimentarius
										Psychrobacter arcticus
										Psychrobacter sp. DAB_AL43B
										Citrobacter werkmanii
										Citrobacter farmeri
										Citrobacter rodentium
										Citrobacter pasteurii
										Citrobacter sp. FDAARGOS_156
										Klebsiella michiganensis
										Klebsiella sp. M5al
										Klebsiella quasivariicola
										Enterobacter kobei
										Enterobacter ludwigii
										Enterobacter cloacae complex sp.
										Enterobacter bugandensis
										Enterobacter sp. R4-368
										Enterobacter sp. E2na
										Enterobacter sp. FY-na7
										Salmonella bongori
										Candidatus Doolittlea endobia
										Enterobacteriaceae bacterium strain FGI 57
										Enterobacteriaceae bacterium ENNIH1
										Enterobacteriaceae bacterium w6
										Limnobaculum parvum
										Shimwellia blattae
										Kosakonia radicincitans
										Pluralibacter gergoviae
										Lelliottia amnigena
										Lelliottia nimipressuralis
										Lelliottia jeotgali
										Candidatus Moranella endobia
										Gibbsiella quercinecans
										Cronobacter sakazakii
										Cronobacter muytjensii
										Cronobacter malonaticus
										Candidatus Ishikawaella capsulata
										Leclercia adecarboxylata
										Leclercia sp. LSNIH1
										Leclercia sp. LSNIH3
										Buttiauxella sp. 3AFRMna3
										Shigella dysenteriae
										Providencia heimbachae
										Yersinia aleksiciae
										Serratia sp. 3ACOL1
										Serratia sp. FDAARGOS_5na6
										Serratia sp. YD25
										Serratia liquefaciens
										Serratia sp. FGI94
										Serratia sp. ATCC 39nana6
										Serratia ficaria
										Rahnella sp. ERMR1:na5
										Candidatus Fukatsuia symbiotica
										Erwinia billingiae
										Erwinia gerundensis
										Pantoea vagans
										Pantoea sp. At-9b
										Pantoea rwandensis
										Pantoea sp. PSNIH2
										Pantoea sp. PSNIH1
										Pantoea agglomerans
										Tatumella citrea
										Tatumella ptyseos
										Mixta gaviniae
										Sodalis glossinidius
										Pectobacterium atrosepticum
										Pectobacterium polaris
										Brenneria goodwinii
										Dickeya chrysanthemi
										Dickeya paradisiaca
										Dickeya dadantii
										Dickeya dianthicola
										Dickeya zeae
										Phytobacter sp. SCO41
										Phytobacter ursingii
										Hafnia paralvei
										Edwardsiella hoshinae
										Haemophilus pittmaniae
										Actinobacillus succinogenes
										Actinobacillus porcitonsillarum
										Gallibacterium anatis
										Histophilus somni
										Avibacterium paragallinarum
										Bibersteinia trehalosi
										[Mannheimia] succiniciproducens
										Glaesserella sp. 15-184
										Beggiatoa leptomitoformis
										Francisella persica
										Francisella sp. TXna7731na
										Francisella sp. FSC1nana6
										Francisella sp. FDC44na
										Thiomicrospira aerophila
										Thiomicrospira cyclica
										Hydrogenovibrio crunogenus
										Methylophaga frappieri
										Legionella hackeliae
										Legionella anisa
										Legionella lansingensis
										Tatlockia micdadei
										Coxiella endosymbiont of Amblyomma americanum
										Halomonas sp. SF2nana3
										Halomonas sp. N3-2A
										Halomonas sp. GT
										Halomonas aestuarii
										Halomonas sp. 1513
										Halomonas sp. HL-93
										Halomonas elongata
										Halomonas chromatireducens
										Halomonas campaniensis
										Halomonas hydrothermalis
										Halomonas subglaciescola
										Zymobacter palmae
										Candidatus Carsonella ruddii
										Halotalea alkalilenta
										Kushneria marisflavi
										Kushneria konosiri
										Marinomonas mediterranea
										Marinobacterium aestuarii
										Bacterioplanes sanyensis
										Oleiphilus messinensis
										Alcanivorax xenomutans
										Alcanivorax sp. NBRC 1na1na98
										Alcanivorax pacificus
										Ketobacter alkanivorans
										Reinekea forsetii
										Saccharospirillum mangrovi
										Kangiella geojedonensis
										Kangiella sediminilitoris
										Kangiella profundi
										Endozoicomonas montiporae
										Marinobacter hydrocarbonoclasticus
										Marinobacter sp. BSs2na148
										Marinobacter salarius
										Marinobacter sp. es.na42
										Marinobacter salinus
										Marinobacter sp. Arc7-DN-1
										Alteromonas stellipolaris
										Alteromonas sp. BL11na
										Alteromonas sp. RW2A1
										Salinimonas sp. HMF8227
										Salinimonas sp. N1na2
										Paraglaciecola psychrophila
										Colwellia psychrerythraea
										Colwellia sp. PAMC 21821
										Colwellia beringensis
										Idiomarina piscisalsi
										Idiomarinaceae bacterium HL-53
										Pseudoalteromonas agarivorans
										Pseudoalteromonas sp. 1_2na15MBL_MicDiv
										Pseudoalteromonas sp. NC2na1
										Pseudoalteromonas tunicata
										Pseudoalteromonas carrageenovora
										Pseudoalteromonas espejiana
										Pseudoalteromonas atlantica
										Shewanella sp. Pdp11
										Shewanella loihica
										Shewanella sediminis
										Shewanella marisflavi
										Shewanella putrefaciens
										Shewanella sp. Ana-3
										Shewanella oneidensis
										Shewanella amazonensis
										Shewanella violacea
										Shewanella benthica
										Moritella yayanosii
										Ferrimonas balearica
										Vibrio qinghaiensis
										Vibrio sp. 2521-89
										Vibrio tubiashii
										Vibrio hyugaensis
										Vibrio natriegens
										Vibrio azureus
										Vibrio crassostreae
										Vibrio tasmaniensis
										Vibrio rumoiensis
										Vibrio mediterranei
										Vibrio mimicus
										Grimontia hollisae
										Aliivibrio salmonicida
										Aliivibrio wodanis
										Paraphotobacterium marinum
										Stenotrophomonas sp. ZAC14D2_naIMI4_6
										Stenotrophomonas sp. YAU14D1_LEIMI4_1
										Stenotrophomonas sp. ZAC14A_naIMI4_1
										Stenotrophomonas sp. SAU14A_naIMI4_5
										Stenotrophomonas sp. MYb57
										Stenotrophomonas sp. WZN-1
										Stenotrophomonas sp. G4
										Lysobacter antibioticus
										Lysobacter capsici
										Xanthomonas hortorum
										Xanthomonas sacchari
										Xanthomonas arboricola
										Xanthomonas albilineans
										Xanthomonas translucens
										Xylella taiwanensis
										Luteimonas sp. 1nana111
										Luteimonas sp. 83-4
										Pseudoxanthomonas spadix
										Frateuria aurantia
										Rhodanobacter denitrificans
										Dyella japonica
										Dyella jiangningensis
										Ahniella affigens
										gamma proteobacterium HdN1
										Gammaproteobacteria bacterium ESLnana73
										Bathymodiolus thermophilus thioautotrophic gill symbiont
										Bathymodiolus septemdierum thioautotrophic gill symbiont
										Candidatus Ruthia magnifica
										Thiohalobacter thiocyanaticus
										Thiolapillus brandeum
										Dichelobacter nodosus
										Methylomonas methanica
										Methylomonas denitrificans
										Methylomicrobium alcaliphilum
										Methylovulum psychrotolerans
										Nitrosococcus oceani
										Thiocystis violascens
										Candidatus Thiodictyon syntrophicum
										Allochromatium vinosum
										Marichromatium purpuratum
										Thioflavicoccus mobilis
										Ectothiorhodospira sp. BSL-9
										Halorhodospira halochloris
										Halorhodospira halophila
										Thioalkalivibrio versutus
										Thioalkalivibrio paradoxus
										Thioalkalivibrio nitratireducens
										Spiribacter salinus
										Spiribacter curvatus
										Acidihalobacter prosperus
										Acidihalobacter ferrooxidans
										Halothiobacillus neapolitanus
										Halothiobacillus sp. LS2
										Aeromonas caviae
										Aeromonas schubertii
										Aeromonas sp. CA23
										Aeromonas sp. CU5
										Oceanisphaera profunda
										Oceanisphaera avium
										Zobellella denitrificans
										Salinisphaera sp. LB1
										Acidiferrobacter sp. SPIII_3
										Sulfuricaulis limicola
										Saccharophagus degradans
										Microbulbifer thermotolerans
										Microbulbifer agarilyticus
										Spongiibacter sp. IMCC219na6
										Zhongshania aliphaticivorans
										Solimonas sp. K1W22B-7
										Steroidobacter denitrificans
										Desulfovibrio alaskensis
										Desulfovibrio sp. G11
										Desulfovibrio sp. FW1na12B
										Pseudodesulfovibrio indicus
										Desulfohalobium retbaense
										Desulfococcus multivorans
										Desulfobulbus sp. ORNL
										Desulfocapsa sulfexigens
										Desulfotalea psychrophila
										Desulfomonile tiedjei
										Chondromyces crocatus
										Myxococcus xanthus
										Myxococcus stipitatus
										Myxococcus hansupus
										Corallococcus coralloides
										Anaeromyxobacter sp. Fw1na9-5
										Desulfuromonas sp. DDH964
										Pelobacter carbinolicus
										Pelobacter acetylenicus
										Pelobacter propionicus
										Pelobacter sp. SFB93
										Geobacter bemidjiensis
										Geobacter lovleyi
										Geobacter uraniireducens
										Geobacter sp. M21
										Geobacter daltonii
										Geobacter sp. DSM 9736
										Geoalkalibacter subterraneus
										Helicobacter acinonychis
										Helicobacter felis
										Helicobacter mustelae
										Helicobacter bilis
										Helicobacter bizzozeronii
										Helicobacter canadensis
										Helicobacter cetorum
										Helicobacter saguini
										Wolinella succinogenes
										Campylobacter insulaenigrae
										Campylobacter sp. RM12175
										Campylobacter sp. RM8964
										Campylobacter sp. NCTC 13nana3
										Campylobacter sp. RM167na4
										Campylobacter peloridis
										Campylobacter lanienae
										Campylobacter helveticus
										Campylobacter curvus
										Sulfurospirillum multivorans
										Sulfurospirillum halorespirans
										Sulfurospirillum sp. JPD-1
										Sulfurospirillum cavolei
										Arcobacter bivalviorum
										Arcobacter ellisii
										Arcobacter sp. PSE-93
										Nitratifractor salsuginis
										Sulfurovum sp. NBC37-1
										Nitratiruptor sp. SB155-2
										Sphingobium sp. SYK-6
										Sphingobium sp. SCG-1
										Sphingobium sp. EP6na837
										Sphingobium sp. RACna3
										Sphingobium hydrophobicum
										Sphingobium japonicum
										Sphingobium cloacae
										Sphingobium herbicidovorans
										Sphingobium chlorophenolicum
										Sphingomonas sp. FARSPH
										Sphingomonas hengshuiensis
										Sphingomonas sp. Cra2na
										Sphingomonas indica
										Sphingomonas sp. MM-1
										Sphingomonas sanxanigenens
										Sphingomonas melonis
										Blastomonas sp. RACna4
										Novosphingobium aromaticivorans
										Novosphingobium resinovorum
										Novosphingobium pentaromativorans
										Novosphingobium sp. THN1
										Novosphingobium sp. P6W
										Sphingopyxis terrae
										Sphingopyxis alaskensis
										Sphingopyxis sp. 113P3
										Sphingopyxis fribergensis
										Sphingopyxis sp. EG6
										Sphingopyxis sp. LPBna14na
										Sphingopyxis sp. FD7
										Sphingopyxis sp. WS5A3p
										Sphingorhabdus flavimaris
										Sphingorhabdus sp. YGSMI21
										Rhizorhabdus dicambivorans
										Erythrobacter atlanticus
										Erythrobacter sp. HL-111
										Erythrobacter sp. Alg231-14
										Erythrobacter sp. KY5
										Porphyrobacter neustonensis
										Porphyrobacter HT-58-2
										Altererythrobacter epoxidivorans
										Altererythrobacter ishigakiensis
										Altererythrobacter marensis
										Altererythrobacter dongtanensis
										Altererythrobacter atlanticus
										Altererythrobacter mangrovi
										Altererythrobacter sp. B11
										Croceicoccus marinus
										Phenylobacterium zucineum
										Caulobacter vibrioides
										Caulobacter sp. K31
										Caulobacter flavus
										Brevundimonas vesicularis
										Brevundimonas subvibrioides
										Brevundimonas sp. DS2na
										Brevundimonas sp. GW46na-12-1na-14-LB2
										Brevundimonas sp. LM2
										Caulobacteraceae bacterium OTSz_A_272
										Azospirillum brasilense
										Azospirillum thiophilum
										Azospirillum sp. TSH58
										Azospirillum humicireducens
										Rhodospirillum centenum
										Magnetospirillum sp. XM-1
										Pararhodospirillum photometricum
										Acetobacter ascendens
										Acetobacter persici
										Gluconobacter albidus
										Acidiphilium cryptum
										Acidisphaera sp. G45-3
										Gluconacetobacter diazotrophicus
										Roseomonas sp. FDAARGOS_362
										Neoasaia chiangmaiensis
										Komagataeibacter europaeus
										Komagataeibacter rhaeticus
										Komagataeibacter nataicola
										Parasaccharibacter apium
										Wolbachia endosymbiont of Brugia malayi
										Wolbachia endosymbiont of Drosophila melanogaster
										Wolbachia endosymbiont of Folsomia candida
										Anaplasma marginale
										Anaplasma phagocytophilum
										Anaplasma ovis
										Ehrlichia ruminantium
										Ehrlichia canis
										Ehrlichia muris
										Ehrlichia sp. HF
										Neorickettsia sennetsu
										Rickettsia raoultii
										Rickettsia slovaca
										Rickettsia helvetica
										Rickettsia montanensis
										Rickettsia amblyommatis
										Rickettsia akari
										Rickettsiales endosymbiont of Stachyamoeba lipophora
										Hyphomicrobium denitrificans
										Rhodoplanes sp. Z2-YC686na
										Devosia sp. H5989
										Devosia sp. A16
										Blastochloris viridis
										Candidatus Filomicrobium marinum
										Maritalea myrionectae
										Methylocystis rosea
										Methylocystis sp. SC2
										Bartonella sp. OE 1-1
										Bartonella apis
										Bartonella ancashensis
										Bartonella bacilliformis
										Bartonella sp. 1-1C
										Bartonella australis
										Bartonella bovis
										Bartonella birtlesii
										Bartonella henselae
										Bartonella vinsonii
										Bartonella quintana
										Bradyrhizobium sp. 2 39S1MB
										Bradyrhizobium sp. 3 85S1MB
										Bradyrhizobium icense
										Bradyrhizobium ottawaense
										Bradyrhizobium sp. WSM471
										Bradyrhizobium sp. ORS 3257
										Bradyrhizobium sp. ORS 285
										Bradyrhizobium sp. ORS 278
										Nitrobacter hamburgensis
										Bosea sp. PAMC 26642
										Bosea sp. RACna5
										Bosea sp. AS-1
										Methylocella silvestris
										Mesorhizobium loti
										Mesorhizobium huakuii
										Mesorhizobium australicum
										Mesorhizobium opportunistum
										Mesorhizobium oceanicum
										Mesorhizobium japonicum
										Mesorhizobium sp. DCY119
										Nitratireductor basaltis
										Hoeflea sp. IMCC2na628
										Chelativorans sp. BNC1
										Candidatus Liberibacter africanus
										Candidatus Liberibacter asiaticus
										Candidatus Liberibacter americanus
										Agrobacterium rhizogenes
										Agrobacterium vitis
										Rhizobium sp. NXC14
										Rhizobium sp. S41
										Rhizobium sp. TAL182
										Rhizobium sp. ACO-34A
										Rhizobium jaguaris
										Rhizobium sp. IE4771
										Rhizobium gallicum
										Rhizobium etli
										Rhizobium tropici
										Rhizobium phaseoli
										Neorhizobium galegae
										Neorhizobium sp. NCHU275na
										Sinorhizobium meliloti
										Sinorhizobium medicae
										Ensifer adhaerens
										Shinella sp. HZN7
										Brucella abortus
										Brucella melitensis
										Brucella vulpis
										Brucella sp. na9RB891na
										Ochrobactrum sp. A44
										Ochrobactrum pituitosum
										Methyloceanibacter caenitepidi
										Hartmannibacter diazotrophicus
										Parvibaculum lavamentivorans
										Rhodobiaceae bacterium
										Methylobacterium radiotolerans
										Methylobacterium brachiatum
										Methylobacterium sp. DM1
										Methylobacterium sp. 17SD2-17
										Methylobacterium sp. 17Sr1-43
										Martelella sp. AD-3
										Xanthobacter autotrophicus
										Starkeya novella
										Pseudolabrys taiwanensis
										Cohaesibacter sp. ES.na47
										Breoghania sp. L-A4
										Candidatus Pelagibacter sp. IMCC9na63
										Candidatus Pelagibacter sp. RS4na
										alpha proteobacterium HIMB5
										Candidatus Puniceispirillum marinum
										Labrenzia sp. VG12
										Tateyamaria omphalii
										Phaeobacter gallaeciensis
										Phaeobacter piscinae
										Yangia sp. CCB-MM3
										Thalassococcus sp. SH-1
										Celeribacter baekdonensis
										Celeribacter indicus
										Celeribacter marinus
										Celeribacter ethanolicus
										Defluviimonas alba
										Confluentimicrobium sp. EMB2nana-NS6
										Ketogulonicigenium vulgare
										Rhodobacter capsulatus
										Rhodobacter blasticus
										Rhodobacter sp. LPBna142
										Rhodobacter sp. CZR27
										Rhodovulum sp. P5
										Octadecabacter temperatus
										Rhodobacteraceae bacterium QY3na
										Rhodobacteraceae bacterium BAR1
										Sagittula sp. P11
										Sulfitobacter sp. SKna25
										Sulfitobacter pseudonitzschiae
										Sulfitobacter sp. D7
										Sulfitobacter sp. JLna8
										Roseovarius mucosus
										Paracoccus denitrificans
										Paracoccus aminovorans
										Paracoccus yeei
										Paracoccus zhejiangensis
										Paracoccus sp. CBA46na4
										Ruegeria sp. TM1na4na
										Stappia sp. ES.na58
										Jannaschia sp. CCS1
										Pannonibacter phragmitetus
										Hyphomonas neptunium
										Hyphomonas sp. Mor2
										Hirschia baltica
										Parvularcula bermudensis
										Bdellovibrio bacteriovorus
										Bdellovibrio exovorus
										Halobacteriovorax sp. BALOs_7
										Acidithiobacillus caldus
										Streptobacillus moniliformis
										Sneathia amnii
										Thermanaerovibrio acidaminovorans
										Thermanaerovibrio velox
										Akkermansia glycaniphila
										Verrucomicrobia bacterium
										Opitutus terrae
										Opitutus sp. GAS368
										Opitutaceae bacterium TAV5
										Lacunisphaera limnophila
										Ereboglobus luteus
										Methylacidiphilum infernorum
										Kiritimatiella glycovorans
										Planctomyces sp. SH-PL14
										Pirellula staleyi
										Planctopirus limnophila
										Rubinisphaera brasiliensis
										Thermogutta terrifontis
										Fuerstia marisgermanicae
										Paludisphaera borealis
										Gemmata sp. SH-PL17
										Sedimentisphaera salicampi
										Chlamydia trachomatis
										Chlamydia felis
										Chlamydia caviae
										Chlamydia pneumoniae
										Chlamydia avium
										Chlamydia sp. H15-1957-1naC
										Candidatus Protochlamydia amoebophila
										Candidatus Protochlamydia naegleriophila
										Candidatus Bipolaricaulis anaerobius
										Leptospira borgpetersenii
										Leptospira alstonii
										Spirochaeta africana
										Treponema pallidum
										Treponema paraluiscuniculi
										Treponema brennaborense
										Treponema azotonutricium
										Treponema pedis
										Sphaerochaeta coccoides
										Sphaerochaeta globosa
										Sphaerochaeta pleomorpha
										Borrelia parkeri
										Borrelia anserina
										Borrelia turcica
										Borreliella afzelii
										Borreliella bissettii
										Borreliella bavariensis
										Borrelia mayonii
										Candidatus Borrelia tachyglossi
										Brachyspira hyodysenteriae
										Thermodesulfobacterium commune
										Caldimicrobium thiodismutans
										Flexistipes sinusarabici
										Denitrovibrio acetiphilus
										Caldithrix abyssi
										Thermotoga petrophila
										Thermosipho melanesiensis
										Fervidobacterium islandicum
										Fervidobacterium nodosum
										Thermocrinis minervae
										Hydrogenobaculum sp. HO
										Thermosulfidibacter takaii
										Desulfurobacterium thermolithotrophum
										Elusimicrobium minutum
										Dictyoglomus turgidum
										Caldisericum exile
										Acidobacterium capsulatum
										Acidobacteriaceae bacterium SBC82
										Terriglobus roseus
										Candidatus Koribacter versatilis
										Luteitalea pratensis
										Chloracidobacterium thermophilum
										Leptospirillum ferriphilum
										Leptospirillum ferrooxidans
										Methanobrevibacter ruminantium
										Methanobrevibacter sp. AbM4
										Methanobrevibacter sp. YE315
										Methanobacterium congolense
										Methanobacterium paludis
										Methanobacterium sp. MB1
										Methanosphaera stadtmanae
										Methanosphaera sp. BMS
										Methanothermobacter wolfeii
										Methanothermus fervidus
										Methanococcus vannielii
										Methanocaldococcus sp. FS4na6-22
										Methanotorris igneus
										Pyrococcus furiosus
										Pyrococcus abyssi
										Pyrococcus sp. STna4
										Pyrococcus kukulkanii
										Thermococcus gammatolerans
										Thermococcus sp. EXT12c
										Thermococcus piezophilus
										Thermococcus sp. 2319x1
										Thermococcus sp. 4557
										Thermococcus paralvinellae
										Thermococcus kodakarensis
										Thermococcus thioreducens
										Thermococcus cleftensis
										Thermococcus chitonophagus
										Archaeoglobus fulgidus
										Archaeoglobus veneficus
										Ferroglobus placidus
										Geoglobus ahangari
										Geoglobus acetivorans
										Thermoplasma acidophilum
										Thermoplasma volcanium
										Thermoplasmatales archaeon BRna1
										Ferroplasma acidiphilum
										Candidatus Methanomethylophilus alvus
										Candidatus Methanoplasma termitum
										Halobacterium hubeiense
										Halodesulfurarchaeum formicicum
										Haloarcula sp. CBA1115
										natronomonas pharaonis
										Halomicrobium mukohataei
										Haloferax mediterranei
										Haloplanus aerogenes
										Halorubrum lacusprofundi
										Halorubrum trapanicum
										Halopenitus persicus
										Salinigranum rubrum
										natronobacterium gregoryi
										natronococcus occultus
										natrialba magadii
										natrinema pellirubrum
										Haloterrigena turkmenica
										Haloterrigena daqingensis
										Halobiforma lacisalsi
										natronolimnobius aegyptiacus
										Methanoculleus marisnigri
										Methanolacinia petrolearia
										Methanocorpusculum labreanum
										Methanospirillum hungatei
										Methanosphaerula palustris
										Methanohalophilus portucalensis
										Methanosarcina siciliae
										Methanosarcina lacustris
										Methanosarcina horonobensis
										Methanosarcina sp. MTP4
										Methanosarcina sp. WWM596
										Methanothrix soehngenii
										Methanocella arvoryzae
										Thermoproteus uzoniensis
										Vulcanisaeta distributa
										Thermofilum adornatus
										Acidianus brierleyi
										Acidianus sulfidivorans
										Acidianus hospitalis
										Metallosphaera sedula
										Metallosphaera cuprina
										Staphylothermus hellenicus
										Pyrodictium delaneyi
										Pyrolobus fumarii
										Caldisphaera lagunensis
										Acidilobus saccharovorans
										Candidatus Nitrosopumilus sediminis
										Candidatus Nitrosotenuis cloacae
